# Supplementary material for: Characterization of Differentially Abundant Proteins Among Leishmania (Viannia) braziliensis Strains Isolated From Atypical or Typical Lesions
Source: Front Cell Infect Microbiol. 2022 Feb 15;12:824968. doi: 10.3389/fcimb.2022.824968 (PMC8886221; doi:10.3389/fcimb.2022.824968)
Supplement: Supplementary Table S1 — All proteins identified by MS/MS. [file Table_1.xlsx]

## Sheet: all information
NCBi ID	Protein Description	Set.1	Set.2	Set.3	L_Set1	F_Set1	BH_Set1	V_Set1	316_Set1	340_Set1	L_Set2	F_Set2	BH_Set2	V_Set2	316_Set2	340_Set2	L_Set3	F_Set3	BH_Set3	V_Set3	316_Set3	340_Set3	Ratio A/T	p-value	Biological Process	Cellular Component	Molecular Function	Pfam IDs	GO Accessions	Entrez Gene ID	Ensembl Gene ID	Gene Symbol	Chromosome	KEGG Pathways
1168148	recombinant Lbhsp83=83 kda heat shock protein [Leishmania braziliensis, Peptide, 656 aa]	x	x	x	0.154926	0.335005	-0.494047	-0.335561	-0.149018	0.0866658	0.366127	0.52389	-0.251994	-0.161886	-0.185408	0.192299	0.395561	0.161826	-0.304226	-0.233148	-0.20407	0.103061	-0.197126	0.161624	metabolic process;response to stimulus		nucleotide binding;protein binding	Pf00183, Pf02518, Pf13589	[GO:0005524]; GO:0032559; GO:0035639; GO:0030554; GO:0032555; GO:0043168; GO:1901265; GO:0017076; GO:0032553; GO:0043167; GO:0097159; GO:1901363; GO:0000166; GO:0097367; GO:0005488; GO:0036094; GO:0003674;[GO:0006457]; GO:0009987; GO:0008150;[GO:0006950]; GO:0050896; GO:0008150;[GO:0051082]; GO:0005515; GO:0005488; GO:0003674
1857215	elongation factor EF-1a [Leishmania braziliensis]	x	x	NA	2.01978	3.97313	0.782437	0.656777	-0.996729	-0.869539	0.360106	-0.976199	-0.754309	-1.36344	-1.27188	-1.56014	NaN	NaN	NaN	NaN	NaN	NaN	-1.80165	0.0542092	metabolic process	cytoplasm	catalytic activity;nucleotide binding;RNA binding	Pf00009, Pf03143, Pf03144	[GO:0000166]; GO:0036094; GO:1901265; GO:0005488; GO:0097159; GO:1901363; GO:0003674;[GO:0003746]; GO:0008135; GO:0003723; GO:0003676; GO:0097159; GO:1901363; GO:0005488; GO:0003674;[GO:0003924]; GO:0017111; GO:0016462; GO:0016818; GO:0016817; GO:0016787; GO:0003824; GO:0003674;[GO:0005525]; GO:0032550; GO:0032561; GO:0035639; GO:0001883; GO:0032549; GO:0019001; GO:0032555; GO:0043168; GO:1901265…
2660760	surface protein amastin [Leishmania braziliensis]		x	x	NaN	NaN	NaN	NaN	NaN	NaN	-0.0080304	1.06842	0.157445	-0.179144	-0.727246	-0.340924	0.13198	0.852294	-0.00681441	0.0376726	-0.294343	-0.691311	-0.731765	0.00913672		membrane		Pf07344	[GO:0016020]; GO:0005575;[GO:0016021]; GO:0031224; GO:0044425; GO:0005575; GO:0016020
2736230	kinetoplastid membrane protein-11 [Leishmania braziliensis]	x		NA	2.06114	1.92273	-0.921375	-0.762325	-0.950055	-1.35012	NaN	NaN	NaN	NaN	NaN	NaN	NaN	NaN	NaN	NaN	NaN	NaN	-2.04167	0.107472	defense response;regulation of biological process;response to stimulus			Pf03037	[GO:0006952]; GO:0006950; GO:0050896; GO:0008150;[GO:0008284]; GO:0008283; GO:0042127; GO:0048522; GO:0008150; GO:0050794; GO:0009987; GO:0048518; GO:0050789; GO:0065007
2736236	kinetoplastid membrane protein-11 [Leishmania braziliensis]		x	x	NaN	NaN	NaN	NaN	NaN	NaN	2.75882	2.61642	-1.04982	-1.04745	-1.44343	-1.4784	2.63404	2.56827	-1.00753	-1.1694	-1.5601	-1.82145	-2.84007	0.00463645	defense response;regulation of biological process;response to stimulus			Pf03037	[GO:0006952]; GO:0006950; GO:0050896; GO:0008150;[GO:0008284]; GO:0008283; GO:0042127; GO:0048522; GO:0008150; GO:0050794; GO:0009987; GO:0048518; GO:0050789; GO:0065007
2852437	acidic ribosomal P2 beta protein [Leishmania braziliensis]	x	x	x	-1.74917	-1.71967	0.856517	0.869927	0.729565	0.557814	-0.365204	-0.295708	0.132495	0.121452	0.77752	0.223297	-0.541113	-0.688769	0.158666	0.144626	0.768411	0.0193401	0.93599	0.00742223	metabolic process	ribosome	structural molecule activity	Pf00428	[GO:0003735]; GO:0005198; GO:0003674;[GO:0005622]; GO:0044464; GO:0005575; GO:0005623;[GO:0005840]; GO:0030529; GO:0043232; GO:0044444; GO:0044424; GO:1990904; GO:0043228; GO:0043229; GO:0005737; GO:0005622; GO:0044464; GO:0032991; GO:0043226; GO:0005575; GO:0005623;[GO:0006412]; GO:0010467; GO:0034645; GO:0043043; GO:0044267; GO:0043170; GO:0009059; GO:0044249; GO:0044260; GO:0006518; GO:0043604…	5417901		LIP2	30	Ribosome
3025866	chaperonin 60, partial [Leishmania braziliensis]	x	x	NA	-0.80605	-1.1182	0.769699	1.24234	1.30523	-0.52852	-2.01507	-1.43672	0.52116	0.933609	0.952516	0.180002	NaN	NaN	NaN	NaN	NaN	NaN	1.36173	0.0296683	metabolic process	cytoplasm	nucleotide binding	Pf00118	[GO:0005524]; GO:0032559; GO:0035639; GO:0030554; GO:0032555; GO:0043168; GO:1901265; GO:0017076; GO:0032553; GO:0043167; GO:0097159; GO:1901363; GO:0000166; GO:0097367; GO:0005488; GO:0036094; GO:0003674;[GO:0005737]; GO:0044424; GO:0005622; GO:0044464; GO:0005575; GO:0005623;[GO:0006457]; GO:0009987; GO:0008150;[GO:0042026]; GO:0006457; GO:0009987; GO:0008150
3386646	heat shock protein 70, partial [Leishmania braziliensis]	x	x	x	-0.0394611	-0.0087111	2.1452	0.286787	2.40391	0.312555	-2.08663	-2.29273	1.62857	-0.490371	2.32538	-2.64989	-1.40198	-1.49064	1.25818	-0.516921	2.28718	-1.67041	0.508491	0.543825	cell organization and biogenesis		nucleotide binding	Pf00012, Pf06723	[GO:0000166]; GO:0036094; GO:1901265; GO:0005488; GO:0097159; GO:1901363; GO:0003674;[GO:0000902]; GO:0032989; GO:0009653; GO:0016043; GO:0048869; GO:0032502; GO:0048856; GO:0009987; GO:0071840; GO:0008150;[GO:0005524]; GO:0032559; GO:0035639; GO:0030554; GO:0032555; GO:0043168; GO:1901265; GO:0017076; GO:0032553; GO:0043167; GO:0097159; GO:1901363; GO:0000166; GO:0097367; GO:0005488; GO:0036094;…
9864199	heat shock protein 70 [Leishmania braziliensis]	x	x	x	2.74397	2.5118	-0.631936	-0.812946	-1.57345	-1.59777	3.34243	2.88194	-1.59311	-1.35713	-2.15823	-2.41471	2.95248	2.75304	-0.907736	-1.01412	-1.66193	-1.46265	-3.12287	0.000306641	cell organization and biogenesis		nucleotide binding	Pf00012, Pf06723	[GO:0000166]; GO:0036094; GO:1901265; GO:0005488; GO:0097159; GO:1901363; GO:0003674;[GO:0000902]; GO:0032989; GO:0009653; GO:0016043; GO:0048869; GO:0032502; GO:0048856; GO:0009987; GO:0071840; GO:0008150;[GO:0005524]; GO:0032559; GO:0035639; GO:0030554; GO:0032555; GO:0043168; GO:1901265; GO:0017076; GO:0032553; GO:0043167; GO:0097159; GO:1901363; GO:0000166; GO:0097367; GO:0005488; GO:0036094;…
13991862	p36 LACK protein [Leishmania braziliensis]	x	x	x	1.94776	1.8722	-0.635386	-0.710655	-1.06642	-1.25639	2.07605	2.20621	-0.474843	-0.433735	-1.02494	-1.03797	1.66735	1.91893	-0.968105	-0.865495	-1.65475	-1.55986	-2.1356	0.00028861			protein binding	Pf00400	[GO:0005515]; GO:0005488; GO:0003674
62944644	heat shock protein [Leishmania braziliensis]	x	x	NA	1.1888	1.85265	-0.543765	-0.194383	-0.473652	-0.614948	1.4518	0.987302	-1.09367	-0.682492	-0.896687	-0.980956	NaN	NaN	NaN	NaN	NaN	NaN	-1.28104	0.0271943	metabolic process;response to stimulus		nucleotide binding;protein binding	Pf00183, Pf02518, Pf13589	[GO:0005524]; GO:0032559; GO:0035639; GO:0030554; GO:0032555; GO:0043168; GO:1901265; GO:0017076; GO:0032553; GO:0043167; GO:0097159; GO:1901363; GO:0000166; GO:0097367; GO:0005488; GO:0036094; GO:0003674;[GO:0006457]; GO:0009987; GO:0008150;[GO:0006950]; GO:0050896; GO:0008150;[GO:0051082]; GO:0005515; GO:0005488; GO:0003674
134058764	putative MCAK-like kinesin [Leishmania braziliensis MHOM/BR/75/M2904]		x	x	NaN	NaN	NaN	NaN	NaN	NaN	1.1963	0.793546	-0.484908	-0.564952	-0.387814	-0.12292	0.34909	0.0279262	-0.300769	-0.479262	-0.106401	0.0801715	-0.52706	0.0924533	cellular component movement		catalytic activity;motor activity;nucleotide binding;protein binding	Pf00225	[GO:0003777]; GO:0003774; GO:0017111; GO:0016462; GO:0016818; GO:0016817; GO:0016787; GO:0003824; GO:0003674;[GO:0005524]; GO:0032559; GO:0035639; GO:0030554; GO:0032555; GO:0043168; GO:1901265; GO:0017076; GO:0032553; GO:0043167; GO:0097159; GO:1901363; GO:0000166; GO:0097367; GO:0005488; GO:0036094; GO:0003674;[GO:0007018]; GO:0006928; GO:0007017; GO:0009987; GO:0008150;[GO:0008017]; GO:0015631…	5412391	LBRM_01_0060	LBRM_01_0060	1
134058772	glutaredoxin-like protein [Leishmania braziliensis MHOM/BR/75/M2904]	x	x	x	-1.39629	-1.31773	0.431603	0.22594	0.0744134	0.327654	0.287423	-0.10965	0.363926	0.0667088	0.0380894	0.0333403	0.652373	0.0352399	0.221234	-0.116728	-0.447493	0.629954	0.184861	0.501507	cellular homeostasis;regulation of biological process		catalytic activity	Pf00462	[GO:0009055]; GO:0016491; GO:0003824; GO:0003674;[GO:0015035]; GO:0015036; GO:0016667; GO:0016491; GO:0003824; GO:0003674;[GO:0045454]; GO:0019725; GO:0050794; GO:0009987; GO:0042592; GO:0050789; GO:0008150; GO:0065008; GO:0065007	5412375	LBRM_01_0140	LBRM_01_0140	1
134058785	conserved hypothetical protein [Leishmania braziliensis MHOM/BR/75/M2904]	x		NA	0.236042	-0.208323	0.192625	-0.163556	0.0443138	-0.101102	NaN	NaN	NaN	NaN	NaN	NaN	NaN	NaN	NaN	NaN	NaN	NaN	-0.146896	0.394903						5412395	LBRM_01_0270	LBRM_01_0270	1
134058788	putative thioredoxin [Leishmania braziliensis MHOM/BR/75/M2904]		x	x	NaN	NaN	NaN	NaN	NaN	NaN	-1.07035	-1.20854	0.520231	0.293961	0.352153	0.951842	-0.618734	-1.15788	0.417467	0.200168	0.439924	0.87975	1.03927	0.013901	cellular homeostasis;metabolic process;regulation of biological process		catalytic activity	Pf00085, Pf13098	[GO:0006662]; GO:0018904; GO:0044281; GO:0071704; GO:0008152; GO:0008150;[GO:0015035]; GO:0015036; GO:0016667; GO:0016491; GO:0003824; GO:0003674;[GO:0045454]; GO:0019725; GO:0050794; GO:0009987; GO:0042592; GO:0050789; GO:0008150; GO:0065008; GO:0065007	5412374	LBRM_01_0300	LBRM_01_0300	1
134058795	conserved hypothetical protein [Leishmania braziliensis MHOM/BR/75/M2904]	x	x	x	0.292506	0.294713	0.466971	0.0944777	-0.379274	-0.344472	0.048334	0.000308346	0.203251	-0.385235	0.0131649	0.0836877	-0.0819826	-0.0832767	0.299644	-0.117969	-0.0110404	-0.393806	-0.320104	0.00440751						5412366	LBRM_01_0370	LBRM_01_0370	1
134058811	putative long-chain-fatty-acid-CoA ligase [Leishmania braziliensis MHOM/BR/75/M2904]	x	x	x	-0.933051	-0.860225	0.573215	0.102397	0.256057	0.600152	-0.0640598	0.0384714	0.338316	-0.229534	0.0119972	0.571836	-0.721271	-0.405121	0.418106	-0.143587	0.0141582	0.43214	0.359026	0.11608	metabolic process		catalytic activity	Pf00501	[GO:0003824]; GO:0003674;[GO:0008152]; GO:0008150	5412369	LBRM_01_0540	LBRM_01_0540	1	Peroxisome; Fatty acid biosynthesis; Fatty acid degradation; Metabolic pathways; Fatty acid metabolism
134058819	mitochondrial RNA editing ligase 1 [Leishmania braziliensis MHOM/BR/75/M2904]	x		NA	-0.0392564	-0.00496143	0.0196534	0.0533199	0.111902	-0.140657	NaN	NaN	NaN	NaN	NaN	NaN	NaN	NaN	NaN	NaN	NaN	NaN	0.0163764	0.844372			catalytic activity;nucleotide binding	Pf09414	[GO:0003972]; GO:0008452; GO:0016886; GO:0140098; GO:0016874; GO:0003824; GO:0003674;[GO:0005524]; GO:0032559; GO:0035639; GO:0030554; GO:0032555; GO:0043168; GO:1901265; GO:0017076; GO:0032553; GO:0043167; GO:0097159; GO:1901363; GO:0000166; GO:0097367; GO:0005488; GO:0036094; GO:0003674;[GO:0016874]; GO:0003824; GO:0003674	5412411	LBRM_01_0620	LBRM_01_0620	1
134058826	putative ubiquitin activating enzyme [Leishmania braziliensis MHOM/BR/75/M2904]	x	x	x	0.328031	0.180444	-0.131031	-0.0681593	-0.278808	-0.25206	0.478905	0.460024	-0.0342636	-0.206631	-0.20741	-0.305825	0.503201	0.774319	-0.106532	-0.178793	-0.485994	-0.469413	-0.545132	0.000208331	metabolic process		catalytic activity	Pf00899, Pf02134, Pf10585	[GO:0008641]; GO:0016877; GO:0016874; GO:0003824; GO:0003674;[GO:0016881]; GO:0016879; GO:0016874; GO:0003824; GO:0003674;[GO:0019781]; GO:0008641; GO:0016877; GO:0016874; GO:0003824; GO:0003674;[GO:0045116]; GO:0032446; GO:0070647; GO:0006464; GO:0036211; GO:0044267; GO:0019538; GO:0043412; GO:0044260; GO:0043170; GO:0044238; GO:1901564; GO:0044237; GO:0071704; GO:0008152; GO:0006807; GO:0009987…	5412388	LBRM_01_0690	LBRM_01_0690	1
134058831	conserved hypothetical protein [Leishmania braziliensis MHOM/BR/75/M2904]		x	NA	NaN	NaN	NaN	NaN	NaN	NaN	-0.866487	-0.374429	-0.021011	0.447179	0.252955	0.561793	NaN	NaN	NaN	NaN	NaN	NaN	0.841285	0.0322561				Pf11326		5412393	LBRM_01_0750	LBRM_01_0750	1
134058839	putative cytochrome b-domain protein [Leishmania braziliensis MHOM/BR/75/M2904]	x	x	x	-0.83781	-0.597831	0.744798	-0.170123	-0.433543	-0.209813	-0.909429	-0.648396	0.844336	-0.557882	-0.138229	0.267844	1.1062	1.37291	0.440619	-0.0199517	-0.312898	0.0591954	-0.336755	0.300494				Pf00173	[GO:0020037]; GO:0046906; GO:0097159; GO:1901363; GO:0005488; GO:0003674	5412495	LBRM_02_0070	LBRM_02_0070	2
134058841	conserved hypothetical protein [Leishmania braziliensis MHOM/BR/75/M2904]	NA	NA	x	NaN	NaN	NaN	NaN	NaN	NaN	NaN	NaN	NaN	NaN	NaN	NaN	0.274395	-0.0758942	0.0700174	-0.0586656	-0.274751	0.0648974	-0.179012	0.276032						5412454	LBRM_02_0090	LBRM_02_0090	2
134058850	conserved hypothetical protein [Leishmania braziliensis MHOM/BR/75/M2904]	x	x	x	-0.578678	-0.510738	0.289849	-0.0536717	0.279258	0.550288	-0.643747	-0.5528	0.285333	-0.0463397	0.283489	0.526694	-0.319339	-0.552726	0.417649	-0.0528967	0.187038	0.491334	0.481154	0.0114465						5412423	LBRM_02_0190	LBRM_02_0190	2
134058914	D-3-phosphoglycerate dehydrogenase-like protein [Leishmania braziliensis MHOM/BR/75/M2904]	x	x	x	0.0551702	0.00392529	0.0991392	0.12535	-0.190534	-0.139411	0.0249723	0.0387129	-0.039052	0.132535	-0.407428	-0.0830151	0.0260933	0.149248	0.306629	0.265985	-0.330719	-0.037603	-0.147742	0.0888182	metabolic process		catalytic activity;nucleotide binding	Pf00389, Pf02826	[GO:0004617]; GO:0016616; GO:0016614; GO:0016491; GO:0003824; GO:0003674;[GO:0006564]; GO:0006563; GO:0009070; GO:0009069; GO:1901607; GO:1901605; GO:0008652; GO:0006520; GO:0046394; GO:1901566; GO:0019752; GO:0044238; GO:1901564; GO:0016053; GO:1901576; GO:0043436; GO:0008152; GO:0006807; GO:0071704; GO:0006082; GO:0044249; GO:0044283; GO:0009058; GO:0008150; GO:0044237; GO:0044281; GO:0009987;[…	5412570	LBRM_03_0050	LBRM_03_0050	3	Carbon metabolism; Biosynthesis of amino acids; Metabolic pathways; Glycine, serine and threonine metabolism; Biosynthesis of antibiotics
134058920	putative cytochrome c oxidase assembly protein [Leishmania braziliensis MHOM/BR/75/M2904]	x	x	x	-0.850304	-1.05139	0.885429	0.362091	0.929019	-1.59388	1.42256	1.25506	-0.00459518	-0.42048	0.0191568	-1.41559	-0.888659	0.315959	0.86353	0.763747	0.989053	-1.58071	-0.432798	0.383264			metal ion binding	Pf04442	[GO:0005507]; GO:0046914; GO:0046872; GO:0043169; GO:0043167; GO:0005488; GO:0003674	5412502	LBRM_03_0110	LBRM_03_0110	3	Oxidative phosphorylation; Metabolic pathways
134058923	putative acetyltransferase [Leishmania braziliensis MHOM/BR/75/M2904]	x	x	x	-0.317944	0.133238	-0.723487	-0.282573	0.099939	-0.18343	0.19042	0.301955	-0.380707	-0.271712	-0.0502599	0.136808	0.744286	-0.0177434	0.550827	0.117497	0.0252706	-0.0723847	-0.106854	0.526321			catalytic activity	Pf00583, Pf11140	[GO:0008080]; GO:0016407; GO:0016410; GO:0016747; GO:0016746; GO:0016740; GO:0003824; GO:0003674	5412593	LBRM_03_0140	LBRM_03_0140	3
134058937	hypothetical protein LBRM_03_0280 [Leishmania braziliensis MHOM/BR/75/M2904]	x	x	x	0.100503	0.0881686	0.350518	0.121057	0.189738	0.142442	-0.825804	-0.804304	0.205624	0.441495	0.203087	0.177638	-0.420161	-0.299129	0.132264	0.120004	0.0493514	0.0275078	0.327182	0.0473409	cell differentiation;cell organization and biogenesis;metabolic process;regulation of biological process;transport	cytoskeleton;extracellular;Golgi;membrane	catalytic activity;metal ion binding;motor activity;structural molecule activity	Pf00038, Pf00529, Pf01363, Pf01442, Pf01576, Pf04094, Pf04111, Pf04156, Pf04632, Pf05622, Pf05911, Pf06160, Pf07111, Pf07888, Pf07902, Pf09726, Pf09731, Pf10174, Pf10186, Pf12128, Pf12795, Pf13166, Pf13514, Pf15070	[GO:0000921]; GO:0031106; GO:0043623; GO:0070925; GO:0032185; GO:0006461; GO:0034622; GO:0006996; GO:0022607; GO:0007010; GO:0065003; GO:0070271; GO:0071822; GO:0016043; GO:0044085; GO:0043933; GO:0009987; GO:0071840; GO:0008150;[GO:0003774]; GO:0017111; GO:0016462; GO:0016818; GO:0016817; GO:0016787; GO:0003824; GO:0003674;[GO:0005198]; GO:0003674;[GO:0005576]; GO:0005575;[GO:0005794]; GO:001250…	5412589	LBRM_03_0280	LBRM_03_0280	3
134058942	conserved hypothetical protein [Leishmania braziliensis MHOM/BR/75/M2904]	NA	NA	x	NaN	NaN	NaN	NaN	NaN	NaN	NaN	NaN	NaN	NaN	NaN	NaN	0.217995	-0.0436433	0.143314	-0.369775	-0.340555	0.392666	-0.211777	0.463093				Pf09756		5412544	LBRM_03_0330	LBRM_03_0330	3
134058946	putative MFS transporter [Leishmania braziliensis MHOM/BR/75/M2904]		x	x	NaN	NaN	NaN	NaN	NaN	NaN	-0.552765	-0.0826866	-0.271716	-0.69639	0.29574	0.718552	0.103518	0.168882	0.087943	-0.12651	0.315715	0.0397153	0.182274	0.439745	transport			Pf07690	[GO:0016021]; GO:0031224; GO:0044425; GO:0005575; GO:0016020;[GO:0055085]; GO:0006810; GO:0051234; GO:0051179; GO:0008150	5412581	LBRM_03_0370	LBRM_03_0370	3
134058957	putative quinone oxidoreductase [Leishmania braziliensis MHOM/BR/75/M2904]		x	x	NaN	NaN	NaN	NaN	NaN	NaN	-0.410655	-0.699625	0.162717	0.436121	0.461903	0.0991998	-0.645695	-0.649197	0.222905	0.427909	0.512435	0.0819843	0.673184	0.00527059	metabolic process		catalytic activity	Pf00107, Pf08240, Pf13602	[GO:0016491]; GO:0003824; GO:0003674;[GO:0055114]; GO:0008152; GO:0008150	5412527	LBRM_03_0480	LBRM_03_0480	3
134058967	hypothetical protein LBRM_03_0580 [Leishmania braziliensis MHOM/BR/75/M2904]		x	NA	NaN	NaN	NaN	NaN	NaN	NaN	-0.812697	-0.244899	0.271659	0.745322	0.676608	-0.635995	NaN	NaN	NaN	NaN	NaN	NaN	0.523957	0.392965	metabolic process		catalytic activity	Pf02602	[GO:0004852]; GO:0016836; GO:0016835; GO:0016829; GO:0003824; GO:0003674;[GO:0033014]; GO:0018130; GO:0019438; GO:0033013; GO:0044271; GO:1901362; GO:1901566; GO:0044249; GO:0046483; GO:0006725; GO:1901360; GO:1901564; GO:0034641; GO:1901576; GO:0009058; GO:0044237; GO:0071704; GO:0006807; GO:0008152; GO:0009987; GO:0008150	5412501	LBRM_03_0580	LBRM_03_0580	3
134058987	conserved hypothetical protein [Leishmania braziliensis MHOM/BR/75/M2904]	NA	NA	x	NaN	NaN	NaN	NaN	NaN	NaN	NaN	NaN	NaN	NaN	NaN	NaN	-0.573206	-0.327766	0.189029	0.157541	0.0463789	0.508021	0.474628	0.146864				Pf12799		5412507	LBRM_03_0780	LBRM_03_0780	3
134059000	conserved hypothetical protein [Leishmania braziliensis MHOM/BR/75/M2904]	x	x	x	0.35357	0.512005	0.0802014	-0.119389	-0.111382	-0.586664	-0.357837	-0.383879	-0.0615897	-0.0683424	0.420862	-0.782078	0.695677	0.312315	0.753372	0.0225204	-0.0250861	-0.65428	-0.423075	0.041043						5412534	LBRM_03_0910	LBRM_03_0910	3
134059011	calcium-translocating P-type ATPase [Leishmania braziliensis MHOM/BR/75/M2904]	x	x	x	-0.0116791	0.0847743	0.568257	-0.0536668	-0.286209	-0.169331	1.20569	0.994459	0.159602	-0.782122	-0.746924	-0.139861	0.103463	0.35088	0.288447	-0.686014	-0.579637	-0.300132	-0.831977	0.000169664	transport		catalytic activity;metal ion binding;nucleotide binding;transporter activity	Pf00122, Pf00689, Pf00690, Pf00702, Pf08282, Pf12710, Pf13246	[GO:0000166]; GO:0036094; GO:1901265; GO:0005488; GO:0097159; GO:1901363; GO:0003674;[GO:0005388]; GO:0015085; GO:0015662; GO:0019829; GO:0046873; GO:0072509; GO:0042625; GO:0008324; GO:0022890; GO:0022853; GO:0042626; GO:0015075; GO:0022804; GO:0015405; GO:0016820; GO:0043492; GO:0022891; GO:0022857; GO:0015399; GO:0016817; GO:0042623; GO:0022892; GO:0005215; GO:0016787; GO:0016887; GO:0003674; …	5412710	LBRM_04_0030	LBRM_04_0030	4
134059021	conserved hypothetical protein [Leishmania braziliensis MHOM/BR/75/M2904]		x	NA	NaN	NaN	NaN	NaN	NaN	NaN	-0.703994	-0.345758	-0.251479	-0.0133059	0.719046	0.595491	NaN	NaN	NaN	NaN	NaN	NaN	0.867487	0.0306935						5412677	LBRM_04_0160	LBRM_04_0160	4
134059022	putative exosome complex exonuclease RRP40 [Leishmania braziliensis MHOM/BR/75/M2904]	x	x	x	-0.157549	-0.406527	-0.0317506	0.0874977	0.0968633	0.247053	-0.922849	-0.755544	0.3077	0.289111	0.397341	0.268197	-0.526699	-0.383768	0.373461	0.305864	0.34608	0.465513	0.556338	0.00230283			RNA binding		[GO:0000178]; GO:0044424; GO:1905354; GO:0005622; GO:0044464; GO:1902494; GO:0005575; GO:0005623; GO:0032991;[GO:0003723]; GO:0003676; GO:0097159; GO:1901363; GO:0005488; GO:0003674	5412596	LBRM_04_0170	LBRM_04_0170	4	RNA degradation
134059023	conserved hypothetical protein [Leishmania braziliensis MHOM/BR/75/M2904]	x	x	x	0.113046	0.289953	-0.0909982	0.0187348	0.607527	-0.0288682	-0.6539	-0.752303	0.185008	0.0630408	0.682381	-0.41764	0.451295	0.151152	-0.319473	0.00821282	0.522256	-0.829422	0.13916	0.527939						5412668	LBRM_04_0180	LBRM_04_0180	4
134059027	hypothetical protein, conserved in leishmania [Leishmania braziliensis MHOM/BR/75/M2904]	x	x	x	-0.302812	-0.264911	0.645164	-0.16767	0.648364	0.372283	-0.893362	-0.874532	1.03806	-0.31792	0.651176	-0.0582182	-0.899032	-0.963842	0.875033	-0.0505792	0.624885	-0.0620842	0.364497	0.247376	metabolic process	membrane	catalytic activity		[GO:0004222]; GO:0004175; GO:0008237; GO:0070011; GO:0008233; GO:0016787; GO:0140096; GO:0003824; GO:0003674;[GO:0006508]; GO:0019538; GO:0043170; GO:0044238; GO:1901564; GO:0071704; GO:0008152; GO:0006807; GO:0008150;[GO:0007155]; GO:0022610; GO:0008150;[GO:0016020]; GO:0005575	5412616	LBRM_04_0220	LBRM_04_0220	4
134059037	putative adenosine monophosphate deaminase [Leishmania braziliensis MHOM/BR/75/M2904]	x	x	x	0.463195	0.703237	-0.327612	-0.162476	-0.673133	-0.94502	0.621014	0.736789	0.369955	0.16277	-0.305176	-0.524276	0.227783	0.0634208	0.264247	-0.0384522	-0.414165	-0.222098	-0.693784	0.000495536	metabolic process		catalytic activity	Pf00962	[GO:0003876]; GO:0047623; GO:0016814; GO:0019239; GO:0016810; GO:0016787; GO:0003824; GO:0003674;[GO:0019239]; GO:0016787; GO:0003824; GO:0003674;[GO:0032264]; GO:0006188; GO:0032261; GO:0009152; GO:0009168; GO:0046040; GO:0006164; GO:0043101; GO:0043173; GO:0009150; GO:0009260; GO:0009127; GO:0009156; GO:0009167; GO:0006163; GO:0009165; GO:0072522; GO:0034654; GO:0043094; GO:0009259; GO:0046390;…	5412648	LBRM_04_0320	LBRM_04_0320	4
134059044	conserved hypothetical protein [Leishmania braziliensis MHOM/BR/75/M2904]	x		x	0.419617	0.271097	-0.202443	-0.126002	0.104785	0.0244253	NaN	NaN	NaN	NaN	NaN	NaN	-0.0132524	0.356672	-0.294736	-0.200641	-0.232571	-0.10695	-0.178985	0.212523						5412665	LBRM_04_0390	LBRM_04_0390	4
134059054	putative adenylosuccinate lyase [Leishmania braziliensis MHOM/BR/75/M2904]	x	x	x	-1.04664	-0.942004	-0.0480158	0.0119629	0.481722	0.452017	0.0914944	0.28123	0.170259	-0.00840529	0.092821	0.0287299	0.00707801	0.154698	0.131619	-0.0451998	0.111298	0.0753386	0.26673	0.154122	metabolic process		catalytic activity	Pf00206, Pf08328	[GO:0003824]; GO:0003674;[GO:0004018]; GO:0016842; GO:0016840; GO:0016829; GO:0003824; GO:0003674;[GO:0006188]; GO:0009152; GO:0009168; GO:0046040; GO:0006164; GO:0009150; GO:0009260; GO:0009127; GO:0009156; GO:0009167; GO:0006163; GO:0009165; GO:0072522; GO:0009259; GO:0046390; GO:0009124; GO:0009126; GO:0009161; GO:0009117; GO:0072521; GO:1901293; GO:0018130; GO:0019438; GO:0044271; GO:1901362;…	5412684	LBRM_04_0500	LBRM_04_0500	4	Alanine, aspartate and glutamate metabolism; Metabolic pathways; Purine metabolism; Biosynthesis of secondary metabolites; Biosynthesis of antibiotics
134059058	conserved hypothetical protein [Leishmania braziliensis MHOM/BR/75/M2904]	x	x	x	0.344799	0.518994	0.765733	0.306788	-0.0380263	-0.179202	-1.31357	-1.15612	0.591703	-0.363748	0.182773	0.659924	-0.627092	-0.649469	0.488408	0.138767	0.0771631	0.252171	0.230358	0.437285						5412718	LBRM_04_0540	LBRM_04_0540	4
134059067	putative spermidine synthase [Leishmania braziliensis MHOM/BR/75/M2904]	x	x	x	-0.590642	-0.428399	0.745348	0.0999936	0.420566	0.188395	-0.289232	-0.701771	0.53717	0.115759	0.389745	0.0813666	-0.89614	-0.84986	0.637941	0.0899846	0.502874	-0.0530944	0.407908	0.0945963			catalytic activity	Pf01564, Pf13659	[GO:0003824]; GO:0003674	5412629	LBRM_04_0630	LBRM_04_0630	4	Cysteine and methionine metabolism; Arginine and proline metabolism; Metabolic pathways; Glutathione metabolism; beta-Alanine metabolism
134059068	hypothetical protein LBRM_04_0640 [Leishmania braziliensis MHOM/BR/75/M2904]		x	x	NaN	NaN	NaN	NaN	NaN	NaN	-1.56952	-1.49265	1.34267	0.223948	0.209771	0.544948	-0.780302	-0.790072	1.36534	0.764246	0.079774	0.101855	0.641513	0.277223						5412627	LBRM_04_0640	LBRM_04_0640	4
134059069	conserved hypothetical protein [Leishmania braziliensis MHOM/BR/75/M2904]	x	x	x	0.460704	0.122639	0.399658	0.239494	0.0313316	-0.318975	0.847421	0.678842	-0.141608	-0.786269	-0.107179	-0.187449	-0.217827	0.117843	0.0803699	-0.247836	-0.057664	-0.913502	-0.521788	0.008174				Pf13584		5412626	LBRM_04_0650	LBRM_04_0650	4
134059091	putative ubiquitin-conjugating enzyme e2 [Leishmania braziliensis MHOM/BR/75/M2904]	x	x	x	0.415823	0.314273	0.402262	0.0245651	-0.288187	-0.0147582	0.291794	0.295518	0.0898574	-0.231606	-0.235567	-0.635108	0.219819	0.33107	0.00301483	-0.346851	-0.155405	-0.48052	-0.525208	1.08205e-05			protein binding	Pf00179, Pf05773, Pf14461	[GO:0005515]; GO:0005488; GO:0003674	5412728	LBRM_04_0880	LBRM_04_0880	4	Ubiquitin mediated proteolysis
134059105	conserved hypothetical protein [Leishmania braziliensis MHOM/BR/75/M2904]	x	x	NA	0.310895	0.382935	-0.0323839	-0.0647279	-0.26437	-0.0855182	1.48646	1.39995	-0.606069	-0.67839	-0.99152	-0.857266	NaN	NaN	NaN	NaN	NaN	NaN	-0.980597	0.0249647	metabolic process			Pf06102	[GO:0000469]; GO:0006364; GO:0090501; GO:0016072; GO:0034470; GO:0042254; GO:0016070; GO:0090305; GO:0034660; GO:0006396; GO:0022613; GO:0044260; GO:0090304; GO:0010467; GO:0044085; GO:0043170; GO:0044237; GO:0006139; GO:0071840; GO:0071704; GO:0008152; GO:0009987; GO:0006725; GO:0034641; GO:0044238; GO:0046483; GO:1901360; GO:0008150; GO:0006807	5412698	LBRM_04_1020	LBRM_04_1020	4
134059109	acyltransferase-like protein, copy 2 [Leishmania braziliensis MHOM/BR/75/M2904]	x	x	x	0.271855	0.26385	0.543282	0.0982009	-0.1403	0.149559	-1.00938	-0.713239	1.47635	-0.170009	0.126817	-0.098792	-0.795737	-1.13692	1.01351	-0.0875941	0.560929	-0.352391	0.0192054	0.953746	metabolic process		catalytic activity	Pf01553	[GO:0008152]; GO:0008150;[GO:0016746]; GO:0016740; GO:0003824; GO:0003674	5412649	LBRM_04_1060	LBRM_04_1060	4
134059134	surface antigen-like protein [Leishmania braziliensis MHOM/BR/75/M2904]		x	x	NaN	NaN	NaN	NaN	NaN	NaN	-1.83187	-2.13332	1.20843	0.104744	1.73091	-1.89353	0.171622	0.110607	1.389	0.651169	1.52901	-1.03676	0.361846	0.677242						5412640	LbrM_04_1330	LbrM_04_1330
134059146	putative phosphoprotein phosphatase [Leishmania braziliensis MHOM/BR/75/M2904]	x	x	x	0.121014	0.204712	-0.242654	0.160662	-0.166361	0.140183	0.265946	0.334847	-0.481453	-0.080289	-0.190187	0.0800836	0.344439	0.555407	-0.558091	-0.116938	-0.334275	-0.0370421	-0.120926	0.407009			catalytic activity;DNA binding	Pf00149	[GO:0003677]; GO:0003676; GO:0097159; GO:1901363; GO:0005488; GO:0003674;[GO:0016787]; GO:0003824; GO:0003674	5412769	LBRM_05_0100	LBRM_05_0100	5
134059161	conserved hypothetical protein [Leishmania braziliensis MHOM/BR/75/M2904]		x	x	NaN	NaN	NaN	NaN	NaN	NaN	0.00153012	0.315557	0.0800527	0.425241	-0.178053	-0.106886	-0.960984	-0.949504	0.0832589	0.375268	0.242871	0.67165	0.476697	0.103974						5412740	LBRM_05_0260	LBRM_05_0260	5
134059162	putative protein tyrosine phosphatase [Leishmania braziliensis MHOM/BR/75/M2904]	x	x	x	0.217913	-0.0601603	0.452589	0.412819	0.187579	0.171541	-1.38738	-1.23488	0.923934	-0.139367	0.400078	0.817856	-0.743608	-0.77291	1.02094	0.450217	-0.0514273	-0.665734	0.351903	0.30463				Pf04387		5412813	LBRM_05_0270	LBRM_05_0270	5	Fatty acid metabolism; Fatty acid elongation; Biosynthesis of secondary metabolites; Biosynthesis of unsaturated fatty acids
134059165	conserved hypothetical protein [Leishmania braziliensis MHOM/BR/75/M2904]	NA	NA	x	NaN	NaN	NaN	NaN	NaN	NaN	NaN	NaN	NaN	NaN	NaN	NaN	-1.18557	-2.5334	0.535937	1.16948	0.410306	1.60324	2.12202	0.0902208						5412788	LBRM_05_0300	LBRM_05_0300	5
134059170	trypanothione reductase [Leishmania braziliensis MHOM/BR/75/M2904]	x	x	x	-0.983149	-1.19622	1.15893	-1.0494	1.50829	2.30173	-2.01202	-1.86291	0.464156	0.520323	0.602294	2.46249	-2.23678	-2.4697	0.483479	-0.486109	1.04932	1.74527	1.92316	0.00551815	cellular homeostasis;metabolic process;regulation of biological process		catalytic activity;nucleotide binding	Pf00070, Pf01593, Pf02852, Pf07992	[GO:0015036]; GO:0016667; GO:0016491; GO:0003824; GO:0003674;[GO:0016491]; GO:0003824; GO:0003674;[GO:0016668]; GO:0016651; GO:0016667; GO:0016491; GO:0003824; GO:0003674;[GO:0045454]; GO:0019725; GO:0050794; GO:0009987; GO:0042592; GO:0050789; GO:0008150; GO:0065008; GO:0065007;[GO:0050660]; GO:0000166; GO:0043168; GO:0050662; GO:0036094; GO:1901265; GO:0043167; GO:0048037; GO:0005488; GO:009715…	5412766	LBRM_05_0350	TRYR	5	Glutathione metabolism; Metabolic pathways
134059173	putative microtubule-associated protein [Leishmania braziliensis MHOM/BR/75/M2904]	x	x	x	-0.95636	-1.00066	0.316288	0.807622	0.381481	0.914725	-0.80692	-0.99277	0.403836	0.865477	0.106855	0.742695	-1.24448	-1.16584	0.451195	0.754232	0.148303	0.274327	1.11016	0.000657108						5412852	LBRM_05_0380	LBRM_05_0380	5
134059174	putative microtubule-associated protein, partial [Leishmania braziliensis MHOM/BR/75/M2904]	x	x	x	-0.118472	0.0748374	0.0875024	0.488768	0.546323	-0.52255	-1.33522	-0.774958	0.676688	1.31179	0.450457	-1.24869	-0.736954	-0.3809	0.676898	1.03806	0.392276	-0.625859	0.406795	0.271537						5412741	LBRM_05_0390	LBRM_05_0390	5
134059195	conserved hypothetical protein [Leishmania braziliensis MHOM/BR/75/M2904]		x	NA	NaN	NaN	NaN	NaN	NaN	NaN	0.773698	0.771659	-0.524891	-0.632116	-0.272566	-0.115785	NaN	NaN	NaN	NaN	NaN	NaN	-0.680311	0.212215				Pf08698		5412807	LBRM_05_0600	LBRM_05_0600	5
134059213	MYND zinc finger (ZnF) domain-like protein [Leishmania braziliensis MHOM/BR/75/M2904]		x	x	NaN	NaN	NaN	NaN	NaN	NaN	-0.755324	-0.647233	-0.100596	0.184457	0.32762	0.880237	-0.34231	0.270813	-0.503753	0.0757435	0.113078	0.497266	0.692801	0.0058762				Pf01753		5412745	LBRM_05_0780	LBRM_05_0780	5
134059220	conserved hypothetical protein [Leishmania braziliensis MHOM/BR/75/M2904]	x		NA	0.25714	0.382585	-0.127595	-0.231202	-0.228396	-0.0525304	NaN	NaN	NaN	NaN	NaN	NaN	NaN	NaN	NaN	NaN	NaN	NaN	-0.341419	0.106517						5412732	LBRM_05_0850	LBRM_05_0850	5
134059232	3-mercaptopyruvate sulfurtransferase [Leishmania braziliensis MHOM/BR/75/M2904]	x	x	x	0.331232	0.325597	0.235775	0.33173	-0.593651	0.0157198	0.323256	0.17116	-0.0630987	0.0919479	-0.58988	0.0665669	0.135032	0.0758919	-0.178185	-0.00146566	-0.573612	-0.104014	-0.30148	0.0341021				Pf00581, Pf09122		5412824	LBRM_05_0970	MST	5	Metabolic pathways; Sulfur metabolism; Sulfur relay system; Cysteine and methionine metabolism
134059240	hypothetical protein, unknown function [Leishmania braziliensis MHOM/BR/75/M2904]	x	x	x	0.0546513	0.0213653	-0.347984	-0.160978	-0.224512	0.291131	-0.0343767	0.0814283	-0.202628	0.132534	-0.498491	0.200759	0.39129	0.471442	-0.137404	0.127558	-0.470505	0.304716	-0.0661747	0.634937						5412797	LBRM_05_1050	LBRM_05_1050	5
134059251	putative fatty acid elongase [Leishmania braziliensis MHOM/BR/75/M2904]	NA	NA	x	NaN	NaN	NaN	NaN	NaN	NaN	NaN	NaN	NaN	NaN	NaN	NaN	-0.698446	-0.434617	0.831316	0.358396	0.412804	-0.469454	0.201164	0.733857				Pf01151	[GO:0016021]; GO:0031224; GO:0044425; GO:0005575; GO:0016020	5412835	LBRM_05_1160	LBRM_05_1160	5
134059254	putative prefoldin subunit [Leishmania braziliensis MHOM/BR/75/M2904]	x	x	x	0.591362	0.408335	-0.397199	-0.154204	-0.230215	0.113436	0.59275	0.545333	-0.28298	-0.240153	-0.100746	-0.0792177	0.222532	0.188358	-0.512123	-0.257561	-0.262897	-0.144805	-0.301415	0.0646724	metabolic process		protein binding	Pf01920	[GO:0006457]; GO:0009987; GO:0008150;[GO:0016272]; GO:0043234; GO:0032991; GO:0005575;[GO:0051082]; GO:0005515; GO:0005488; GO:0003674	5412759	LBRM_05_1190	LBRM_05_1190	5
134059269	cyclophilin 2 [Leishmania braziliensis MHOM/BR/75/M2904]	x	x	x	1.00178	0.795014	-0.185151	-0.538515	-0.616044	-0.477729	1.09672	1.11205	-0.28807	-0.416494	-0.510028	-0.775936	0.918546	1.2209	-0.374676	-0.592571	-0.528586	-0.841198	-1.17713	8.93156e-05	metabolic process		catalytic activity	Pf00160	[GO:0000413]; GO:0018208; GO:0018193; GO:0006464; GO:0036211; GO:0044267; GO:0019538; GO:0043412; GO:0044260; GO:0043170; GO:0044238; GO:1901564; GO:0044237; GO:0071704; GO:0008152; GO:0006807; GO:0009987; GO:0008150;[GO:0003755]; GO:0016859; GO:0140096; GO:0016853; GO:0003824; GO:0003674;[GO:0006457]; GO:0009987; GO:0008150	4961207	LBRM_06_0100	CYP2	6
134059270	conserved hypothetical protein [Leishmania braziliensis MHOM/BR/75/M2904]		x	x	NaN	NaN	NaN	NaN	NaN	NaN	-0.245134	0.028973	-0.42852	0.32331	0.222341	0.26658	-0.701596	0.0702338	-0.326021	0.0742088	0.399577	0.316046	0.534021	0.00179831				Pf08719		4961236	LBRM_06_0110	LBRM_06_0110	6
134059279	conserved hypothetical protein [Leishmania braziliensis MHOM/BR/75/M2904]	x	x	x	0.132083	0.134173	0.229823	0.313516	-0.0351903	0.282126	-0.63808	-0.609384	-0.0988733	0.0963298	0.150881	0.286893	-0.0676539	0.00748131	0.249461	0.0999408	-0.448482	-0.0850424	0.146882	0.300735				Pf14892		4961190	LBRM_06_0200	LBRM_06_0200	6
134059289	conserved hypothetical protein [Leishmania braziliensis MHOM/BR/75/M2904]	NA	NA	x	NaN	NaN	NaN	NaN	NaN	NaN	NaN	NaN	NaN	NaN	NaN	NaN	0.977991	1.08246	-0.359022	-0.46797	-0.742968	-0.490491	-1.13429	0.074251			protein binding		[GO:0005515]; GO:0005488; GO:0003674	4961268	LBRM_06_0310	LBRM_06_0310	6
134059306	conserved hypothetical protein [Leishmania braziliensis MHOM/BR/75/M2904]		x	x	NaN	NaN	NaN	NaN	NaN	NaN	-0.77171	-0.595497	0.118019	-0.0868895	0.283402	0.870126	1.8311	1.52862	-0.7147	-0.7707	-1.02545	-0.666323	-0.465278	0.426435						4961260	LBRM_06_0500	LBRM_06_0500	6
134059313	putative deoxyuridine triphosphatase [Leishmania braziliensis MHOM/BR/75/M2904]	x	x	x	-0.279741	-0.267241	0.0598842	0.081795	0.119817	0.572406	-0.336025	-0.116654	-0.203127	0.0442769	-0.151469	0.442574	-0.275232	-0.250666	-0.182671	0.0797284	-0.0233889	0.68573	0.411438	0.0011262				Pf08761		4961145	LBRM_06_0570	LBRM_06_0570	6	Pyrimidine metabolism; Metabolic pathways
134059318	putative carbonic anhydrase family protein [Leishmania braziliensis MHOM/BR/75/M2904]	x	x	x	-0.0323619	-0.0674227	0.882842	0.341043	-0.210593	-0.458951	-0.0914365	0.69795	-0.136066	-0.144069	-0.373747	-0.634112	0.701994	0.350556	0.0979632	0.22153	-0.72545	-0.419671	-0.534226	0.00897614			catalytic activity;metal ion binding	Pf00484	[GO:0004089]; GO:0016836; GO:0016835; GO:0016829; GO:0003824; GO:0003674;[GO:0008270]; GO:0046914; GO:0046872; GO:0043169; GO:0043167; GO:0005488; GO:0003674;[GO:0015976]; GO:0008150	4961213	LBRM_06_0620	LBRM_06_0620	6	Nitrogen metabolism
134059324	conserved hypothetical protein [Leishmania braziliensis MHOM/BR/75/M2904]	x	x	NA	0.222641	0.297654	0.0234546	-0.0551881	-0.798751	-0.797265	0.171868	0.522954	0.360787	0.469012	-0.0830461	-0.33412	NaN	NaN	NaN	NaN	NaN	NaN	-0.533119	0.0299859						4961241	LBRM_06_0680	LBRM_06_0680	6
134059327	conserved hypothetical protein [Leishmania braziliensis MHOM/BR/75/M2904]	NA	NA	x	NaN	NaN	NaN	NaN	NaN	NaN	NaN	NaN	NaN	NaN	NaN	NaN	-0.0733519	0.140072	-0.220509	-0.139963	-0.125016	0.418769	0.102526	0.653227	regulation of biological process			Pf03366	[GO:0006355]; GO:0006351; GO:0010468; GO:1903506; GO:2000112; GO:0010467; GO:0034645; GO:0097659; GO:0060255; GO:2001141; GO:0010556; GO:0031326; GO:0043170; GO:0009059; GO:0044249; GO:0044260; GO:0032774; GO:0019222; GO:0051252; GO:0009889; GO:0031323; GO:0071704; GO:1901576; GO:0009058; GO:0044237; GO:0016070; GO:0034654; GO:0008152; GO:0050789; GO:0019219; GO:0050794; GO:0009987; GO:0090304; G…	4961174	LBRM_06_0710	LBRM_06_0710	6
134059346	conserved hypothetical protein [Leishmania braziliensis MHOM/BR/75/M2904]	x	x	NA	0.161655	0.129653	0.01649	-0.0748824	0.226601	0.299552	0.308123	0.190621	-0.209766	0.0505972	-0.29727	-0.801372	NaN	NaN	NaN	NaN	NaN	NaN	-0.198925	0.296755						4961191	LBRM_06_0900	LBRM_06_0900	6
134059350	putative cell cycle associated protein MOB1 [Leishmania braziliensis MHOM/BR/75/M2904]	x	x	x	0.508812	0.759066	-0.667639	-0.430124	-0.264499	0.168216	0.58812	0.649666	-0.505424	-0.363507	-0.304814	0.0623909	0.226838	0.520199	-0.427256	-0.246449	-0.237965	-0.0356285	-0.367196	0.082693				Pf03637		4961240	LBRM_06_0940	MOB1	6
134059356	conserved hypothetical protein [Leishmania braziliensis MHOM/BR/75/M2904]		x	x	NaN	NaN	NaN	NaN	NaN	NaN	0.119922	-0.113474	0.235661	0.0205517	0.0755935	0.362845	-0.676135	-0.960041	0.430847	0.0135187	0.305645	0.185069	0.321074	0.195072				Pf01585, Pf12656	[GO:0003676]; GO:0097159; GO:1901363; GO:0005488; GO:0003674	4961202	LBRM_06_1000	LBRM_06_1000	6
134059362	conserved hypothetical protein [Leishmania braziliensis MHOM/BR/75/M2904]		x	x	NaN	NaN	NaN	NaN	NaN	NaN	0.268259	0.218122	0.0370916	-0.0612723	-0.212441	0.116961	0.518362	0.215378	-0.147234	-0.366318	-0.18998	-0.396926	-0.369992	0.0119585						4961232	LBRM_06_1070	LBRM_06_1070	6
134059369	putative nuclear transport factor 2 protein(NFT2) [Leishmania braziliensis MHOM/BR/75/M2904]	x	x	x	0.0205735	0.0362215	-0.305386	-0.236969	0.0415315	-0.354311	0.556812	0.337125	-0.212239	-0.0145894	-0.277111	-0.0651033	0.202282	0.0754965	-0.0521375	-0.0921634	-0.102232	0.442198	-0.146389	0.231138	transport			Pf02136	[GO:0005622]; GO:0044464; GO:0005575; GO:0005623;[GO:0006810]; GO:0051234; GO:0051179; GO:0008150	4961256	LBRM_06_1150	LBRM_06_1150	6	mRNA surveillance pathway; Ribosome biogenesis in eukaryotes; RNA transport
134059395	pitrilysin-like metalloprotease [Leishmania braziliensis MHOM/BR/75/M2904]	x	x	x	-0.243492	-0.275095	0.0101597	-0.242616	0.228292	-0.00697032	-0.503515	-0.378044	0.132266	-0.0936093	0.416474	0.173296	-0.114736	-0.12949	0.314639	-0.0474713	0.397495	0.362421	0.263846	0.0379677	metabolic process		catalytic activity;metal ion binding	Pf00675, Pf05193, Pf08367	[GO:0003824]; GO:0003674;[GO:0004222]; GO:0004175; GO:0008237; GO:0070011; GO:0008233; GO:0016787; GO:0140096; GO:0003824; GO:0003674;[GO:0006508]; GO:0019538; GO:0043170; GO:0044238; GO:1901564; GO:0071704; GO:0008152; GO:0006807; GO:0008150;[GO:0046872]; GO:0043169; GO:0043167; GO:0005488; GO:0003674	5412882	LBRM_07_0100	LBRM_07_0100	7
134059431	putative 3-hydroxyacyl-ACP dehydratase [Leishmania braziliensis MHOM/BR/75/M2904]	x	x	x	-0.792784	-0.764384	0.174291	0.189316	0.249779	-0.00807735	0.0656347	0.25789	0.301239	0.711005	0.207382	-0.181628	-0.836074	-0.759354	0.216212	0.300259	0.624253	0.0450436	0.474962	0.030246				Pf01575, Pf13452		5412935	LBRM_07_0450	LBRM_07_0450	7
134059434	putative acyl-CoA dehydrogenase, mitochondrial precursor [Leishmania braziliensis MHOM/BR/75/M2904]	x	x	x	-0.222305	-0.321653	-0.096286	-0.247897	0.206988	0.16562	0.628475	0.619657	-0.158433	-0.204094	-0.197965	-0.0207045	0.742278	0.68136	-0.396266	-0.51571	-0.163266	-0.499804	-0.328184	0.0917141	metabolic process		catalytic activity;nucleotide binding	Pf02770, Pf02771	[GO:0003995]; GO:0016627; GO:0016491; GO:0003824; GO:0003674;[GO:0008152]; GO:0008150;[GO:0016627]; GO:0016491; GO:0003824; GO:0003674;[GO:0050660]; GO:0000166; GO:0043168; GO:0050662; GO:0036094; GO:1901265; GO:0043167; GO:0048037; GO:0005488; GO:0097159; GO:1901363; GO:0003674;[GO:0055114]; GO:0008152; GO:0008150	5412938	LBRM_07_0480	LBRM_07_0480	7
134059442	putative 60S ribosomal protein L7a [Leishmania braziliensis MHOM/BR/75/M2904]	x	x	x	-0.648602	-0.438278	-0.019489	-0.0441051	0.197995	0.511019	-0.47444	-0.257513	0.087028	-0.154847	0.461419	0.661197	-0.670908	-0.066346	0.155593	0.0378162	0.430164	0.232297	0.518434	0.00186076				Pf01248		5412932; 5412933	LBRM_07_0560; LBRM_07_0570	LBRM_07_0560; LBRM_07_0570	7	Ribosome
134059456	putative vacuolar-type Ca2+-ATPase [Leishmania braziliensis MHOM/BR/75/M2904]		x	NA	NaN	NaN	NaN	NaN	NaN	NaN	0.791962	0.833275	-0.210159	-0.33013	-0.556477	-0.528472	NaN	NaN	NaN	NaN	NaN	NaN	-0.943386	0.0537017	transport	membrane	catalytic activity;metal ion binding;nucleotide binding;transporter activity	Pf00122, Pf00689, Pf00690, Pf00702, Pf13246	[GO:0000166]; GO:0036094; GO:1901265; GO:0005488; GO:0097159; GO:1901363; GO:0003674;[GO:0005388]; GO:0015085; GO:0015662; GO:0019829; GO:0046873; GO:0072509; GO:0042625; GO:0008324; GO:0022890; GO:0022853; GO:0042626; GO:0015075; GO:0022804; GO:0015405; GO:0016820; GO:0043492; GO:0022891; GO:0022857; GO:0015399; GO:0016817; GO:0042623; GO:0022892; GO:0005215; GO:0016787; GO:0016887; GO:0003674; …	5412915	LBRM_07_0700	LBRM_07_0700	7
134059488	putative RNA binding protein [Leishmania braziliensis MHOM/BR/75/M2904]	x		NA	0.121971	0.241403	0.0750242	-0.0668283	-0.0684503	-0.30312	NaN	NaN	NaN	NaN	NaN	NaN	NaN	NaN	NaN	NaN	NaN	NaN	-0.292266	0.034548						5412965	LBRM_07_1030	LBRM_07_1030	7
134059489	putative nucleolar RNA-binding protein [Leishmania braziliensis MHOM/BR/75/M2904]	x	x	x	0.0430901	0.16129	0.0208991	-0.296117	-0.0780732	-0.196482	0.612631	0.648448	0.0658801	-0.0967346	-0.245355	-0.868429	0.829151	0.539729	-0.144923	-0.214061	-0.288965	-0.491979	-0.616932	0.000488203						5412966	LBRM_07_1040	LBRM_07_1040	7
134059490	RNA binding protein-like protein [Leishmania braziliensis MHOM/BR/75/M2904]	x	x	x	-0.6516	-0.454753	0.452327	0.206926	0.45275	0.651135	-0.644118	-0.623908	0.333192	0.255154	0.566716	0.325582	-1.12369	-1.34816	0.330105	0.143762	0.64115	0.48743	0.829023	0.00208473						5412922	LBRM_07_1050	LBRM_07_1050	7
134059509	glycosyl transferase, putative [Leishmania braziliensis MHOM/BR/75/M2904]	x		NA	0.0662461	0.137263	-0.579888	-0.404237	0.387884	0.392732	NaN	NaN	NaN	NaN	NaN	NaN	NaN	NaN	NaN	NaN	NaN	NaN	0.250919	0.512563	metabolic process	membrane	catalytic activity	Pf00852	[GO:0006486]; GO:0006464; GO:0009101; GO:0043413; GO:0036211; GO:0044267; GO:0009100; GO:0034645; GO:1901137; GO:1901566; GO:0043412; GO:0070085; GO:0019538; GO:0044260; GO:1901135; GO:0009059; GO:0044249; GO:1901576; GO:1901564; GO:0043170; GO:0008152; GO:0044238; GO:0044237; GO:0071704; GO:0009058; GO:0006807; GO:0008150; GO:0009987;[GO:0008417]; GO:0016758; GO:0016757; GO:0016740; GO:0003824; …	5412878	LbrM_07_1270	LbrM_07_1270
134059518	putative ATP-dependent DEAD/H RNA helicase [Leishmania braziliensis MHOM/BR/75/M2904]	x	x	x	0.465834	0.393372	0.362321	0.219912	-0.349979	-0.0628834	0.136899	0.201848	-0.341541	-0.143503	-0.29024	-0.124583	-0.0298934	-0.394897	-0.167731	-0.0494464	-0.0518764	0.226392	-0.139158	0.282768			nucleotide binding	Pf00270, Pf00271	[GO:0003676]; GO:0097159; GO:1901363; GO:0005488; GO:0003674;[GO:0005524]; GO:0032559; GO:0035639; GO:0030554; GO:0032555; GO:0043168; GO:1901265; GO:0017076; GO:0032553; GO:0043167; GO:0097159; GO:1901363; GO:0000166; GO:0097367; GO:0005488; GO:0036094; GO:0003674	5413022	LBRM_08_0080	LBRM_08_0080	8	Spliceosome
134059525	conserved hypothetical protein [Leishmania braziliensis MHOM/BR/75/M2904]		x	NA	NaN	NaN	NaN	NaN	NaN	NaN	0.103438	0.291592	-0.158583	-0.189467	0.0075516	-0.0545312	NaN	NaN	NaN	NaN	NaN	NaN	-0.157631	0.331904			catalytic activity	Pf10181	[GO:0017176]; GO:0008375; GO:0008194; GO:0016758; GO:0016757; GO:0016740; GO:0003824; GO:0003674	5412996	LBRM_08_0160	LBRM_08_0160	8
134059554	conserved hypothetical protein [Leishmania braziliensis MHOM/BR/75/M2904]	x	x	x	-1.4277	-1.52534	-0.305049	-0.141297	0.520182	0.995479	0.248513	0.165854	-0.115191	0.0108972	0.15608	0.342494	0.357425	0.64276	-0.233709	-0.167815	0.029597	0.446809	0.487207	0.103686			protein binding	Pf00400, Pf13360	[GO:0005515]; GO:0005488; GO:0003674	5413002	LBRM_08_0470	LBRM_08_0470	8
134059557	putative small ubiquitin protein [Leishmania braziliensis MHOM/BR/75/M2904]	x	x	x	0.0931012	0.242518	-0.122665	-0.0186022	-0.245407	0.32725	0.272667	0.197148	-0.196149	-0.21469	0.0362452	-0.0582297	0.192938	0.230553	-0.340675	-0.315738	-0.086449	0.00618145	-0.126542	0.215839	metabolic process		protein binding	Pf00240, Pf11976	[GO:0005515]; GO:0005488; GO:0003674;[GO:0016925]; GO:0018205; GO:0032446; GO:0018193; GO:0070647; GO:0006464; GO:0036211; GO:0044267; GO:0019538; GO:0043412; GO:0044260; GO:0043170; GO:0044238; GO:1901564; GO:0044237; GO:0071704; GO:0008152; GO:0006807; GO:0009987; GO:0008150	5413005	LBRM_08_0500	LBRM_08_0500	8	RNA transport
134059559	conserved hypothetical protein [Leishmania braziliensis MHOM/BR/75/M2904]		x	NA	NaN	NaN	NaN	NaN	NaN	NaN	-0.407806	-0.183581	-0.0247653	-0.0352303	0.368178	0.283206	NaN	NaN	NaN	NaN	NaN	NaN	0.410769	0.068168						5413040	LBRM_08_0520	LBRM_08_0520	8
134059594	phosphoribosylpyrophosphate synthetase [Leishmania braziliensis MHOM/BR/75/M2904]	x	x	NA	0.363117	0.533679	0.251414	0.174381	-0.724	-0.414936	0.78006	0.913434	-0.374804	-0.349645	-0.6944	-0.458304	NaN	NaN	NaN	NaN	NaN	NaN	-0.822301	0.00494739	metabolic process		catalytic activity;metal ion binding	Pf00156, Pf13793, Pf14572, Pf14681	[GO:0000287]; GO:0046872; GO:0043169; GO:0043167; GO:0005488; GO:0003674;[GO:0004749]; GO:0016778; GO:0016772; GO:0016740; GO:0003824; GO:0003674;[GO:0009116]; GO:0055086; GO:1901564; GO:1901657; GO:0006139; GO:0044281; GO:0006807; GO:0071704; GO:1901135; GO:0006725; GO:0034641; GO:0044238; GO:0046483; GO:1901360; GO:0008152; GO:0044237; GO:0008150; GO:0009987;[GO:0009165]; GO:0009117; GO:1901293…	5413052	LBRM_08_0900	LBRM_08_0900	8	Purine metabolism; Biosynthesis of amino acids; Biosynthesis of secondary metabolites; Pentose phosphate pathway; Biosynthesis of antibiotics; Metabolic pathways; Carbon metabolism
134059599	conserved hypothetical protein [Leishmania braziliensis MHOM/BR/75/M2904]	NA	NA	x	NaN	NaN	NaN	NaN	NaN	NaN	NaN	NaN	NaN	NaN	NaN	NaN	-1.88272	-2.3476	0.832168	0.802012	1.06272	1.53342	2.26543	0.0892857			metal ion binding	Pf11708	[GO:0003676]; GO:0097159; GO:1901363; GO:0005488; GO:0003674;[GO:0008270]; GO:0046914; GO:0046872; GO:0043169; GO:0043167; GO:0005488; GO:0003674	5413057	LBRM_08_0950	LBRM_08_0950	8
134059601	conserved hypothetical protein [Leishmania braziliensis MHOM/BR/75/M2904]		x	x	NaN	NaN	NaN	NaN	NaN	NaN	0.64846	0.594791	-0.55667	-0.458442	-0.504412	-0.381733	0.931783	0.663138	-0.263162	-0.287285	-0.535158	0.148693	-0.672779	0.0293662						5413008	LBRM_08_0970	LBRM_08_0970	8
134059604	hypothetical protein, unknown function [Leishmania braziliensis MHOM/BR/75/M2904]	NA	NA	x	NaN	NaN	NaN	NaN	NaN	NaN	NaN	NaN	NaN	NaN	NaN	NaN	-1.26916	-1.27504	0.195355	0.513615	0.393532	1.44171	1.5659	0.0569354						5413011	LbrM_08_1000	LbrM_08_1000
134059621	conserved hypothetical protein [Leishmania braziliensis MHOM/BR/75/M2904]	x	x	x	0.254076	0.244886	-0.136577	-0.213872	0.0435928	-0.181897	-0.167293	-0.0140903	0.0421048	0.110508	0.156094	-0.0284269	0.264802	-0.00671788	0.0347316	0.0341749	0.0971908	-0.533285	-0.114649	0.226613			protein binding		[GO:0005515]; GO:0005488; GO:0003674	5413094	LBRM_09_0020	LBRM_09_0020	9
134059623	conserved hypothetical protein [Leishmania braziliensis MHOM/BR/75/M2904]	x	x	x	-0.545193	-0.462173	0.0443554	0.0629578	0.525665	0.543542	-0.910968	-1.07548	0.585866	-0.197425	1.07005	-1.13846	0.330526	0.280494	0.222651	0.176228	0.562506	-0.0751401	0.339983	0.254936			protein binding		[GO:0005515]; GO:0005488; GO:0003674	5413096	LBRM_09_0040	LBRM_09_0040	9
134059625	N-acetyl-D-glucosaminylphosphatidylinositol de-N-acetylase [Leishmania braziliensis MHOM/BR/75/M2904]		x	NA	NaN	NaN	NaN	NaN	NaN	NaN	0.720319	0.73861	-0.249013	-0.067466	-0.611973	-0.530477	NaN	NaN	NaN	NaN	NaN	NaN	-0.806611	0.0932715				Pf02585		5413098	LBRM_09_0060	LBRM_09_0060	9	Metabolic pathways; Glycosylphosphatidylinositol (GPI)-anchor biosynthesis
134059630	RNA-binding protein 5-like protein [Leishmania braziliensis MHOM/BR/75/M2904]		x	x	NaN	NaN	NaN	NaN	NaN	NaN	1.70587	2.00778	-0.755491	-0.437194	-1.10735	-0.700129	1.22303	2.06651	-1.06265	-0.448795	-1.2599	-1.23167	-1.72835	0.015846				Pf00076, Pf13893, Pf14259	[GO:0003676]; GO:0097159; GO:1901363; GO:0005488; GO:0003674	5413103	LBRM_09_0110	LBRM_09_0110	9
134059631	conserved hypothetical protein [Leishmania braziliensis MHOM/BR/75/M2904]	x	x	x	0.0360815	0.020738	-0.264219	0.133006	-0.219806	0.258478	-0.0590756	-0.174243	-0.199157	0.38456	-0.0625823	0.260989	-0.364536	-0.225217	-0.0515346	0.337168	-0.00307405	0.192427	0.284703	0.0028189			metal ion binding	Pf13499	[GO:0005509]; GO:0046872; GO:0043169; GO:0043167; GO:0005488; GO:0003674	5413104	LBRM_09_0120	LBRM_09_0120	9
134059641	conserved hypothetical protein [Leishmania braziliensis MHOM/BR/75/M2904]	x	x	x	0.765706	0.545145	-0.134158	-0.186685	-0.461105	-0.484238	0.521628	0.350632	-0.189313	-0.315872	-0.12514	-0.189316	0.31789	0.0554111	0.151237	0.0778181	-0.298073	-0.401569	-0.529818	0.000533916				Pf09359		5413114	LBRM_09_0220	LBRM_09_0220	9
134059655	conserved hypothetical protein [Leishmania braziliensis MHOM/BR/75/M2904]		x	NA	NaN	NaN	NaN	NaN	NaN	NaN	-0.219605	-0.127619	0.0130116	0.544485	-0.159783	-0.0504907	NaN	NaN	NaN	NaN	NaN	NaN	0.222808	0.385746			protein binding	Pf00023, Pf12796, Pf13606, Pf13637	[GO:0005515]; GO:0005488; GO:0003674	5413128	LBRM_09_0360	LBRM_09_0360	9
134059695	conserved hypothetical protein [Leishmania braziliensis MHOM/BR/75/M2904]	x	x	x	-0.513519	-0.378468	-0.224499	0.236914	0.113754	0.00564428	-0.826681	-0.829979	0.0566412	0.653563	0.240667	0.302947	0.408209	0.171909	0.0849753	0.462555	-0.0705647	0.105929	0.455869	0.0142056						5413170	LBRM_09_0780	LBRM_09_0780	9
134059700	putative acyl-CoA binding protein [Leishmania braziliensis MHOM/BR/75/M2904]	x	x	x	-0.866186	-0.674722	0.701578	0.812441	-0.144142	0.103463	0.0259739	0.0803648	-0.260263	0.20953	-0.0260512	0.12799	0.25597	0.23206	-0.337088	0.190426	-0.204055	-0.227286	0.187181	0.350719				Pf00887	[GO:0000062]; GO:0043168; GO:0050662; GO:1901567; GO:1901681; GO:0043167; GO:0048037; GO:0005488; GO:0003674	5413175	LBRM_09_0830	LBRM_09_0830	9
134059702	oligopeptidase b;with=GeneDB:LmjF09.0770 [Leishmania braziliensis MHOM/BR/75/M2904]	x	x	x	0.119785	0.227664	-0.160845	0.209257	0.0721897	0.110617	-0.190282	-0.010815	-0.320028	0.157608	0.0758513	0.129695	-0.114294	0.151371	-0.365445	-0.0722542	0.0516557	-0.0717324	0.147308	0.0730297	metabolic process		catalytic activity	Pf00326, Pf02897	[GO:0004252]; GO:0004175; GO:0008236; GO:0070011; GO:0017171; GO:0008233; GO:0016787; GO:0140096; GO:0003824; GO:0003674;[GO:0006508]; GO:0019538; GO:0043170; GO:0044238; GO:1901564; GO:0071704; GO:0008152; GO:0006807; GO:0008150;[GO:0008236]; GO:0017171; GO:0070011; GO:0016787; GO:0008233; GO:0003824; GO:0140096; GO:0003674;[GO:0070008]; GO:0008236; GO:0008238; GO:0017171; GO:0070011; GO:0016787…	5413177	LBRM_09_0850	OPB	9
134059709	conserved hypothetical protein [Leishmania braziliensis MHOM/BR/75/M2904]	x	x	x	-0.458679	-0.535254	0.294011	0.470733	0.200333	0.156133	0.614689	0.614995	-0.390215	0.0238408	-0.109538	-0.269768	-0.385405	-0.310383	-0.225435	0.261725	0.183298	-0.135081	0.173706	0.329026				Pf03690		5413184	LBRM_09_0920	LBRM_09_0920	9
134059723	conserved hypothetical protein [Leishmania braziliensis MHOM/BR/75/M2904]	x	x	x	-0.544842	-0.434514	-0.0655684	0.441218	0.380982	0.285879	-0.806469	-0.645033	-0.231167	0.322207	0.46428	0.440055	-0.106038	-0.11219	-0.176193	0.183761	0.340966	0.262673	0.693782	1.81558e-06						5413198	LBRM_09_1060	LBRM_09_1060	9
134059725	conserved hypothetical protein [Leishmania braziliensis MHOM/BR/75/M2904]	x	x	NA	0.702075	0.644895	-0.163594	-0.065359	-0.655221	-0.645821	-0.528927	-0.803426	0.47982	0.053117	0.350497	0.631944	NaN	NaN	NaN	NaN	NaN	NaN	-0.110281	0.751044		membrane		Pf03381	[GO:0016020]; GO:0005575	5413200	LBRM_09_1080	LBRM_09_1080	9
134059728	conserved hypothetical protein [Leishmania braziliensis MHOM/BR/75/M2904]	x	x	x	-0.0991294	-0.144667	-0.18091	0.206121	-0.0619884	0.0929046	-0.0269964	0.134087	0.462182	-0.0162934	0.195183	0.260129	-1.12012	-1.24844	0.491823	0.619429	0.238866	0.197824	0.384927	0.0921952		membrane		Pf00635	[GO:0005789]; GO:0016020; GO:0042175; GO:0044425; GO:0044432; GO:0098827; GO:0005575; GO:0012505; GO:0044464; GO:0005783; GO:0044444; GO:0044446; GO:0031984; GO:0005623; GO:0043231; GO:0005737; GO:0044424; GO:0043229; GO:0044422; GO:0043227; GO:0005622; GO:0043226	5413203	LBRM_09_1110	LBRM_09_1110	9
134059739	conserved hypothetical protein [Leishmania braziliensis MHOM/BR/75/M2904]	x	x	x	0.472265	0.660326	-0.56855	-0.597575	-0.421035	-0.310947	0.798841	0.563283	-0.394712	-0.1364	-0.282562	-0.0671945	0.942894	0.520953	-0.558795	-0.382271	-0.402309	0.16379	-0.541445	0.0226005	metabolic process			Pf01466	[GO:0006511]; GO:0019941; GO:0043632; GO:0051603; GO:0044265; GO:0006508; GO:0044257; GO:0009057; GO:0044248; GO:0044260; GO:0019538; GO:0030163; GO:0044267; GO:0043170; GO:1901575; GO:0009056; GO:0044237; GO:0044238; GO:1901564; GO:1901565; GO:0071704; GO:0008152; GO:0009987; GO:0006807; GO:0008150	5413214	LBRM_09_1220	LBRM_09_1220	9
134059740	conserved hypothetical protein [Leishmania braziliensis MHOM/BR/75/M2904]		x	x	NaN	NaN	NaN	NaN	NaN	NaN	-0.646645	-0.554762	-0.122668	0.473915	0.132792	0.296927	-0.177744	-0.291812	0.0564278	0.512271	0.0424512	0.278848	0.579068	0.001404						5413215	LBRM_09_1230	LBRM_09_1230	9
134059754	putative paraflagellar rod component [Leishmania braziliensis MHOM/BR/75/M2904]	x	x	x	-0.57282	-0.632076	0.0745675	0.323469	0.314004	0.165533	-0.266355	-0.312167	0.302868	0.627574	-0.014291	-0.0081646	-0.414138	-0.430995	0.172915	0.453486	0.175658	0.0409269	0.461822	0.00323354			protein binding	Pf05149	[GO:0005516]; GO:0005515; GO:0005488; GO:0003674;[GO:0031514]; GO:0005929; GO:0043226; GO:0120025; GO:0005575; GO:0042995; GO:0044464; GO:0005623	5413230	LBRM_09_1380	LBRM_09_1380	9
134059766	conserved hypothetical protein [Leishmania braziliensis MHOM/BR/75/M2904]		x	x	NaN	NaN	NaN	NaN	NaN	NaN	0.0204547	0.165815	-0.200815	0.105567	0.262232	-0.328714	-0.303125	-0.212929	-0.277031	0.337347	0.197633	0.233568	0.269211	0.0548279						5413242	LBRM_09_1510	LBRM_09_1510	9
134059776	conserved hypothetical protein [Leishmania braziliensis MHOM/BR/75/M2904]	x		NA	0.0561583	0.193996	-0.0706993	-0.128198	0.00925655	-0.0605141	NaN	NaN	NaN	NaN	NaN	NaN	NaN	NaN	NaN	NaN	NaN	NaN	-0.119637	0.23711						5413253	LBRM_09_1620	LBRM_09_1620	9
134059787	conserved hypothetical protein [Leishmania braziliensis MHOM/BR/75/M2904]	x	x	x	-0.57849	-0.0595642	0.0617888	-0.231077	0.241972	-0.282476	-0.817105	-0.68916	0.0690518	0.426255	0.81287	-0.177244	0.291935	0.207293	0.467919	0.0639658	0.413479	-0.221411	0.232518	0.262276				Pf05022, Pf05934		5413263	LBRM_10_0100	LBRM_10_0100	10
134059796	putative mitogen-activated protein kinase [Leishmania braziliensis MHOM/BR/75/M2904]	x	x	x	0.743613	0.698655	-0.307154	-0.360337	-0.128143	-0.453945	0.710083	0.792806	-0.563484	-0.576996	-0.370326	-0.334529	0.551281	0.968319	-0.28843	-0.461358	-0.147248	-0.472813	-0.734598	0.00204112	metabolic process		catalytic activity;nucleotide binding	Pf00069, Pf07714	[GO:0004672]; GO:0016301; GO:0016773; GO:0140096; GO:0016772; GO:0003824; GO:0016740; GO:0003674;[GO:0005524]; GO:0032559; GO:0035639; GO:0030554; GO:0032555; GO:0043168; GO:1901265; GO:0017076; GO:0032553; GO:0043167; GO:0097159; GO:1901363; GO:0000166; GO:0097367; GO:0005488; GO:0036094; GO:0003674;[GO:0006468]; GO:0006464; GO:0016310; GO:0036211; GO:0044267; GO:0006796; GO:0019538; GO:0043412;…	5413273	LBRM_10_0200	LBRM_10_0200	10
134059800	hypothetical protein, unknown function [Leishmania braziliensis MHOM/BR/75/M2904]	x	x	x	-0.179709	-0.0962963	0.314432	0.409188	0.127225	0.383668	-0.595573	-0.407837	-0.0801523	0.0897668	0.0390296	0.673982	-0.694817	-0.540449	0.0372562	0.318289	0.0459318	0.156068	0.498477	0.00162133				Pf07344		5413277	LBRM_10_0240	LBRM_10_0240	10
134059814	putative folate/biopterin transporter [Leishmania braziliensis MHOM/BR/75/M2904]	x		x	0.130069	0.390885	0.501237	-0.11193	-0.130838	0.401092	NaN	NaN	NaN	NaN	NaN	NaN	-0.524627	-0.585916	0.224693	-0.590428	0.738477	-0.442712	-0.0454467	0.874618	transport			Pf03092	[GO:0006810]; GO:0051234; GO:0051179; GO:0008150;[GO:0016021]; GO:0031224; GO:0044425; GO:0005575; GO:0016020	5413292	LBRM_10_0400	LBRM_10_0400	10
134059820	hypothetical protein, unknown function [Leishmania braziliensis MHOM/BR/75/M2904]	x	x	NA	-0.762337	-0.661758	-0.0148307	0.246018	0.0773933	1.1689	-0.507968	-0.404704	0.0470343	0.129246	0.163085	0.519925	NaN	NaN	NaN	NaN	NaN	NaN	0.768188	0.00543258				Pf04419, Pf12907		5413298	LBRM_10_0460	LBRM_10_0460	10
134059836	putative mitogen-activated protein kinase 3 [Leishmania braziliensis MHOM/BR/75/M2904]	x	x	x	0.1021	-0.183506	-0.104048	-0.0258787	0.259459	-0.0883523	0.38345	-0.202309	-0.109542	0.0864809	0.290891	-0.292138	-0.103404	-0.384708	-0.0926516	0.0847219	0.277792	0.101642	0.15436	0.127221	metabolic process		catalytic activity;nucleotide binding;signal transducer activity	Pf00069, Pf07714	[GO:0004672]; GO:0016301; GO:0016773; GO:0140096; GO:0016772; GO:0003824; GO:0016740; GO:0003674;[GO:0004707]; GO:0004702; GO:0004674; GO:0005057; GO:0004672; GO:0004871; GO:0016301; GO:0016773; GO:0140096; GO:0003674; GO:0016772; GO:0003824; GO:0016740;[GO:0005524]; GO:0032559; GO:0035639; GO:0030554; GO:0032555; GO:0043168; GO:1901265; GO:0017076; GO:0032553; GO:0043167; GO:0097159; GO:1901363;…	5413314	LBRM_10_0620	LBRM_10_0620	10	AGE-RAGE signaling pathway in diabetic complications; Leishmaniasis
134059849	conserved hypothetical protein [Leishmania braziliensis MHOM/BR/75/M2904]		x	NA	NaN	NaN	NaN	NaN	NaN	NaN	-0.847076	-1.04063	0.56392	0.05286	0.496397	0.774525	NaN	NaN	NaN	NaN	NaN	NaN	0.882523	0.182345						5413328	LBRM_10_0760	LBRM_10_0760	10
134059857	putative amino acid transporter [Leishmania braziliensis MHOM/BR/75/M2904]	x	x	x	0.0463766	0.165329	0.996438	0.795665	-0.572591	-0.221054	-0.325151	-0.0702343	0.621269	0.226173	-0.616037	-0.00555123	-0.526597	-0.570858	0.626206	0.473073	-0.606062	-0.436398	-0.213951	0.406286				Pf01490		5413336	LBRM_10_0840	AAT20	10
134059864	conserved hypothetical protein [Leishmania braziliensis MHOM/BR/75/M2904]		x	NA	NaN	NaN	NaN	NaN	NaN	NaN	0.14168	0.222631	-0.231628	-0.41491	-0.0179707	0.3002	NaN	NaN	NaN	NaN	NaN	NaN	-0.0884546	0.741057						5413343	LBRM_10_0910	LBRM_10_0910	10
134059869	conserved hypothetical protein [Leishmania braziliensis MHOM/BR/75/M2904]	x	x	x	-0.0438413	0.143629	0.0702507	-0.120127	-0.0444224	0.0785397	-0.100283	0.00262081	0.219079	-0.155887	0.195657	-0.0102359	-0.0707357	-0.13921	-0.114777	-0.137982	0.015338	0.21239	0.0073931	0.905842				Pf09420		5413348	LBRM_10_0960	LBRM_10_0960	10
134059872	putative FKBP-type peptidyl-prolyl cis-trans isomerase [Leishmania braziliensis MHOM/BR/75/M2904]	x	x	x	0.0491478	-0.0478082	0.241008	0.0188098	0.353221	-0.108029	-0.684386	-0.726992	0.439915	0.171206	0.585832	0.119017	-0.433489	-0.478674	0.196142	0.0336048	0.51922	-0.247743	0.321142	0.0783954	metabolic process			Pf00254	[GO:0006457]; GO:0009987; GO:0008150	5413351	LBRM_10_0990	LBRM_10_0990	10
134059899	putative rab1 small GTP-binding protein [Leishmania braziliensis MHOM/BR/75/M2904]	x	x	x	-0.288131	0.0704239	0.426938	0.253479	-0.175926	0.00663543	-0.317727	-0.13388	-0.00268847	-0.335912	0.0807839	0.247098	-0.404807	-0.146666	0.197798	-0.159486	-0.00309707	0.685165	0.133053	0.337636	metabolic process;regulation of biological process;response to stimulus		catalytic activity;nucleotide binding	Pf00025, Pf00071, Pf01926, Pf08477, Pf10662, Pf13191	[GO:0003924]; GO:0017111; GO:0016462; GO:0016818; GO:0016817; GO:0016787; GO:0003824; GO:0003674;[GO:0005524]; GO:0032559; GO:0035639; GO:0030554; GO:0032555; GO:0043168; GO:1901265; GO:0017076; GO:0032553; GO:0043167; GO:0097159; GO:1901363; GO:0000166; GO:0097367; GO:0005488; GO:0036094; GO:0003674;[GO:0005525]; GO:0032550; GO:0032561; GO:0035639; GO:0001883; GO:0032549; GO:0019001; GO:0032555;…	5413379	LBRM_10_1270	LBRM_10_1270	10
134059911	conserved hypothetical protein [Leishmania braziliensis MHOM/BR/75/M2904]	x	x	NA	0.122753	0.364537	-0.554939	-0.0104889	-0.481149	-0.179518	1.19153	1.19455	-0.302625	0.547865	-0.535015	-1.35749	NaN	NaN	NaN	NaN	NaN	NaN	-0.671934	0.121572				Pf08950		5413391	LBRM_10_1390	LBRM_10_1390	10
134059915	conserved hypothetical protein [Leishmania braziliensis MHOM/BR/75/M2904]		x	x	NaN	NaN	NaN	NaN	NaN	NaN	0.0907238	0.20201	0.0886496	0.107387	-0.0293529	-0.209195	-0.0764954	-0.326602	0.22811	0.183324	-0.00170062	-0.256857	-0.0687984	0.545687				Pf08950		5413395	LBRM_10_1430	LBRM_10_1430	10
134059921	conserved hypothetical protein [Leishmania braziliensis MHOM/BR/75/M2904]	x	x	NA	0.212483	0.293736	-0.00539098	-0.00349448	-0.269157	-0.257337	0.050081	-0.0336522	0.0598542	0.113802	-0.11598	-0.0449417	NaN	NaN	NaN	NaN	NaN	NaN	-0.19237	0.0381217						5413401	LBRM_10_1490	LBRM_10_1490	10
134059926	GP63, leishmanolysin [Leishmania braziliensis MHOM/BR/75/M2904]	x	x	NA	1.75473	1.26666	-0.352259	-0.443847	-1.01439	-1.09444	2.38797	1.60502	-0.533702	-0.699957	-1.41883	-1.45699	NaN	NaN	NaN	NaN	NaN	NaN	-2.04281	0.00259878	metabolic process	membrane	catalytic activity	Pf01457	[GO:0004222]; GO:0004175; GO:0008237; GO:0070011; GO:0008233; GO:0016787; GO:0140096; GO:0003824; GO:0003674;[GO:0006508]; GO:0019538; GO:0043170; GO:0044238; GO:1901564; GO:0071704; GO:0008152; GO:0006807; GO:0008150;[GO:0007155]; GO:0022610; GO:0008150;[GO:0016020]; GO:0005575	5413407	LbrM_10_1550	GP63-2
134059962	conserved hypothetical protein [Leishmania braziliensis MHOM/BR/75/M2904]	x	x	x	-0.197117	-0.189663	-0.0327453	-0.00654027	0.134736	-0.0210833	-0.047368	0.0504397	0.21585	0.236948	0.0958313	-0.169933	-0.102097	-0.214873	0.00757253	0.115011	0.0850317	0.0399996	0.113334	0.0781198	metabolic process		catalytic activity	Pf03291, Pf08241, Pf08242, Pf12847, Pf13649	[GO:0008152]; GO:0008150;[GO:0008168]; GO:0016741; GO:0016740; GO:0003824; GO:0003674	5413442	LBRM_11_0180	LBRM_11_0180	11
134059963	tetratricopeptide repeat (TPR) protein [Leishmania braziliensis MHOM/BR/75/M2904]	x	x	x	-1.176	-1.1739	0.107311	0.333496	0.208467	0.180175	-0.569649	-0.858851	0.351482	0.727243	0.141201	-0.000987664	0.44605	0.224161	0.33126	0.569082	0.0106773	0.148785	0.515142	0.0488901			protein binding	Pf07719, Pf13414, Pf13432	[GO:0005515]; GO:0005488; GO:0003674	5413443	LBRM_11_0190	LBRM_11_0190	11
134059969	conserved hypothetical protein [Leishmania braziliensis MHOM/BR/75/M2904]	x	x	x	-1.22726	-1.24722	-0.0330217	0.0561883	0.533638	0.462738	-0.167207	-0.124877	0.253264	-0.322674	0.553947	0.253125	0.158228	0.916027	0.215739	-0.0938777	0.319693	-0.506443	0.279185	0.308621						5413449	LBRM_11_0250	LBRM_11_0250	11
134059980	hypothetical protein, unknown function [Leishmania braziliensis MHOM/BR/75/M2904]	x	x	x	-0.122549	-0.333829	0.100986	0.0100025	0.647001	0.270196	-0.218308	-0.431313	-0.0365575	-0.34387	0.524734	0.457132	-0.649817	-0.818845	0.217647	-0.114297	0.659504	0.182189	0.509464	0.0065923			protein binding	Pf02170, Pf02171	[GO:0003676]; GO:0097159; GO:1901363; GO:0005488; GO:0003674;[GO:0005515]; GO:0005488; GO:0003674	5413460	LBRM_11_0360	LBRM_11_0360	11
134059984	putative aminopeptidase [Leishmania braziliensis MHOM/BR/75/M2904]	x	x	x	-0.777976	-0.612973	0.15504	0.0140824	0.834662	0.255397	-0.336265	0.0810304	0.0172494	0.00319538	0.676848	0.00791937	-0.708856	-0.269149	0.361455	-0.0404566	0.70012	-0.361327	0.464543	0.0290364	metabolic process	cytoplasm	catalytic activity;metal ion binding	Pf00883	[GO:0004177]; GO:0008238; GO:0070011; GO:0008233; GO:0016787; GO:0140096; GO:0003824; GO:0003674;[GO:0005622]; GO:0044464; GO:0005575; GO:0005623;[GO:0005737]; GO:0044424; GO:0005622; GO:0044464; GO:0005575; GO:0005623;[GO:0006508]; GO:0019538; GO:0043170; GO:0044238; GO:1901564; GO:0071704; GO:0008152; GO:0006807; GO:0008150;[GO:0008235]; GO:0008237; GO:0008238; GO:0070011; GO:0008233; GO:001678…	5413465	LBRM_11_0410	LBRM_11_0410	11
134059988	putative cytochrome b5 [Leishmania braziliensis MHOM/BR/75/M2904]	x	x	x	-0.752481	-0.427939	0.00733872	-0.0926103	0.111815	0.349446	-1.05438	-1.00637	0.466239	0.135885	0.234467	0.721278	-0.293734	-0.88412	0.65082	0.465215	0.283996	1.08514	0.73214	0.00783593				Pf00173		5413470	LBRM_11_0460	LBRM_11_0460	11
134059991	anion-transporting ATPase-like protein [Leishmania braziliensis MHOM/BR/75/M2904]	x	x	x	0.0120742	-0.0479981	-0.00205499	0.0520225	0.0523651	0.169887	-0.0184825	-0.0128728	-0.0824595	0.178319	-0.00231685	-0.0360193	-0.287483	-0.509518	0.0434488	0.101565	0.245741	0.143783	0.201188	0.00904016			catalytic activity;nucleotide binding	Pf02374	[GO:0005524]; GO:0032559; GO:0035639; GO:0030554; GO:0032555; GO:0043168; GO:1901265; GO:0017076; GO:0032553; GO:0043167; GO:0097159; GO:1901363; GO:0000166; GO:0097367; GO:0005488; GO:0036094; GO:0003674;[GO:0016887]; GO:0017111; GO:0016462; GO:0016818; GO:0016817; GO:0016787; GO:0003824; GO:0003674	5413473	LBRM_11_0490	LBRM_11_0490	11
134059992	conserved hypothetical protein [Leishmania braziliensis MHOM/BR/75/M2904]		x	NA	NaN	NaN	NaN	NaN	NaN	NaN	-0.350471	-0.00427832	-0.183751	0.42171	0.0612578	0.055532	NaN	NaN	NaN	NaN	NaN	NaN	0.359	0.0842217						5413474	LBRM_11_0500	LBRM_11_0500	11
134059995	conserved hypothetical protein [Leishmania braziliensis MHOM/BR/75/M2904]		x	x	NaN	NaN	NaN	NaN	NaN	NaN	-0.435762	0.237512	-0.468238	0.623293	-0.184186	0.131209	-0.311018	0.132173	-0.0199368	0.136202	0.0561839	0.102567	0.288423	0.108282						5413477	LBRM_11_0530	LBRM_11_0530	11
134059996	conserved hypothetical protein [Leishmania braziliensis MHOM/BR/75/M2904]	NA	NA	x	NaN	NaN	NaN	NaN	NaN	NaN	NaN	NaN	NaN	NaN	NaN	NaN	-0.599315	-0.739992	0.0288403	0.0108033	0.114415	1.18525	0.873645	0.120252						5413478	LBRM_11_0540	LBRM_11_0540	11
134060001	conserved hypothetical protein [Leishmania braziliensis MHOM/BR/75/M2904]	x	x	x	-0.25599	-0.413755	0.0138421	0.213377	0.270517	0.163391	-0.124824	-0.131865	-0.0418921	0.364862	0.186282	0.0372353	-0.186538	-0.202993	-0.106207	0.204238	-0.00826531	0.0185866	0.322272	4.96247e-05			metal ion binding		[GO:0005509]; GO:0046872; GO:0043169; GO:0043167; GO:0005488; GO:0003674	5413483	LBRM_11_0590	LBRM_11_0590	11
134060009	putative kinesin [Leishmania braziliensis MHOM/BR/75/M2904]		x	NA	NaN	NaN	NaN	NaN	NaN	NaN	0.160942	0.2796	0.0286678	-0.357203	-0.13934	0.0273338	NaN	NaN	NaN	NaN	NaN	NaN	-0.312806	0.0781145	cellular component movement		catalytic activity;motor activity;nucleotide binding;protein binding	Pf00225	[GO:0003777]; GO:0003774; GO:0017111; GO:0016462; GO:0016818; GO:0016817; GO:0016787; GO:0003824; GO:0003674;[GO:0005524]; GO:0032559; GO:0035639; GO:0030554; GO:0032555; GO:0043168; GO:1901265; GO:0017076; GO:0032553; GO:0043167; GO:0097159; GO:1901363; GO:0000166; GO:0097367; GO:0005488; GO:0036094; GO:0003674;[GO:0007018]; GO:0006928; GO:0007017; GO:0009987; GO:0008150;[GO:0008017]; GO:0015631…	5413491	LBRM_11_0670	LBRM_11_0670	11
134060010	conserved hypothetical protein [Leishmania braziliensis MHOM/BR/75/M2904]	x	x	x	-1.00895	-1.07318	0.191761	0.101748	0.563016	0.792618	-0.108771	-0.297097	0.0971947	0.0782231	0.458255	0.161689	-0.484247	-0.374004	0.176735	-0.00931789	0.485739	0.248593	0.640125	0.00280685				Pf01852	[GO:0008289]; GO:0005488; GO:0003674	5413492	LBRM_11_0680	LBRM_11_0680	11
134060016	hypothetical protein, unknown function [Leishmania braziliensis MHOM/BR/75/M2904]		x	x	NaN	NaN	NaN	NaN	NaN	NaN	-1.1126	-0.698728	-0.131358	0.0893895	0.21209	0.595098	0.24973	-0.0286308	0.0793585	0.167035	0.121889	0.456727	0.547409	0.0378865				Pf05109	[GO:0019031]; GO:0036338; GO:0044423; GO:0005575; GO:0019012;[GO:0019058]; GO:0016032; GO:0044403; GO:0044419; GO:0051704; GO:0008150	5413498	LBRM_11_0740	LBRM_11_0740	11
134060020	conserved hypothetical protein [Leishmania braziliensis MHOM/BR/75/M2904]		x	NA	NaN	NaN	NaN	NaN	NaN	NaN	-0.702585	-0.882422	-0.0764989	0.271361	0.382481	1.00766	NaN	NaN	NaN	NaN	NaN	NaN	1.10767	0.0297324				Pf04438		5413502	LBRM_11_0780	LBRM_11_0780	11
134060037	Cyclin A/CDK2-associated protein [Leishmania braziliensis MHOM/BR/75/M2904]	x	x	x	0.50557	0.423459	0.223887	0.238297	-0.322305	-0.00520205	0.543175	0.189225	-0.0416751	-0.070247	-0.477661	-0.223572	0.0547919	0.00564395	-0.34782	-0.00656806	-0.492267	-0.196731	-0.345835	0.0138683	metabolic process			Pf01466, Pf03931	[GO:0006511]; GO:0019941; GO:0043632; GO:0051603; GO:0044265; GO:0006508; GO:0044257; GO:0009057; GO:0044248; GO:0044260; GO:0019538; GO:0030163; GO:0044267; GO:0043170; GO:1901575; GO:0009056; GO:0044237; GO:0044238; GO:1901564; GO:1901565; GO:0071704; GO:0008152; GO:0009987; GO:0006807; GO:0008150	5413519	LBRM_11_0950	LBRM_11_0950	11	Ubiquitin mediated proteolysis; Protein processing in endoplasmic reticulum
134060064	putative proteasome beta-1 subunit [Leishmania braziliensis MHOM/BR/75/M2904]	x	x	x	-0.0646683	-0.107399	-0.293446	-0.264145	0.242004	-0.115066	0.143686	0.198182	-0.458251	-0.108678	0.259419	-0.232149	0.356712	0.666079	-0.420154	-0.019276	0.217253	-0.000100575	-0.00460881	0.974416	metabolic process		catalytic activity	Pf00227	[GO:0004175]; GO:0070011; GO:0008233; GO:0016787; GO:0140096; GO:0003824; GO:0003674;[GO:0004298]; GO:0004175; GO:0070003; GO:0070011; GO:0008233; GO:0016787; GO:0140096; GO:0003824; GO:0003674;[GO:0005839]; GO:0000502; GO:0043234; GO:0044424; GO:1905369; GO:0032991; GO:0005622; GO:0044464; GO:1905368; GO:0005575; GO:0005623; GO:1902494;[GO:0051603]; GO:0006508; GO:0044257; GO:0019538; GO:0030163…	5413545	LBRM_12_0040	LBRM_12_0040	12	Proteasome
134060069	conserved hypothetical protein [Leishmania braziliensis MHOM/BR/75/M2904]	x	x	x	-0.814296	-0.64678	-1.01504	-0.700846	0.414921	0.84409	0.789877	0.6565	0.157416	0.198398	0.130458	0.427373	-1.55465	-1.63812	0.502734	0.65559	0.445812	1.14655	0.791634	0.042453						5413550	LBRM_12_0090	LBRM_12_0090	12
134060073	conserved hypothetical protein [Leishmania braziliensis MHOM/BR/75/M2904]	x	x	x	-1.07656	-1.1119	-0.9768	-0.81201	0.291513	0.0232194	-0.445968	0.360052	-0.0371409	0.351	0.1625	-0.115597	1.73595	1.11329	-0.249252	0.354167	0.104874	0.328662	0.152962	0.671756	cell organization and biogenesis;metabolic process		DNA binding	Pf03126, Pf13920	[GO:0003677]; GO:0003676; GO:0097159; GO:1901363; GO:0005488; GO:0003674;[GO:0006368]; GO:0006354; GO:0006366; GO:0006351; GO:0032774; GO:0010467; GO:0034645; GO:0097659; GO:0009059; GO:0016070; GO:0034654; GO:0043170; GO:0044249; GO:0044260; GO:1901576; GO:0090304; GO:0006139; GO:0018130; GO:0019438; GO:0044271; GO:1901362; GO:0071704; GO:0009058; GO:0044237; GO:0006725; GO:0034641; GO:0044238; …	5413554	LBRM_12_0130	LBRM_12_0130	12
134060101	conserved hypothetical protein [Leishmania braziliensis MHOM/BR/75/M2904]	x	x	x	-0.589027	-0.194436	0.282403	0.256747	0.404335	0.166526	0.644293	0.395059	-0.208719	-0.366409	-0.146353	-0.125427	0.986765	1.61061	-0.595574	-0.776671	-0.459951	-1.28416	-0.518082	0.108467						5413582	LBRM_12_0410	LBRM_12_0410	12
134060113	conserved hypothetical protein [Leishmania braziliensis MHOM/BR/75/M2904]		x	NA	NaN	NaN	NaN	NaN	NaN	NaN	1.17574	0.528555	-0.645482	-0.441074	-0.267905	-0.34983	NaN	NaN	NaN	NaN	NaN	NaN	-0.705874	0.257766	transport		protein binding;transporter activity	Pf00397, Pf01496, Pf02463, Pf03938, Pf09731, Pf12037, Pf12128, Pf13514, Pf13868, Pf13942	[GO:0005515]; GO:0005488; GO:0003674;[GO:0015078]; GO:0015077; GO:0022890; GO:0008324; GO:0015075; GO:0022891; GO:0022857; GO:0022892; GO:0005215; GO:0003674;[GO:0015991]; GO:0015988; GO:0099132; GO:1902600; GO:0098662; GO:0099131; GO:0015992; GO:0098655; GO:0098660; GO:0090662; GO:0006818; GO:0015672; GO:0006812; GO:0034220; GO:0055085; GO:0006810; GO:0006811; GO:0051234; GO:0051179; GO:0008150;…	5413594	LBRM_12_0530	LBRM_12_0530	12
134060128	conserved hypothetical protein [Leishmania braziliensis MHOM/BR/75/M2904]		x	NA	NaN	NaN	NaN	NaN	NaN	NaN	0.616911	0.389276	-0.173484	-0.375623	-0.253176	-0.203906	NaN	NaN	NaN	NaN	NaN	NaN	-0.555136	0.0820917				Pf07289	[GO:0034464]; GO:0043234; GO:0044441; GO:0032991; GO:0005929; GO:0044422; GO:0120038; GO:0005575; GO:0043226; GO:0120025; GO:0044463; GO:0042995; GO:0044464; GO:0005623	5413609	LBRM_12_0680	LBRM_12_0680	12
134060131	conserved hypothetical protein [Leishmania braziliensis MHOM/BR/75/M2904]		x	x	NaN	NaN	NaN	NaN	NaN	NaN	-1.18956	-1.18768	0.223824	0.342775	0.283913	0.501592	0.206227	0.0879441	0.311738	0.325543	0.108296	-0.0146111	0.515836	0.121768				Pf06127		5413612	LBRM_12_0710	LBRM_12_0710	12
134060180	putative flagellar radial spoke protein [Leishmania braziliensis MHOM/BR/75/M2904]	x	x	x	0.0558671	0.0166841	0.0386165	0.36688	-0.0639081	0.06719	0.525709	0.0311097	-0.0410176	0.341178	-0.27386	-0.281652	-0.0624194	-0.296566	-0.132065	0.331593	-0.220936	-0.402407	-0.0302045	0.812027				Pf04712		5413662	LBRM_13_0250	LBRM_13_0250	13
134060193	putative 60S ribosomal protein L18 [Leishmania braziliensis MHOM/BR/75/M2904]		x	NA	NaN	NaN	NaN	NaN	NaN	NaN	-0.0756002	-0.490617	0.236843	-0.568292	0.313289	0.584378	NaN	NaN	NaN	NaN	NaN	NaN	0.219583	0.617973	metabolic process	ribosome	structural molecule activity	Pf00828	[GO:0003735]; GO:0005198; GO:0003674;[GO:0005622]; GO:0044464; GO:0005575; GO:0005623;[GO:0005840]; GO:0030529; GO:0043232; GO:0044444; GO:0044424; GO:1990904; GO:0043228; GO:0043229; GO:0005737; GO:0005622; GO:0044464; GO:0032991; GO:0043226; GO:0005575; GO:0005623;[GO:0006412]; GO:0010467; GO:0034645; GO:0043043; GO:0044267; GO:0043170; GO:0009059; GO:0044249; GO:0044260; GO:0006518; GO:0043604…	5413675	LBRM_13_0380	LBRM_13_0380	13	Ribosome
134060204	putative lectin [Leishmania braziliensis MHOM/BR/75/M2904]	x	x	x	-0.458336	-0.362206	0.53309	0.359063	0.0692361	0.0360335	-0.409182	-0.3511	0.12972	0.313491	-0.0399171	-0.105708	0.319448	0.132867	0.201949	0.123238	-0.245276	-0.246416	0.0586105	0.686114		membrane		Pf03388	[GO:0016020]; GO:0005575	5413686	LBRM_13_0490	LBRM_13_0490	13	Protein processing in endoplasmic reticulum
134060206	conserved hypothetical protein [Leishmania braziliensis MHOM/BR/75/M2904]		x	NA	NaN	NaN	NaN	NaN	NaN	NaN	0.0658745	0.26896	-0.757479	0.34128	-0.0253655	0.106731	NaN	NaN	NaN	NaN	NaN	NaN	0.281763	0.443393				Pf04468		5413688	LBRM_13_0510	LBRM_13_0510	13
134060221	conserved hypothetical protein [Leishmania braziliensis MHOM/BR/75/M2904]		x	x	NaN	NaN	NaN	NaN	NaN	NaN	0.216823	0.112117	0.0400299	0.35511	-0.324075	-0.156593	0.131857	0.198193	-0.171988	0.26701	-0.416907	-0.251582	-0.175678	0.249323						5413703	LBRM_13_0660	LBRM_13_0660	13
134060229	glycosyltransferase family-like protein [Leishmania braziliensis MHOM/BR/75/M2904]		x	x	NaN	NaN	NaN	NaN	NaN	NaN	0.131055	0.0382742	0.106793	0.261878	-0.330377	-0.459776	0.305235	0.289477	-0.0191008	-0.000707123	-0.330355	0.00760238	-0.283911	0.0455375				Pf01755		5413711	LBRM_13_0740	LBRM_13_0740	13
134060230	putative N(2), N(2)-dimethylguanosine tRNA methyltransferase [Leishmania braziliensis MHOM/BR/75/M2904]	x	x	x	0.115551	0.0881145	-0.948715	-0.63421	-0.139763	-0.0764555	0.0062345	-0.583345	0.515978	0.466004	0.136594	0.519759	-0.212556	0.143297	0.0781865	0.207624	-0.0782775	0.395976	0.177167	0.364843	metabolic process		catalytic activity;RNA binding	Pf02005	[GO:0003723]; GO:0003676; GO:0097159; GO:1901363; GO:0005488; GO:0003674;[GO:0004809]; GO:0008170; GO:0016423; GO:0008168; GO:0008175; GO:0008757; GO:0016741; GO:0008173; GO:0140101; GO:0016740; GO:0140098; GO:0003824; GO:0003674;[GO:0008033]; GO:0006399; GO:0034470; GO:0034660; GO:0006396; GO:0016070; GO:0010467; GO:0044260; GO:0090304; GO:0043170; GO:0044237; GO:0006139; GO:0071704; GO:0008152;…	5413712	LBRM_13_0750	LBRM_13_0750	13
134060241	conserved hypothetical protein [Leishmania braziliensis MHOM/BR/75/M2904]	x	x	x	0.13928	0.24408	-0.141093	0.065205	-0.109681	-0.322532	-0.169941	-0.0934344	-0.156015	0.339362	-0.168532	-0.228591	0.313746	0.519476	-0.283711	0.216349	-0.0109499	-0.153018	-0.0827528	0.485092				Pf05186		5413724	LBRM_13_0870	LBRM_13_0870	13
134060248	conserved hypothetical protein [Leishmania braziliensis MHOM/BR/75/M2904]		x	x	NaN	NaN	NaN	NaN	NaN	NaN	-1.66685	-1.4234	-0.310966	0.580815	0.583854	0.428058	0.0253533	-0.535766	0.183828	0.48667	0.367339	1.28105	1.2426	0.00441551				Pf00561, Pf12695, Pf12697		5413731	LBRM_13_0940	LBRM_13_0940	13
134060253	nucleobase transporter [Leishmania braziliensis MHOM/BR/75/M2904]	x	x	x	0.344836	0.160095	0.120905	0.196311	0.0759285	0.0870302	-0.719184	-0.755817	-0.0987325	0.0713536	0.227942	0.676846	-0.236428	-0.493083	0.0326694	0.185509	0.0771524	0.0466709	0.365498	0.0247263	transport		transporter activity	Pf01733	[GO:0005337]; GO:0015932; GO:1901505; GO:0022891; GO:0022857; GO:0022892; GO:0005215; GO:0003674;[GO:0006810]; GO:0051234; GO:0051179; GO:0008150;[GO:0016021]; GO:0031224; GO:0044425; GO:0005575; GO:0016020	5413736	LBRM_13_0990	NT3	13
134060254	putative 40S ribosomal protein S4 [Leishmania braziliensis MHOM/BR/75/M2904]	x	x	x	0.500407	0.259314	0.248682	0.0802203	-0.0641471	0.00737565	0.135485	0.171459	-0.192142	-0.621687	0.244065	0.0107787	-0.314213	-0.203262	0.000561353	-0.351708	0.365924	-0.277116	-0.134732	0.333396	metabolic process	ribosome	RNA binding;structural molecule activity	Pf00467, Pf00900, Pf08071	[GO:0003723]; GO:0003676; GO:0097159; GO:1901363; GO:0005488; GO:0003674;[GO:0003735]; GO:0005198; GO:0003674;[GO:0005622]; GO:0044464; GO:0005575; GO:0005623;[GO:0005840]; GO:0030529; GO:0043232; GO:0044444; GO:0044424; GO:1990904; GO:0043228; GO:0043229; GO:0005737; GO:0005622; GO:0044464; GO:0032991; GO:0043226; GO:0005575; GO:0005623;[GO:0006412]; GO:0010467; GO:0034645; GO:0043043; GO:004426…	5413737	LBRM_13_1000	LBRM_13_1000	13	Ribosome
134060271	hypothetical protein, unknown function [Leishmania braziliensis MHOM/BR/75/M2904]		x	NA	NaN	NaN	NaN	NaN	NaN	NaN	-0.727978	-0.11546	-0.350305	0.193046	0.233963	0.766735	NaN	NaN	NaN	NaN	NaN	NaN	0.795829	0.0362818						5413755	LBRM_13_1180	LBRM_13_1180	13
134060277	putative Ran-binding protein 1 [Leishmania braziliensis MHOM/BR/75/M2904]	x	x	x	-0.097095	-0.207986	0.51384	0.382269	-0.0178855	0.00507681	0.12456	-0.130887	0.276724	0.296689	0.0117942	-0.0723711	-0.526079	-0.558536	-0.0138338	0.160496	0.0541553	-0.200931	0.137621	0.309642	transport			Pf00638	[GO:0046907]; GO:0006810; GO:0051641; GO:0051649; GO:0051234; GO:0051179; GO:0008150	5413761	LBRM_13_1240	LBRM_13_1240	13
134060294	putative ras-like small GTPases [Leishmania braziliensis MHOM/BR/75/M2904]	x	x	x	0.0258514	0.0290376	-0.230634	-0.426249	0.00216449	-0.0687448	0.746945	0.525075	-0.178406	-0.527102	-0.203514	-0.010343	0.380642	0.159584	0.0164586	-0.0913595	-0.19591	0.0465054	-0.327678	0.020181	regulation of biological process;response to stimulus		nucleotide binding	Pf00071, Pf04670	[GO:0005525]; GO:0032550; GO:0032561; GO:0035639; GO:0001883; GO:0032549; GO:0019001; GO:0032555; GO:0043168; GO:1901265; GO:0001882; GO:0017076; GO:0032553; GO:0043167; GO:0097159; GO:1901363; GO:0036094; GO:0097367; GO:0000166; GO:0005488; GO:0003674;[GO:0007264]; GO:0035556; GO:0007165; GO:0007154; GO:0009987; GO:0023052; GO:0050794; GO:0051716; GO:0008150; GO:0050789; GO:0050896; GO:0065007	5413779	LBRM_13_1420	LBRM_13_1420	13
134060304	putative chaperonin TCP20 [Leishmania braziliensis MHOM/BR/75/M2904]	x	x	x	-0.0563123	0.000696561	0.157269	0.261512	0.108008	0.0625138	-0.0635732	0.0434244	-0.0249918	0.114933	0.0291351	-0.0922068	-0.20019	-0.0705396	-0.120864	-0.0175122	0.0429244	-0.174225	0.0744626	0.185136	metabolic process		nucleotide binding;protein binding	Pf00118	[GO:0005524]; GO:0032559; GO:0035639; GO:0030554; GO:0032555; GO:0043168; GO:1901265; GO:0017076; GO:0032553; GO:0043167; GO:0097159; GO:1901363; GO:0000166; GO:0097367; GO:0005488; GO:0036094; GO:0003674;[GO:0006457]; GO:0009987; GO:0008150;[GO:0051082]; GO:0005515; GO:0005488; GO:0003674	5413789	LBRM_13_1520	LBRM_13_1520	13
134060306	pyrroline-5-carboxylate reductase [Leishmania braziliensis MHOM/BR/75/M2904]	x	x	x	-0.403957	-0.457297	0.256812	0.348328	-0.0836954	-0.280737	-0.293367	-0.0626134	0.330188	0.414767	0.0502319	-0.295342	-0.0583994	-0.0763134	0.248947	0.21397	-0.0321954	0.180678	0.114667	0.387142	metabolic process		catalytic activity	Pf02558, Pf03807, Pf14748	[GO:0004735]; GO:0016646; GO:0016645; GO:0016491; GO:0003824; GO:0003674;[GO:0006561]; GO:0006560; GO:0009084; GO:0018130; GO:1901362; GO:0009064; GO:0046483; GO:1901360; GO:1901607; GO:0044249; GO:1901576; GO:1901605; GO:0044237; GO:0071704; GO:0008652; GO:0009058; GO:0006520; GO:0008152; GO:0009987; GO:0046394; GO:1901566; GO:0019752; GO:0044238; GO:1901564; GO:0008150; GO:0016053; GO:0043436; …	5413791	LBRM_13_1540	LBRM_13_1540	13	Biosynthesis of amino acids; Arginine and proline metabolism; Metabolic pathways; Biosynthesis of secondary metabolites; Biosynthesis of antibiotics
134060318	conserved hypothetical protein [Leishmania braziliensis MHOM/BR/75/M2904]		x	NA	NaN	NaN	NaN	NaN	NaN	NaN	0.423403	0.292211	-0.299872	-0.245608	0.0411089	-0.211242	NaN	NaN	NaN	NaN	NaN	NaN	-0.277161	0.312688						5413804	LBRM_14_0080	LBRM_14_0080	14
134060321	conserved hypothetical protein [Leishmania braziliensis MHOM/BR/75/M2904]	x		NA	0.351391	0.227398	-0.208081	-0.335898	-0.178656	0.143845	NaN	NaN	NaN	NaN	NaN	NaN	NaN	NaN	NaN	NaN	NaN	NaN	-0.247139	0.325533				Pf00226		5413807	LBRM_14_0110	LBRM_14_0110	14
134060328	conserved hypothetical protein [Leishmania braziliensis MHOM/BR/75/M2904]	x	x	x	-0.316138	-0.263217	0.135849	0.192739	0.0593241	0.349507	0.00473096	-0.115321	-0.17168	-0.0340268	0.274842	-0.0279808	0.0694957	0.059018	-0.264742	-0.0699138	0.151774	-0.0342611	0.191556	0.0223416	metabolic process		antioxidant activity;catalytic activity	Pf00578, Pf08534, Pf13905	[GO:0016209]; GO:0003674;[GO:0016491]; GO:0003824; GO:0003674;[GO:0055114]; GO:0008152; GO:0008150	5413815	LBRM_14_0190	LBRM_14_0190	14
134060333	conserved hypothetical protein [Leishmania braziliensis MHOM/BR/75/M2904]	x	x	x	0.0763984	0.107253	0.356938	0.140373	0.358112	0.456414	-1.72364	-1.26084	0.295823	0.248533	0.475779	0.550625	-0.817483	-0.712865	0.128922	0.144436	0.513611	0.661612	0.788777	0.00784603			catalytic activity	Pf01230, Pf11969	[GO:0003824]; GO:0003674	5413820	LBRM_14_0240	LBRM_14_0240	14
134060339	putative proteasome alpha 3 subunit [Leishmania braziliensis MHOM/BR/75/M2904]	x	x	x	-0.833782	-0.914348	0.417671	0.441256	0.394308	0.478056	0.0217657	-0.147993	-0.0476868	0.213723	0.197313	0.187217	-0.477804	-0.431583	-0.0179698	0.0843528	0.216352	0.21915	0.540384	0.0024511	metabolic process		catalytic activity	Pf00227, Pf10584	[GO:0004175]; GO:0070011; GO:0008233; GO:0016787; GO:0140096; GO:0003824; GO:0003674;[GO:0004298]; GO:0004175; GO:0070003; GO:0070011; GO:0008233; GO:0016787; GO:0140096; GO:0003824; GO:0003674;[GO:0005839]; GO:0000502; GO:0043234; GO:0044424; GO:1905369; GO:0032991; GO:0005622; GO:0044464; GO:1905368; GO:0005575; GO:0005623; GO:1902494;[GO:0006511]; GO:0019941; GO:0043632; GO:0051603; GO:0044265…	5413827	LBRM_14_0310	LBRM_14_0310	14	Proteasome
134060362	hypothetical protein, unknown function [Leishmania braziliensis MHOM/BR/75/M2904]		x	x	NaN	NaN	NaN	NaN	NaN	NaN	-0.0516747	-0.256942	0.977322	0.283074	0.764887	-0.430243	-1.183	-1.36142	0.453921	-0.0321297	0.414013	0.422192	0.473931	0.273099						5413850	LBRM_14_0540	LBRM_14_0540	14
134060363	conserved hypothetical protein [Leishmania braziliensis MHOM/BR/75/M2904]	x	x	NA	0.552041	0.514082	0.126112	0.201265	-0.500527	-0.502789	0.40759	0.240584	-0.0311542	-0.160254	-0.427	-0.419948	NaN	NaN	NaN	NaN	NaN	NaN	-0.603085	0.0021217			protein binding	Pf00400, Pf04003	[GO:0005515]; GO:0005488; GO:0003674	5413851	LBRM_14_0550	LBRM_14_0550	14	Ribosome biogenesis in eukaryotes
134060367	conserved hypothetical protein [Leishmania braziliensis MHOM/BR/75/M2904]		x	x	NaN	NaN	NaN	NaN	NaN	NaN	-0.408977	-0.264457	0.134992	0.356351	-0.392939	0.337382	-0.327732	-0.647913	0.170985	0.355815	-0.034883	0.721374	0.4477	0.0533537						5413855	LBRM_14_0590	LBRM_14_0590	14
134060368	conserved hypothetical protein [Leishmania braziliensis MHOM/BR/75/M2904]		x	NA	NaN	NaN	NaN	NaN	NaN	NaN	-1.16054	-0.433641	0.7162	0.230193	0.128098	0.519696	NaN	NaN	NaN	NaN	NaN	NaN	0.585323	0.35399						5413856	LBRM_14_0600	LBRM_14_0600	14
134060371	beta-ketoacyl-CoA synthase [Leishmania braziliensis MHOM/BR/75/M2904]		x	x	NaN	NaN	NaN	NaN	NaN	NaN	-0.686012	-0.761052	0.473803	-0.54813	0.383044	1.11155	-0.602383	-0.878644	0.652838	0.306315	0.220868	0.327804	0.600483	0.117487				Pf01151	[GO:0016021]; GO:0031224; GO:0044425; GO:0005575; GO:0016020	5413859	LBRM_14_0630	LBRM_14_0630	14
134060373	beta-ketoacyl-CoA synthase [Leishmania braziliensis MHOM/BR/75/M2904]		x	x	NaN	NaN	NaN	NaN	NaN	NaN	-0.403455	-0.537578	0.440428	-0.5006	0.00200086	0.717377	0.21533	-0.180948	0.386096	0.263128	-0.220972	-0.180802	0.0267098	0.915038				Pf01151	[GO:0016021]; GO:0031224; GO:0044425; GO:0005575; GO:0016020	5413861	LBRM_14_0650	LBRM_14_0650	14
134060397	conserved hypothetical protein [Leishmania braziliensis MHOM/BR/75/M2904]		x	NA	NaN	NaN	NaN	NaN	NaN	NaN	0.465295	0.506967	0.201245	0.0267483	-0.491129	-0.709128	NaN	NaN	NaN	NaN	NaN	NaN	-0.782339	0.0304147	metabolic process	ribosome	RNA binding;structural molecule activity	Pf00252	[GO:0003735]; GO:0005198; GO:0003674;[GO:0005840]; GO:0030529; GO:0043232; GO:0044444; GO:0044424; GO:1990904; GO:0043228; GO:0043229; GO:0005737; GO:0005622; GO:0044464; GO:0032991; GO:0043226; GO:0005575; GO:0005623;[GO:0006412]; GO:0010467; GO:0034645; GO:0043043; GO:0044267; GO:0043170; GO:0009059; GO:0044249; GO:0044260; GO:0006518; GO:0043604; GO:1901566; GO:0019538; GO:0071704; GO:1901576;…	5413889	LBRM_14_0920	LBRM_14_0920	14
134060398	RNA editing 3' terminal uridylyl transferase 1 [Leishmania braziliensis MHOM/BR/75/M2904]	x	x	NA	0.61502	0.58467	0.180705	0.045008	-0.277846	-0.79735	0.532995	0.537995	0.079576	-0.451056	-0.185243	-0.864474	NaN	NaN	NaN	NaN	NaN	NaN	-0.843654	0.000644028				Pf03828		5413890	LBRM_14_0930	LBRM_14_0930	14
134060413	putative kinesin K39 [Leishmania braziliensis MHOM/BR/75/M2904]		x	x	NaN	NaN	NaN	NaN	NaN	NaN	-1.2341	-1.18436	0.0766063	0.628183	0.216744	0.868046	-0.358218	-0.528286	0.0976424	0.560108	0.155596	0.702029	1.04357	0.0027861	cellular component movement;regulation of biological process;transport	membrane	catalytic activity;motor activity;nucleotide binding;protein binding	Pf00225, Pf00529, Pf01576, Pf02463, Pf04094, Pf05557, Pf05622, Pf07888, Pf12128, Pf13514	[GO:0003774]; GO:0017111; GO:0016462; GO:0016818; GO:0016817; GO:0016787; GO:0003824; GO:0003674;[GO:0003777]; GO:0003774; GO:0017111; GO:0016462; GO:0016818; GO:0016817; GO:0016787; GO:0003824; GO:0003674;[GO:0005524]; GO:0032559; GO:0035639; GO:0030554; GO:0032555; GO:0043168; GO:1901265; GO:0017076; GO:0032553; GO:0043167; GO:0097159; GO:1901363; GO:0000166; GO:0097367; GO:0005488; GO:0036094;…	5413907	LBRM_14_1100	LBRM_14_1100	14
134060414	putative kinesin K39 [Leishmania braziliensis MHOM/BR/75/M2904]	x	x	NA	-0.519746	-0.436007	0.658778	0.515412	0.361884	0.412669	-1.51138	-1.66274	0.504362	0.272307	0.706602	0.697863	NaN	NaN	NaN	NaN	NaN	NaN	0.988912	0.0343078	cellular component movement;metabolic process;transport		catalytic activity;motor activity;nucleotide binding;protein binding	Pf00225, Pf04111	[GO:0003777]; GO:0003774; GO:0017111; GO:0016462; GO:0016818; GO:0016817; GO:0016787; GO:0003824; GO:0003674;[GO:0005524]; GO:0032559; GO:0035639; GO:0030554; GO:0032555; GO:0043168; GO:1901265; GO:0017076; GO:0032553; GO:0043167; GO:0097159; GO:1901363; GO:0000166; GO:0097367; GO:0005488; GO:0036094; GO:0003674;[GO:0006914]; GO:0044248; GO:0061919; GO:0009056; GO:0044237; GO:0009987; GO:0008152;…	5413909	LBRM_14_1120	LBRM_14_1120	14
134060417	tub family protein-like protein [Leishmania braziliensis MHOM/BR/75/M2904]	x		x	1.59107	1.66195	-0.917385	-0.853385	-1.00227	-0.830912	NaN	NaN	NaN	NaN	NaN	NaN	1.43989	1.76796	-0.699633	-0.466035	-1.15767	-0.533606	-1.61462	0.011728				Pf01167		5413912	LBRM_14_1150	LBRM_14_1150	14
134060424	conserved hypothetical protein [Leishmania braziliensis MHOM/BR/75/M2904]	x	x	x	-0.161302	-0.17905	0.207468	0.110825	-0.0178813	0.0940806	-0.609174	-0.543346	0.436258	0.104738	0.199535	0.356209	0.0070417	0.0069467	0.209024	-0.0177953	0.0309627	-0.234538	0.139141	0.291179	metabolic process		catalytic activity		[GO:0003824]; GO:0003674;[GO:0008152]; GO:0008150	5413919	LBRM_14_1220	LBRM_14_1220	14
134060443	conserved hypothetical protein [Leishmania braziliensis MHOM/BR/75/M2904]	x	x	x	1.50565	1.78264	-0.440335	-0.427041	-0.802595	-0.689921	-0.895982	-0.937512	-0.167306	0.191196	0.250073	0.548299	-0.248828	-0.154737	-0.116325	0.150418	-0.0160478	0.468361	-0.0727248	0.842762						5413938	LBRM_14_1410	LBRM_14_1410	14
134060455	putative inositol-3-phosphate synthase [Leishmania braziliensis MHOM/BR/75/M2904]	x	x	x	-0.0809463	0.0275465	-0.217233	0.0556368	-0.0853932	0.0484475	-0.191914	-0.191795	-0.271357	-0.0723161	-0.0906066	0.577597	0.671395	0.815748	-0.249852	-0.193983	-0.337232	-0.213744	-0.0692429	0.676851	metabolic process		catalytic activity	Pf01658, Pf07994	[GO:0004512]; GO:0016872; GO:0016853; GO:0003824; GO:0003674;[GO:0006021]; GO:0006020; GO:0034637; GO:0046173; GO:0019751; GO:0044262; GO:0016051; GO:0044249; GO:0046165; GO:0006066; GO:0005975; GO:0044237; GO:1901576; GO:0009058; GO:0044283; GO:1901617; GO:0044281; GO:1901615; GO:0044238; GO:0071704; GO:0008152; GO:0009987; GO:0008150;[GO:0008654]; GO:0006644; GO:0008610; GO:0044249; GO:0090407;…	5413951	LBRM_14_1540	INO1	14	Metabolic pathways; Biosynthesis of antibiotics; Inositol phosphate metabolism
134060462	conserved hypothetical protein [Leishmania braziliensis MHOM/BR/75/M2904]	x	x	x	0.105232	0.0698033	-0.216557	0.193318	-0.00221066	0.215021	0.181205	0.0822583	-0.237505	-0.0156947	-0.308925	-0.0809569	0.173428	0.0730883	-0.137618	0.0805463	-0.177401	0.00296534	-0.0207414	0.793018	regulation of biological process		protein binding	Pf10186	[GO:0005515]; GO:0005488; GO:0003674;[GO:0010508]; GO:0006914; GO:0010506; GO:0031331; GO:0044248; GO:0061919; GO:0031329; GO:0009896; GO:0031325; GO:0009056; GO:0044237; GO:0009987; GO:0009894; GO:0031323; GO:0009893; GO:0048522; GO:0008152; GO:0008150; GO:0019222; GO:0050794; GO:0048518; GO:0050789; GO:0065007	5413959	LBRM_14_1620	LBRM_14_1620	14
134060463	conserved hypothetical protein [Leishmania braziliensis MHOM/BR/75/M2904]	x	x	x	0.0198215	-0.0510433	0.259185	0.408338	-0.17252	-0.018443	-0.165262	-0.474423	0.136341	0.337351	-0.18533	0.164245	0.098912	-0.222271	-0.051373	0.146565	-0.246561	0.016467	0.100025	0.360394						5413960	LBRM_14_1630	LBRM_14_1630	14
134060465	conserved hypothetical protein [Leishmania braziliensis MHOM/BR/75/M2904]	x	x	x	-0.555708	-0.537818	0.885699	0.685434	0.059004	0.669946	-0.462269	-0.527345	0.641177	0.017898	-0.069659	0.839612	-1.43481	-1.2668	0.704009	0.173347	-0.056351	0.234635	0.567526	0.0816286	transport	membrane		Pf03650	[GO:0005743]; GO:0019866; GO:0031966; GO:0031090; GO:0031967; GO:0044424; GO:0005740; GO:0044429; GO:0016020; GO:0043227; GO:0044422; GO:0031975; GO:0044446; GO:0005622; GO:0044464; GO:0005739; GO:0044444; GO:0005575; GO:0043226; GO:0043229; GO:0005623; GO:0043231; GO:0005737;[GO:0006850]; GO:1901475; GO:1990542; GO:0006848; GO:1905039; GO:0006839; GO:0055085; GO:0015718; GO:0046942; GO:0098656; …	5413962	LBRM_14_1650	LBRM_14_1650	14
134060467	putative glutathione-S-transferase/glutaredoxin [Leishmania braziliensis MHOM/BR/75/M2904]	x	x	x	0.00471623	-0.065161	0.199186	-0.0498048	-0.0455291	0.245589	-0.481792	-0.414019	0.246257	-0.212591	0.138269	0.538532	-0.389028	-0.364351	0.213314	-0.0918872	0.0320038	0.496298	0.233529	0.0974689	cellular homeostasis;regulation of biological process		catalytic activity;protein binding	Pf00462, Pf13417	[GO:0005515]; GO:0005488; GO:0003674;[GO:0009055]; GO:0016491; GO:0003824; GO:0003674;[GO:0015035]; GO:0015036; GO:0016667; GO:0016491; GO:0003824; GO:0003674;[GO:0045454]; GO:0019725; GO:0050794; GO:0009987; GO:0042592; GO:0050789; GO:0008150; GO:0065008; GO:0065007;[GO:0050220]; GO:0016860; GO:0016853; GO:0003824; GO:0003674	5413964	LBRM_14_1670	LBRM_14_1670	14	Metabolic pathways; Arachidonic acid metabolism
134060479	putative heat shock protein HslVU, ATPase subunit HslU [Leishmania braziliensis MHOM/BR/75/M2904]	x	x	x	0.401131	0.347792	-0.0500692	-0.0947951	-0.369816	-0.229631	0.685403	0.601345	-0.0894763	-0.254993	-0.258315	-0.383854	0.402476	0.449603	-0.240841	-0.234956	-0.304032	-0.37697	-0.557192	0.00014786	regulation of biological process	cytoplasm;proteasome	catalytic activity;nucleotide binding;protein binding	Pf00004, Pf00006, Pf00158, Pf01078, Pf07724, Pf07728, Pf13191, Pf13207	[GO:0005524]; GO:0032559; GO:0035639; GO:0030554; GO:0032555; GO:0043168; GO:1901265; GO:0017076; GO:0032553; GO:0043167; GO:0097159; GO:1901363; GO:0000166; GO:0097367; GO:0005488; GO:0036094; GO:0003674;[GO:0005737]; GO:0044424; GO:0005622; GO:0044464; GO:0005575; GO:0005623;[GO:0006355]; GO:0006351; GO:0010468; GO:1903506; GO:2000112; GO:0010467; GO:0034645; GO:0097659; GO:0060255; GO:2001141;…	5413975	LBRM_15_0090	LBRM_15_0090	15
134060486	putative protein phosphatase 2C [Leishmania braziliensis MHOM/BR/75/M2904]	x	x	x	0.0828981	0.570802	-0.481198	-0.566861	0.0137284	0.186385	0.200532	0.552624	-0.354419	-0.222496	-0.031599	0.0168833	0.280406	0.343594	-0.406918	-0.379908	0.0334063	0.162139	-0.175183	0.289167	metabolic process		catalytic activity	Pf00481	[GO:0003824]; GO:0003674;[GO:0004722]; GO:0004721; GO:0016791; GO:0140096; GO:0042578; GO:0003824; GO:0016788; GO:0003674; GO:0016787;[GO:0006470]; GO:0006464; GO:0016311; GO:0036211; GO:0044267; GO:0006796; GO:0019538; GO:0043412; GO:0044260; GO:0006793; GO:0043170; GO:0044238; GO:1901564; GO:0044237; GO:0071704; GO:0008152; GO:0006807; GO:0009987; GO:0008150	5413982	LBRM_15_0160	LBRM_15_0160	15
134060498	conserved hypothetical protein [Leishmania braziliensis MHOM/BR/75/M2904]	NA	NA	x	NaN	NaN	NaN	NaN	NaN	NaN	NaN	NaN	NaN	NaN	NaN	NaN	-1.07406	-1.32499	0.776324	1.08964	0.939897	-0.406806	1.08182	0.255437						5413994	LBRM_15_0280	LBRM_15_0280	15
134060504	putative ecotin [Leishmania braziliensis MHOM/BR/75/M2904]	x	x	NA	-0.14136	-0.116037	0.0410135	0.0804065	0.226369	0.137052	-0.560066	-0.459777	0.456556	0.399551	0.317555	-0.38126	NaN	NaN	NaN	NaN	NaN	NaN	0.259891	0.194612				Pf03974		5414000	LBRM_15_0340	LbISP1	15
134060513	conserved hypothetical protein [Leishmania braziliensis MHOM/BR/75/M2904]	x	x	x	0.00586304	-0.292072	-0.538898	-0.56158	-0.0743308	0.526377	-0.518211	-0.10615	0.112805	0.236342	0.337915	0.030129	0.185119	0.352983	0.264458	0.0866575	-0.0605538	0.0131443	0.118689	0.439528						5414009	LBRM_15_0430	LBRM_15_0430	15
134060515	conserved hypothetical protein [Leishmania braziliensis MHOM/BR/75/M2904]	NA	NA	x	NaN	NaN	NaN	NaN	NaN	NaN	NaN	NaN	NaN	NaN	NaN	NaN	0.12355	0.267018	-0.217129	0.0101431	-0.138576	-0.0450051	-0.115626	0.483787						5414011	LBRM_15_0450	LBRM_15_0450	15
134060531	conserved hypothetical protein [Leishmania braziliensis MHOM/BR/75/M2904]		x	x	NaN	NaN	NaN	NaN	NaN	NaN	0.888149	0.818246	-0.270817	0.35485	-0.229339	-1.46849	0.96542	1.19445	-0.475609	-0.0409285	-0.511078	-1.22486	-1.03995	0.0286204						5414028	LBRM_15_0620	LBRM_15_0620	15
134060538	conserved hypothetical protein [Leishmania braziliensis MHOM/BR/75/M2904]	x	x	x	0.499822	0.704742	0.0418325	0.127627	-0.172375	-0.295223	0.326488	0.371558	-0.260629	-0.463317	-0.0402805	-0.218595	0.191895	0.435345	-0.256058	-0.380396	-0.155056	-0.457386	-0.456666	0.0026498						5414035	LBRM_15_0690	LBRM_15_0690	15
134060546	conserved hypothetical protein [Leishmania braziliensis MHOM/BR/75/M2904]	x	x	x	0.375724	-0.0304169	-1.40021	-0.713821	-0.901853	-1.01525	-0.214078	0.342286	0.268528	-0.327712	0.42103	0.192173	1.24443	1.5152	0.0946901	-0.0514269	0.00909612	0.191614	-0.488034	0.158419						5414043	LBRM_15_0770	LBRM_15_0770	15
134060548	putative protein kinase [Leishmania braziliensis MHOM/BR/75/M2904]	x	x	x	0.176446	0.265815	-0.239635	0.0361694	0.00533299	-0.0233538	-0.302738	-0.313371	0.0329036	0.174844	0.258819	0.265097	-0.78566	-0.788352	0.171128	0.248901	0.347325	0.470326	0.396325	0.013951	metabolic process		catalytic activity;nucleotide binding	Pf00069, Pf07714, Pf14531	[GO:0004672]; GO:0016301; GO:0016773; GO:0140096; GO:0016772; GO:0003824; GO:0016740; GO:0003674;[GO:0005524]; GO:0032559; GO:0035639; GO:0030554; GO:0032555; GO:0043168; GO:1901265; GO:0017076; GO:0032553; GO:0043167; GO:0097159; GO:1901363; GO:0000166; GO:0097367; GO:0005488; GO:0036094; GO:0003674;[GO:0006468]; GO:0006464; GO:0016310; GO:0036211; GO:0044267; GO:0006796; GO:0019538; GO:0043412;…	5414045	LBRM_15_0790	LBRM_15_0790	15
134060554	conserved hypothetical protein [Leishmania braziliensis MHOM/BR/75/M2904]	x	x	NA	0.1639	0.487513	-0.0955489	0.0594566	0.0296616	0.0048529	-0.551769	-0.531634	0.204899	0.126776	-0.00729173	0.109186	NaN	NaN	NaN	NaN	NaN	NaN	0.107547	0.548654	metabolic process;regulation of biological process;response to stimulus		catalytic activity;enzyme regulator activity	Pf00996	[GO:0005092]; GO:0030695; GO:0060589; GO:0030234; GO:0098772; GO:0003674;[GO:0007264]; GO:0035556; GO:0007165; GO:0007154; GO:0009987; GO:0023052; GO:0050794; GO:0051716; GO:0008150; GO:0050789; GO:0050896; GO:0065007;[GO:0016491]; GO:0003824; GO:0003674;[GO:0055114]; GO:0008152; GO:0008150	5414051	LBRM_15_0850	LBRM_15_0850	15
134060566	calmodulin-like protein [Leishmania braziliensis MHOM/BR/75/M2904]	x	x	x	0.197976	-0.0429	-0.724327	-0.341475	-0.318134	-0.149548	0.0706323	0.24837	-0.366396	0.319005	-0.17303	-0.0814521	0.868686	0.674192	-0.465154	0.356178	-0.336929	0.264302	-0.102462	0.612579			metal ion binding	Pf13499	[GO:0005509]; GO:0046872; GO:0043169; GO:0043167; GO:0005488; GO:0003674	5414063	LBRM_15_0970	LBRM_15_0970	15
134060570	putative NAD/FAD dependent dehydrogenase [Leishmania braziliensis MHOM/BR/75/M2904]	x	x	x	0.223113	0.240249	-0.176237	-0.200442	-0.1736	-0.0650209	0.917468	0.896765	-0.543301	-0.263463	-0.496357	-0.521406	0.736003	0.864671	-0.32733	-0.348803	-0.418904	-0.343412	-0.629201	0.00549907			catalytic activity	Pf00899, Pf05237	[GO:0008641]; GO:0016877; GO:0016874; GO:0003824; GO:0003674	5414067	LBRM_15_1010	LBRM_15_1010	15
134060572	putative succinate dehydrogenase [Leishmania braziliensis MHOM/BR/75/M2904]	x	x	x	0.501933	0.247004	-0.0760452	0.0908369	-0.041323	-0.176468	0.160395	-0.260177	0.361198	0.180353	-0.0400163	-0.662366	0.1631	0.308355	0.102606	0.0216591	-0.0794207	-0.801622	-0.335193	0.0254559				Pf13183, Pf13534	[GO:0051536]; GO:0051540; GO:0005488; GO:0003674	5414069	LBRM_15_1030	LBRM_15_1030	15
134060573	putative 60S ribosomal protein L6 [Leishmania braziliensis MHOM/BR/75/M2904]	x	x	x	-0.885159	-0.827903	0.417036	0.242775	0.226791	0.397975	-0.365915	0.0424274	0.154546	-0.0946271	0.473344	0.403424	-0.898519	-0.380317	0.302241	0.127888	0.478955	0.185039	0.54257	0.00976938	metabolic process	ribosome	structural molecule activity	Pf01159	[GO:0003735]; GO:0005198; GO:0003674;[GO:0005622]; GO:0044464; GO:0005575; GO:0005623;[GO:0005840]; GO:0030529; GO:0043232; GO:0044444; GO:0044424; GO:1990904; GO:0043228; GO:0043229; GO:0005737; GO:0005622; GO:0044464; GO:0032991; GO:0043226; GO:0005575; GO:0005623;[GO:0006412]; GO:0010467; GO:0034645; GO:0043043; GO:0044267; GO:0043170; GO:0009059; GO:0044249; GO:0044260; GO:0006518; GO:0043604…	5414070	LBRM_15_1040	LBRM_15_1040	15	Ribosome
134060576	conserved hypothetical protein [Leishmania braziliensis MHOM/BR/75/M2904]	x	x	x	-0.284418	-0.305749	-0.833767	-0.664742	-0.187235	-0.368088	0.434136	0.424263	-0.0437582	0.415376	0.154948	-0.174956	1.13887	1.08757	-0.213301	-0.208819	-0.322104	-0.0482183	-0.311965	0.220826	metabolic process	spliceosomal complex			[GO:0000398]; GO:0000377; GO:0006397; GO:0000375; GO:0006396; GO:0016071; GO:0008380; GO:0010467; GO:0016070; GO:0043170; GO:0044260; GO:0090304; GO:0071704; GO:0044237; GO:0006139; GO:0008152; GO:0009987; GO:0006725; GO:0034641; GO:0044238; GO:0046483; GO:1901360; GO:0008150; GO:0006807;[GO:0005681]; GO:0030529; GO:0044428; GO:0044424; GO:1990904; GO:0005634; GO:0044446; GO:0005622; GO:0044464; …	5414073	LBRM_15_1070	LBRM_15_1070	15
134060577	tryparedoxin peroxidase [Leishmania braziliensis MHOM/BR/75/M2904]	x	x	x	-0.385008	-0.439998	0.41481	0.0982912	2.07371	-0.970138	0.429865	0.437062	-0.0831278	-0.532078	1.92251	-1.3123	-0.576248	-0.501768	-0.546348	-0.697238	2.08764	-1.41965	0.277945	0.598231	cellular homeostasis;metabolic process;regulation of biological process		antioxidant activity;catalytic activity	Pf00578, Pf08534, Pf10417	[GO:0016209]; GO:0003674;[GO:0016491]; GO:0003824; GO:0003674;[GO:0045454]; GO:0019725; GO:0050794; GO:0009987; GO:0042592; GO:0050789; GO:0008150; GO:0065008; GO:0065007;[GO:0051920]; GO:0016209; GO:0016684; GO:0003674; GO:0016491; GO:0003824;[GO:0055114]; GO:0008152; GO:0008150	5414074	LBRM_15_1080	TRYP1	15	Metabolic pathways; Glutathione metabolism
134060585	putative inositol/phosphatidylinositol phosphatase [Leishmania braziliensis MHOM/BR/75/M2904]	x	x	NA	0.238433	0.414536	-0.227829	-0.303824	-0.093341	-0.145125	0.342963	0.334952	-0.0324807	0.0955335	0.00185174	-0.625666	NaN	NaN	NaN	NaN	NaN	NaN	-0.356858	0.0360327	metabolic process;regulation of biological process;response to stimulus			Pf00620	[GO:0007165]; GO:0007154; GO:0009987; GO:0023052; GO:0050794; GO:0051716; GO:0008150; GO:0050789; GO:0050896; GO:0065007;[GO:0046856]; GO:0046488; GO:0046839; GO:0006650; GO:0016311; GO:0030258; GO:0006644; GO:0046486; GO:0006796; GO:0044255; GO:0019637; GO:0006793; GO:0006629; GO:0044237; GO:0071704; GO:0044238; GO:0008152; GO:0009987; GO:0008150	5414082	LBRM_15_1160	LBRM_15_1160	15	Phosphatidylinositol signaling system; Metabolic pathways; Inositol phosphate metabolism
134060597	conserved hypothetical protein [Leishmania braziliensis MHOM/BR/75/M2904]		x	x	NaN	NaN	NaN	NaN	NaN	NaN	-0.90398	-0.886529	-0.112507	0.675009	0.219649	0.364293	-0.387278	-0.225021	0.115575	0.442022	0.19268	0.506086	0.799913	0.00154731						5414095	LBRM_15_1290	LBRM_15_1290	15
134060600	conserved hypothetical protein [Leishmania braziliensis MHOM/BR/75/M2904]		x	NA	NaN	NaN	NaN	NaN	NaN	NaN	0.384934	-0.206246	0.214841	-0.247748	-0.0279177	-0.117864	NaN	NaN	NaN	NaN	NaN	NaN	-0.262353	0.233156						5414098	LBRM_15_1320	LBRM_15_1320	15
134060611	putative glutaminyl-tRNA synthetase [Leishmania braziliensis MHOM/BR/75/M2904]	x	x	x	0.286849	0.125043	-0.0878631	-0.0987783	0.246066	-0.0474048	-0.0644325	0.0428239	-0.124916	-0.101223	0.156832	-0.0187484	-0.178692	-0.0480485	-0.067036	-0.0734649	0.164916	-0.111923	0.0258382	0.701587	metabolic process	cytoplasm	catalytic activity;nucleotide binding	Pf00749, Pf03950	[GO:0000166]; GO:0036094; GO:1901265; GO:0005488; GO:0097159; GO:1901363; GO:0003674;[GO:0004812]; GO:0140101; GO:0140098; GO:0003824; GO:0003674;[GO:0004819]; GO:0004812; GO:0140101; GO:0140098; GO:0003824; GO:0003674;[GO:0005524]; GO:0032559; GO:0035639; GO:0030554; GO:0032555; GO:0043168; GO:1901265; GO:0017076; GO:0032553; GO:0043167; GO:0097159; GO:1901363; GO:0000166; GO:0097367; GO:0005488…	5414109	LBRM_15_1430	LBRM_15_1430	15	Aminoacyl-tRNA biosynthesis; Metabolic pathways
134060620	conserved hypothetical protein [Leishmania braziliensis MHOM/BR/75/M2904]		x	x	NaN	NaN	NaN	NaN	NaN	NaN	-1.2934	-1.20721	0.201943	0.820542	0.623539	0.860076	-0.929086	-0.657206	0.0224149	0.482434	0.576007	0.499939	1.28751	0.000666411						5414118	LBRM_15_1520	LBRM_15_1520	15
134060642	putative eukaryotic translation initiation factor 1A [Leishmania braziliensis MHOM/BR/75/M2904]	x	x	x	0.961408	0.45542	-0.231664	0.124957	-0.450546	-0.298826	0.913968	0.476327	-0.416334	-0.217103	-0.345839	-0.448871	0.75707	0.232281	-0.550428	-0.198474	-0.499037	-0.264311	-0.577344	0.0107937	metabolic process		RNA binding	Pf01176	[GO:0003723]; GO:0003676; GO:0097159; GO:1901363; GO:0005488; GO:0003674;[GO:0003743]; GO:0008135; GO:0003723; GO:0003676; GO:0097159; GO:1901363; GO:0005488; GO:0003674;[GO:0006413]; GO:0006412; GO:0044237; GO:0010467; GO:0034645; GO:0043043; GO:0044267; GO:0008152; GO:0009987; GO:0043170; GO:0009059; GO:0044249; GO:0044260; GO:0006518; GO:0043604; GO:1901566; GO:0019538; GO:0008150; GO:0071704;…	5414139	LBRM_16_0150	LBRM_16_0150	16	RNA transport
134060644	putative 50S ribosomal protein L17 [Leishmania braziliensis MHOM/BR/75/M2904]	x	x	x	0.977081	0.636701	0.572245	0.265913	-0.245336	-1.72529	-1.19002	-1.41455	0.306595	0.641797	0.561583	0.112924	0.222229	0.0589819	0.0999272	0.161425	0.133133	-0.175325	-0.0598185	0.868967	metabolic process	ribosome	structural molecule activity	Pf01196	[GO:0003735]; GO:0005198; GO:0003674;[GO:0005622]; GO:0044464; GO:0005575; GO:0005623;[GO:0005840]; GO:0030529; GO:0043232; GO:0044444; GO:0044424; GO:1990904; GO:0043228; GO:0043229; GO:0005737; GO:0005622; GO:0044464; GO:0032991; GO:0043226; GO:0005575; GO:0005623;[GO:0006412]; GO:0010467; GO:0034645; GO:0043043; GO:0044267; GO:0043170; GO:0009059; GO:0044249; GO:0044260; GO:0006518; GO:0043604…	5414141	LBRM_16_0170	LBRM_16_0170	16
134060646	conserved hypothetical protein [Leishmania braziliensis MHOM/BR/75/M2904]	x	x	NA	1.08795	0.742648	-0.191141	-0.553606	-0.382895	-0.581022	0.546084	0.527068	-0.19114	-0.211014	-0.270566	-0.522369	NaN	NaN	NaN	NaN	NaN	NaN	-0.84049	0.00332971				Pf04031		5414144	LBRM_16_0200	LBRM_16_0200	16
134060652	protein tyrosine phosphatase-likie protein [Leishmania braziliensis MHOM/BR/75/M2904]	x	x	NA	1.71517	1.14937	-0.708391	-0.446805	-0.800477	-1.25507	2.03254	1.48043	-0.445956	-0.298988	-0.975815	-1.44603	NaN	NaN	NaN	NaN	NaN	NaN	-1.74106	0.00646527	metabolic process		catalytic activity	Pf00102, Pf00782	[GO:0004725]; GO:0004721; GO:0016791; GO:0140096; GO:0042578; GO:0003824; GO:0016788; GO:0003674; GO:0016787;[GO:0006470]; GO:0006464; GO:0016311; GO:0036211; GO:0044267; GO:0006796; GO:0019538; GO:0043412; GO:0044260; GO:0006793; GO:0043170; GO:0044238; GO:1901564; GO:0044237; GO:0071704; GO:0008152; GO:0006807; GO:0009987; GO:0008150;[GO:0008138]; GO:0004721; GO:0016791; GO:0140096; GO:0042578;…	5414150	LBRM_16_0260	LBRM_16_0260	16
134060656	putative protein kinase [Leishmania braziliensis MHOM/BR/75/M2904]	x	x	NA	0.393022	0.811573	-0.0821435	-0.0263565	0.0396265	-0.110202	-1.51357	-1.3466	0.355607	0.394731	0.242896	0.841419	NaN	NaN	NaN	NaN	NaN	NaN	0.460704	0.300925	metabolic process		catalytic activity;nucleotide binding	Pf00069, Pf07714	[GO:0004672]; GO:0016301; GO:0016773; GO:0140096; GO:0016772; GO:0003824; GO:0016740; GO:0003674;[GO:0005524]; GO:0032559; GO:0035639; GO:0030554; GO:0032555; GO:0043168; GO:1901265; GO:0017076; GO:0032553; GO:0043167; GO:0097159; GO:1901363; GO:0000166; GO:0097367; GO:0005488; GO:0036094; GO:0003674;[GO:0006468]; GO:0006464; GO:0016310; GO:0036211; GO:0044267; GO:0006796; GO:0019538; GO:0043412;…	5414154	LBRM_16_0300	LBRM_16_0300	16
134060667	conserved hypothetical protein [Leishmania braziliensis MHOM/BR/75/M2904]	NA	NA	x	NaN	NaN	NaN	NaN	NaN	NaN	NaN	NaN	NaN	NaN	NaN	NaN	-0.783177	-0.84896	0.235429	0.27224	0.256427	0.868039	0.931138	0.0828297						5414166	LBRM_16_0420	LBRM_16_0420	16
134060673	putative 60S ribosomal protein L21 [Leishmania braziliensis MHOM/BR/75/M2904]	x	x	x	-0.0834445	-0.0301504	-0.00980063	-0.0831975	0.104958	0.160076	0.147156	0.342004	-0.00712923	-0.230273	0.166918	0.0809415	-0.212634	0.296335	-0.049102	-0.184385	0.0497449	-0.458021	-0.0873858	0.362217	metabolic process	ribosome	structural molecule activity	Pf01157	[GO:0003735]; GO:0005198; GO:0003674;[GO:0005622]; GO:0044464; GO:0005575; GO:0005623;[GO:0005840]; GO:0030529; GO:0043232; GO:0044444; GO:0044424; GO:1990904; GO:0043228; GO:0043229; GO:0005737; GO:0005622; GO:0044464; GO:0032991; GO:0043226; GO:0005575; GO:0005623;[GO:0006412]; GO:0010467; GO:0034645; GO:0043043; GO:0044267; GO:0043170; GO:0009059; GO:0044249; GO:0044260; GO:0006518; GO:0043604…	5414172	LBRM_16_0480	LBRM_16_0480	16	Ribosome
134060678	conserved hypothetical protein [Leishmania braziliensis MHOM/BR/75/M2904]		x	x	NaN	NaN	NaN	NaN	NaN	NaN	1.4812	1.01966	0.000690797	-0.251368	-0.652433	-0.874701	1.05456	0.81248	-0.248185	-0.646485	-0.602393	-1.09304	-1.37347	0.000933366						5414177	LBRM_16_0530	LBRM_16_0530	16
134060679	conserved hypothetical protein [Leishmania braziliensis MHOM/BR/75/M2904]	x	x	x	0.414286	0.140843	0.303129	0.074037	-0.0977543	-0.364949	0.0591109	-0.19321	0.373481	0.239733	0.0131329	-0.487592	0.0557075	-0.152911	0.181637	0.0346563	-0.0684814	-0.524853	-0.262683	0.0351143						5414178	LBRM_16_0540	LBRM_16_0540	16
134060680	putative aspartate carbamoyltransferase [Leishmania braziliensis MHOM/BR/75/M2904]	x	x	x	-0.179406	-0.241103	0.133429	0.293544	0.245584	0.155102	-0.575527	-0.66367	0.132354	0.391676	0.392647	-0.0111141	-0.468801	-0.633244	0.184277	0.310083	0.425273	0.108899	0.513709	0.000840738	metabolic process		catalytic activity	Pf00185, Pf02729	[GO:0004070]; GO:0016743; GO:0016741; GO:0016740; GO:0003824; GO:0003674;[GO:0006207]; GO:0019856; GO:0006206; GO:0046112; GO:0072528; GO:0009112; GO:0072527; GO:0018130; GO:1901362; GO:1901566; GO:0044271; GO:0055086; GO:1901564; GO:0034641; GO:0046483; GO:1901360; GO:0044249; GO:1901576; GO:0006139; GO:0044281; GO:0006807; GO:0071704; GO:0044237; GO:0009058; GO:0006725; GO:0044238; GO:0008152; …	5414180	LBRM_16_0560	LBRM_16_0560	16	Pyrimidine metabolism; Metabolic pathways; Alanine, aspartate and glutamate metabolism
134060683	putative dihydroorotase [Leishmania braziliensis MHOM/BR/75/M2904]		x	x	NaN	NaN	NaN	NaN	NaN	NaN	0.469482	0.170645	-0.430765	-0.031289	-0.333261	-0.31991	0.553555	0.472503	-0.00697391	-0.109513	-0.240297	-0.194173	-0.409482	0.0296859			catalytic activity	Pf01979, Pf13147, Pf13594	[GO:0016787]; GO:0003824; GO:0003674;[GO:0016810]; GO:0016787; GO:0003824; GO:0003674;[GO:0016812]; GO:0016810; GO:0016787; GO:0003824; GO:0003674	5414183	LBRM_16_0590	LBRM_16_0590	16	Pyrimidine metabolism; Metabolic pathways
134060684	putative carbamoyl-phosphate synthase [Leishmania braziliensis MHOM/BR/75/M2904]	x	x	x	0.272729	-0.00684729	0.116371	0.0292905	-0.112011	-0.233909	0.76827	0.301066	0.0948595	-0.185214	-0.3573	-0.341543	0.502561	0.108617	-0.0060453	-0.187167	-0.261432	-0.502293	-0.478129	0.000198397	metabolic process;transport		catalytic activity;metal ion binding;nucleotide binding	Pf00117, Pf00289, Pf00764, Pf00988, Pf01071, Pf02142, Pf02222, Pf02254, Pf02786, Pf02787, Pf07478, Pf07722, Pf13535, Pf15632	[GO:0003824]; GO:0003674;[GO:0004055]; GO:0016879; GO:0016874; GO:0003824; GO:0003674;[GO:0004088]; GO:0016884; GO:0016879; GO:0016874; GO:0003824; GO:0003674;[GO:0005524]; GO:0032559; GO:0035639; GO:0030554; GO:0032555; GO:0043168; GO:1901265; GO:0017076; GO:0032553; GO:0043167; GO:0097159; GO:1901363; GO:0000166; GO:0097367; GO:0005488; GO:0036094; GO:0003674;[GO:0006207]; GO:0019856; GO:000620…	5414184	LBRM_16_0600	LBRM_16_0600	16	Alanine, aspartate and glutamate metabolism; Pyrimidine metabolism; Metabolic pathways
134060691	apurinic/apyrimidinic endonuclease-redox protein [Leishmania braziliensis MHOM/BR/75/M2904]	x	x	x	0.906819	0.62751	-0.422407	-0.0290652	-0.296404	-0.0877842	-0.424747	-0.300912	-0.206752	0.0133552	0.16367	0.3112	0.425076	0.518405	-0.276078	-0.363203	-0.193145	-0.365539	-0.188203	0.336503	metabolic process;response to stimulus		catalytic activity;DNA binding	Pf03372	[GO:0003677]; GO:0003676; GO:0097159; GO:1901363; GO:0005488; GO:0003674;[GO:0004518]; GO:0016788; GO:0016787; GO:0003824; GO:0003674;[GO:0004519]; GO:0004518; GO:0016788; GO:0016787; GO:0003824; GO:0003674;[GO:0005622]; GO:0044464; GO:0005575; GO:0005623;[GO:0006281]; GO:0006259; GO:0006974; GO:0044260; GO:0090304; GO:0033554; GO:0043170; GO:0044237; GO:0006139; GO:0006950; GO:0051716; GO:007170…	5414191	LBRM_16_0670	LBRM_16_0670	16	Base excision repair
134060693	conserved hypothetical protein [Leishmania braziliensis MHOM/BR/75/M2904]		x	NA	NaN	NaN	NaN	NaN	NaN	NaN	0.216126	0.348425	-0.151885	-0.198551	-0.192473	-0.0216418	NaN	NaN	NaN	NaN	NaN	NaN	-0.275111	0.161693						5414193	LBRM_16_0690	LBRM_16_0690	16
134060697	conserved hypothetical protein [Leishmania braziliensis MHOM/BR/75/M2904]		x	x	NaN	NaN	NaN	NaN	NaN	NaN	-0.134377	-0.0454743	0.155688	0.459875	0.101301	-0.064099	0.66107	0.775096	-0.0654011	-0.307492	0.0225088	-1.55869	-0.448866	0.201428						5414197	LBRM_16_0730	LBRM_16_0730	16
134060711	conserved hypothetical protein [Leishmania braziliensis MHOM/BR/75/M2904]		x	x	NaN	NaN	NaN	NaN	NaN	NaN	0.296278	-0.492067	-0.526439	-0.34325	-0.107692	1.25661	0.287009	-0.357166	0.137439	-0.0720207	-0.110224	0.0315237	0.218315	0.459834						5414211	LBRM_16_0870	LBRM_16_0870	16
134060738	conserved hypothetical protein [Leishmania braziliensis MHOM/BR/75/M2904]		x	x	NaN	NaN	NaN	NaN	NaN	NaN	-0.873527	-0.878537	0.487437	0.00271156	0.657676	0.521182	-0.810727	-1.11052	0.173563	-0.0549614	0.616355	1.26935	1.0041	0.0134052				Pf03364		5414238	LBRM_16_1140	LBRM_16_1140	16
134060740	tyrosyl or methionyl-tRNA synthetase-like protein [Leishmania braziliensis MHOM/BR/75/M2904]	x	x	x	0.301329	0.120153	-0.251744	-0.302872	-0.0694697	-0.00120265	0.535205	0.511892	-0.42914	-0.215792	-0.130016	-0.188041	0.331632	0.361196	-0.239419	-0.199816	-0.0149566	-0.118944	-0.275802	0.0408247			RNA binding	Pf01588	[GO:0000049]; GO:0003723; GO:0003676; GO:0097159; GO:1901363; GO:0005488; GO:0003674	5414240	LBRM_16_1160	LBRM_16_1160	16
134060748	putative cyclophilin 13 [Leishmania braziliensis MHOM/BR/75/M2904]	x	x	x	0.0644124	0.196444	-0.187449	0.0585994	-0.11241	-0.186683	0.190328	0.223755	-0.0905276	0.393007	-0.163401	-0.421393	0.0801784	0.0311376	-0.0510663	0.269637	-0.105144	-0.189428	-0.101603	0.306188	metabolic process		catalytic activity	Pf00160	[GO:0000413]; GO:0018208; GO:0018193; GO:0006464; GO:0036211; GO:0044267; GO:0019538; GO:0043412; GO:0044260; GO:0043170; GO:0044238; GO:1901564; GO:0044237; GO:0071704; GO:0008152; GO:0006807; GO:0009987; GO:0008150;[GO:0003755]; GO:0016859; GO:0140096; GO:0016853; GO:0003824; GO:0003674;[GO:0006457]; GO:0009987; GO:0008150	5414248	LBRM_16_1240	CYP13	16
134060754	conserved hypothetical protein [Leishmania braziliensis MHOM/BR/75/M2904]	x		x	-0.631101	-0.318477	0.594762	0.437748	0.108575	0.262229	NaN	NaN	NaN	NaN	NaN	NaN	-0.0148451	0.489249	-0.0879578	-0.368417	-0.0485399	-0.423221	-0.0105427	0.965443						5414254	LBRM_16_1300	LBRM_16_1300	16
134060761	putative cytochrome c [Leishmania braziliensis MHOM/BR/75/M2904]	x	x	x	-0.0805362	0.0421113	0.0600277	0.0446187	0.22985	0.112113	-0.972768	-0.958528	-0.0374462	0.429321	0.497851	0.387212	-0.497165	-0.765695	0.0536442	0.317409	0.436726	0.701257	0.701413	0.000573805				Pf00034, Pf13442	[GO:0009055]; GO:0016491; GO:0003824; GO:0003674;[GO:0020037]; GO:0046906; GO:0097159; GO:1901363; GO:0005488; GO:0003674	5414261	LBRM_16_1370	LBRM_16_1370	16	Metabolic pathways; Sulfur metabolism
134060764	putative DNA-directed rna polymerase I largest subunit [Leishmania braziliensis MHOM/BR/75/M2904]	x	x	x	0.209868	0.189025	-0.201741	-0.233046	-0.0824251	-0.204734	-0.0138518	0.0390472	0.00194838	-0.0293815	0.115987	-0.13164	-0.00636432	-0.135653	0.11105	-0.026829	0.118522	0.280217	-0.042962	0.558732	metabolic process	nucleus	catalytic activity;DNA binding;metal ion binding	Pf00623, Pf04983, Pf04998, Pf05000	[GO:0003677]; GO:0003676; GO:0097159; GO:1901363; GO:0005488; GO:0003674;[GO:0003899]; GO:0034062; GO:0097747; GO:0016779; GO:0140098; GO:0016772; GO:0003824; GO:0016740; GO:0003674;[GO:0005634]; GO:0043231; GO:0043227; GO:0043229; GO:0043226; GO:0044424; GO:0005575; GO:0005622; GO:0044464; GO:0005623;[GO:0006351]; GO:0010467; GO:0034645; GO:0097659; GO:0043170; GO:0009059; GO:0044249; GO:0044260…	5414264	LBRM_16_1400	LBRM_16_1400	16	RNA polymerase; Pyrimidine metabolism; Metabolic pathways; Purine metabolism
134060775	putative kinesin [Leishmania braziliensis MHOM/BR/75/M2904]		x	NA	NaN	NaN	NaN	NaN	NaN	NaN	-0.381969	-0.386922	0.601277	-0.0402137	0.481514	-0.273688	NaN	NaN	NaN	NaN	NaN	NaN	0.111742	0.792434	cell organization and biogenesis;regulation of biological process;transport	cytoskeleton	protein binding;transporter activity	Pf00261, Pf01496, Pf06008, Pf06160, Pf12128, Pf13514	[GO:0000921]; GO:0031106; GO:0043623; GO:0070925; GO:0032185; GO:0006461; GO:0034622; GO:0006996; GO:0022607; GO:0007010; GO:0065003; GO:0070271; GO:0071822; GO:0016043; GO:0044085; GO:0043933; GO:0009987; GO:0071840; GO:0008150;[GO:0005102]; GO:0005515; GO:0005488; GO:0003674;[GO:0005940]; GO:0032156; GO:0044430; GO:0044448; GO:0005856; GO:0044446; GO:0005938; GO:0044444; GO:0043232; GO:0043229;…	5414275	LBRM_16_1510	LBRM_16_1510	16
134060778	conserved hypothetical protein [Leishmania braziliensis MHOM/BR/75/M2904]	x	x	x	-0.0244168	0.00745878	-0.297831	-0.0567844	0.226006	0.39539	-0.536793	-0.698713	0.0693754	-0.0904764	0.231442	0.343536	-0.326375	-0.498235	0.43234	0.14694	0.294091	0.38305	0.416265	0.00653086						5414278	LBRM_16_1540	LBRM_16_1540	16
134060779	conserved hypothetical protein [Leishmania braziliensis MHOM/BR/75/M2904]	x	x	x	1.11902	0.170418	-0.106084	0.0845595	-0.454553	-0.296073	0.531159	-0.102344	-0.0972052	0.205713	-0.118537	-0.0976582	-0.753178	-0.315862	-0.180246	0.133018	0.113316	0.164535	-0.0590397	0.764529						5414279	LBRM_16_1550	LBRM_16_1550	16
134060790	prohibitin [Leishmania braziliensis MHOM/BR/75/M2904]	x	x	x	0.378727	0.0649533	0.120959	-0.0300213	-0.168873	-0.226087	0.638693	0.326201	-0.177744	-0.437033	-0.286911	-0.167188	0.463993	0.373128	-0.148122	-0.364629	-0.211696	-0.148353	-0.453509	0.000385882		membrane		Pf01145	[GO:0016020]; GO:0005575	5414291	LBRM_16_1670	LBRM_16_1670	16
134060799	conserved hypothetical protein [Leishmania braziliensis MHOM/BR/75/M2904]	x	x	x	-0.043126	0.120592	-0.242615	-0.0718043	0.391155	0.0564455	0.160669	0.335171	-0.309871	-0.46871	0.326673	-0.0382719	0.0952721	0.172689	-0.182985	-0.349501	0.268036	-0.219821	-0.0235105	0.852256			protein binding		[GO:0005515]; GO:0005488; GO:0003674	5414300	LBRM_17_0020	LBRM_17_0020	17
134060813	conserved hypothetical protein [Leishmania braziliensis MHOM/BR/75/M2904]	x	x	x	0.39821	0.336848	-0.210134	-0.038653	-0.0378404	-0.118194	0.147949	0.119378	-0.0909619	0.0289413	-0.267918	-0.220911	0.17284	-0.00998274	-0.279906	0.0161123	-0.285752	0.339972	-0.129831	0.215257			protein binding	Pf13414, Pf13424	[GO:0005515]; GO:0005488; GO:0003674	5414314	LBRM_17_0160	LBRM_17_0160	17
134060814	hypothetical protein, unknown function [Leishmania braziliensis MHOM/BR/75/M2904]	x	x	x	-0.685078	-0.611708	-0.0511258	0.267237	0.470736	0.577862	-0.738118	-0.794665	0.0887866	0.147868	0.255656	0.744849	-0.46424	-0.564923	0.291182	0.292075	0.15264	0.620963	0.784419	8.91948e-05						5414315	LBRM_17_0170	LBRM_17_0170	17
134060815	putative peptidase t [Leishmania braziliensis MHOM/BR/75/M2904]	x	x	x	-0.553369	-0.713674	0.718332	-0.422679	-0.412328	0.746529	-0.577662	-0.309732	0.524657	-0.342512	-0.432883	0.715954	-0.101002	0.967426	0.18078	-0.123928	-0.304489	0.440588	-0.0301671	0.91061	metabolic process	cytoplasm	catalytic activity;metal ion binding	Pf01546, Pf04389, Pf07687	[GO:0005737]; GO:0044424; GO:0005622; GO:0044464; GO:0005575; GO:0005623;[GO:0006508]; GO:0019538; GO:0043170; GO:0044238; GO:1901564; GO:0071704; GO:0008152; GO:0006807; GO:0008150;[GO:0006518]; GO:0043603; GO:1901564; GO:0034641; GO:0006807; GO:0071704; GO:0044237; GO:0008152; GO:0009987; GO:0008150;[GO:0008152]; GO:0008150;[GO:0008237]; GO:0070011; GO:0008233; GO:0016787; GO:0140096; GO:000382…	5414316	LBRM_17_0180	LBRM_17_0180	17
134060816	conserved hypothetical protein [Leishmania braziliensis MHOM/BR/75/M2904]		x	x	NaN	NaN	NaN	NaN	NaN	NaN	-0.41987	-0.341599	0.299476	0.350305	-0.152103	-0.130029	-0.466947	-0.545002	0.252793	0.624013	0.0996508	0.429314	0.40705	0.0702703						5414317	LBRM_17_0190	LBRM_17_0190	17
134060842	conserved hypothetical protein [Leishmania braziliensis MHOM/BR/75/M2904]		x	x	NaN	NaN	NaN	NaN	NaN	NaN	0.93864	1.09744	0.0734489	-0.11596	-0.649231	-0.924927	0.386336	0.475937	-0.107472	-0.112536	-0.583674	-0.478006	-0.954777	0.00209612						5414343	LBRM_17_0450	LBRM_17_0450	17
134060847	hypothetical protein, unknown function [Leishmania braziliensis MHOM/BR/75/M2904]	NA	NA	x	NaN	NaN	NaN	NaN	NaN	NaN	NaN	NaN	NaN	NaN	NaN	NaN	-0.0573415	-0.253545	0.144758	-0.384072	0.262625	0.287576	0.110753	0.678403						5414349	LBRM_17_0510	LBRM_17_0510	17
134060864	conserved hypothetical protein [Leishmania braziliensis MHOM/BR/75/M2904]	x	x	x	0.774831	0.291037	-0.0288337	-0.166857	-0.232404	-0.28042	-0.200412	-0.139715	-0.021346	0.328164	0.100215	-0.15698	0.247789	0.699285	-0.406283	-0.519213	0.0099471	-0.298802	-0.2703	0.106184						5414366	LBRM_17_0680	LBRM_17_0680	17
134060874	conserved hypothetical protein [Leishmania braziliensis MHOM/BR/75/M2904]	x	x	NA	-0.156404	-0.338516	-0.270759	-0.286191	0.00537185	-0.143652	0.322979	0.390622	0.236746	-0.0109909	0.0463981	0.2044	NaN	NaN	NaN	NaN	NaN	NaN	-0.0615553	0.687028						5414376	LBRM_17_0780	LBRM_17_0780	17
134060882	splicing factor 3A [Leishmania braziliensis MHOM/BR/75/M2904]	x	x	x	0.340156	0.043278	0.088374	-0.0709969	-0.0868134	-0.243861	-0.172454	0.231855	0.548843	0.197207	-0.577572	-0.522561	0.466427	0.385586	-0.164415	-0.198866	-0.201019	-0.0631683	-0.392811	0.00437279	metabolic process	nucleus;spliceosomal complex	metal ion binding;RNA binding	Pf11931	[GO:0000398]; GO:0000377; GO:0006397; GO:0000375; GO:0006396; GO:0016071; GO:0008380; GO:0010467; GO:0016070; GO:0043170; GO:0044260; GO:0090304; GO:0071704; GO:0044237; GO:0006139; GO:0008152; GO:0009987; GO:0006725; GO:0034641; GO:0044238; GO:0046483; GO:1901360; GO:0008150; GO:0006807;[GO:0003676]; GO:0097159; GO:1901363; GO:0005488; GO:0003674;[GO:0003723]; GO:0003676; GO:0097159; GO:1901363;…	5414384	LBRM_17_0860	LBRM_17_0860	17	Spliceosome
134060885	putative DNAJ domain protein [Leishmania braziliensis MHOM/BR/75/M2904]	NA	NA	x	NaN	NaN	NaN	NaN	NaN	NaN	NaN	NaN	NaN	NaN	NaN	NaN	-0.578005	-0.782156	0.564748	-0.28715	0.305029	0.777534	0.530275	0.365589				Pf00226		5414387	LBRM_17_0890	LBRM_17_0890	17
134060888	conserved hypothetical protein [Leishmania braziliensis MHOM/BR/75/M2904]	x		NA	0.247524	-0.0553893	-0.0676923	0.277299	-0.0717703	-0.32997	NaN	NaN	NaN	NaN	NaN	NaN	NaN	NaN	NaN	NaN	NaN	NaN	-0.0829612	0.70497			protein binding		[GO:0005515]; GO:0005488; GO:0003674	5414390	LBRM_17_0920	LBRM_17_0920	17
134060896	conserved hypothetical protein [Leishmania braziliensis MHOM/BR/75/M2904]		x	NA	NaN	NaN	NaN	NaN	NaN	NaN	-0.461245	-0.175147	0.246102	0.271005	-0.000167087	0.119452	NaN	NaN	NaN	NaN	NaN	NaN	0.260193	0.302246						5414398	LBRM_17_1000	LBRM_17_1000	17
134060900	conserved hypothetical protein [Leishmania braziliensis MHOM/BR/75/M2904]		x	NA	NaN	NaN	NaN	NaN	NaN	NaN	-1.15271	-0.584572	0.193995	-0.125385	1.36497	0.303703	NaN	NaN	NaN	NaN	NaN	NaN	1.02886	0.156349						5414402	LBRM_17_1040	LBRM_17_1040	17
134060905	conserved hypothetical protein [Leishmania braziliensis MHOM/BR/75/M2904]	x	x	x	-0.111588	0.20632	-0.138225	-0.133949	0.281033	-0.0660441	-0.406252	-0.223426	-0.186434	-0.0385958	0.183291	0.283702	0.105058	-0.0497018	-0.127241	-0.0440153	0.279098	0.186972	0.206998	0.023525				Pf04112		5414407	LBRM_17_1090	LBRM_17_1090	17
134060912	hydrolase-like protein [Leishmania braziliensis MHOM/BR/75/M2904]		x	x	NaN	NaN	NaN	NaN	NaN	NaN	1.28491	1.52171	0.328398	0.147486	-0.178453	-0.723948	-2.59168	-3.00999	1.13227	0.949	0.952932	0.18736	0.444793	0.622188			catalytic activity	Pf00561, Pf02230, Pf12695, Pf12697	[GO:0016787]; GO:0003824; GO:0003674	5414414	LBRM_17_1160	LBRM_17_1160	17
134060918	putative kinesin [Leishmania braziliensis MHOM/BR/75/M2904]	x	x	x	0.286622	0.464334	-0.356924	-0.194876	0.0259601	-0.293843	-0.282461	-0.289551	-0.150974	0.0140002	0.261104	0.0446885	0.215113	0.157846	0.0382613	0.0416838	0.148736	-0.129725	-0.018282	0.873458	cellular component movement		catalytic activity;motor activity;nucleotide binding;protein binding	Pf00225, Pf01067	[GO:0003777]; GO:0003774; GO:0017111; GO:0016462; GO:0016818; GO:0016817; GO:0016787; GO:0003824; GO:0003674;[GO:0005488]; GO:0003674;[GO:0005515]; GO:0005488; GO:0003674;[GO:0005524]; GO:0032559; GO:0035639; GO:0030554; GO:0032555; GO:0043168; GO:1901265; GO:0017076; GO:0032553; GO:0043167; GO:0097159; GO:1901363; GO:0000166; GO:0097367; GO:0005488; GO:0036094; GO:0003674;[GO:0007018]; GO:000692…	5414420	LBRM_17_1220	LBRM_17_1220	17
134060935	conserved hypothetical protein [Leishmania braziliensis MHOM/BR/75/M2904]	x	x	NA	0.0874591	0.0970921	-0.386139	-0.147636	0.0924981	0.116227	0.595811	0.501274	-0.308228	-0.335064	-0.144566	-0.168729	NaN	NaN	NaN	NaN	NaN	NaN	-0.195757	0.298996			protein binding	Pf13414	[GO:0005515]; GO:0005488; GO:0003674	5414438	LBRM_17_1400	LBRM_17_1400	17
134060939	conserved hypothetical protein [Leishmania braziliensis MHOM/BR/75/M2904]	x	x	x	0.00381038	-0.345338	0.682984	0.30048	0.123494	-0.385592	0.359657	0.504047	0.421897	0.215328	-0.174705	-0.981018	-0.152847	-0.0129236	0.0439394	-0.00348723	-0.0704954	-0.529225	-0.334494	0.0765682						5414442	LBRM_17_1440	LBRM_17_1440	17
134060949	putative otubain [Leishmania braziliensis MHOM/BR/75/M2904]	x	x	x	-0.848915	-0.829205	-0.267316	-0.14976	0.668793	0.494229	-1.0529	-0.974885	0.0710227	0.296196	0.645532	0.339347	0.384843	0.318058	-0.0589823	0.11027	0.27684	0.576832	0.724062	0.00337369				Pf10275		5414452	LBRM_17_1540	LBRM_17_1540	17
134060950	putative zinc-finger protein ZPR1 [Leishmania braziliensis MHOM/BR/75/M2904]	x	x	x	-0.43725	-0.502299	0.61722	0.417089	0.174056	0.0718192	-0.288639	-0.382407	0.444136	0.227511	0.074445	-0.107901	-0.411682	-0.491334	0.209607	0.260284	0.161565	-0.0362219	0.276144	0.0943854			metal ion binding	Pf03367	[GO:0008270]; GO:0046914; GO:0046872; GO:0043169; GO:0043167; GO:0005488; GO:0003674	5414453	LBRM_17_1550	LBRM_17_1550	17
134060952	conserved hypothetical protein [Leishmania braziliensis MHOM/BR/75/M2904]	NA	NA	x	NaN	NaN	NaN	NaN	NaN	NaN	NaN	NaN	NaN	NaN	NaN	NaN	1.06989	0.943117	-0.0678682	-0.0961362	-0.986329	-0.86267	-1.29676	0.0464222						5414455	LBRM_17_1570	LBRM_17_1570	17
134060957	conserved hypothetical protein [Leishmania braziliensis MHOM/BR/75/M2904]		x	x	NaN	NaN	NaN	NaN	NaN	NaN	-0.0585787	-0.125611	-0.168729	-0.254082	-0.199681	0.143234	0.522244	0.211618	0.350348	-0.0977172	-0.2849	-0.0381467	-0.243764	0.0956716						5414460	LBRM_17_1620	LBRM_17_1620	17
134060961	putative mevalonate-diphosphate decarboxylase [Leishmania braziliensis MHOM/BR/75/M2904]	x	x	x	0.867208	0.719849	-0.0484499	-0.292396	-0.198923	-0.592701	0.0179205	0.154651	0.0232125	-0.119967	0.12609	-0.189563	-0.351189	-0.448921	0.15938	-0.0653977	0.27211	-0.0329087	-0.243035	0.16451	metabolic process	cytosol	catalytic activity;nucleotide binding	Pf00288	[GO:0004163]; GO:0016831; GO:0016830; GO:0016829; GO:0003824; GO:0003674;[GO:0005524]; GO:0032559; GO:0035639; GO:0030554; GO:0032555; GO:0043168; GO:1901265; GO:0017076; GO:0032553; GO:0043167; GO:0097159; GO:1901363; GO:0000166; GO:0097367; GO:0005488; GO:0036094; GO:0003674;[GO:0005829]; GO:0044444; GO:0005737; GO:0044424; GO:0005622; GO:0044464; GO:0005575; GO:0005623;[GO:0008299]; GO:0006720…	5414463	LBRM_18_0030	LBRM_18_0030	18	Biosynthesis of antibiotics; Metabolic pathways; Biosynthesis of secondary metabolites; Terpenoid backbone biosynthesis
134060970	conserved hypothetical protein [Leishmania braziliensis MHOM/BR/75/M2904]	x	x	x	-1.19527	-1.3071	0.082683	0.405278	0.182656	0.109486	0.49622	0.880641	-0.0483975	0.448997	-0.22062	-0.583444	-0.0719705	-0.0969345	0.0560792	0.214518	0.142778	0.5044	0.267566	0.324336						5414473	LBRM_18_0140	LBRM_18_0140	18
134060978	UDP-galactopyranose mutase [Leishmania braziliensis MHOM/BR/75/M2904]		x	x	NaN	NaN	NaN	NaN	NaN	NaN	0.0300706	0.0943246	-0.497551	-0.321958	-0.460019	0.33046	0.530198	0.377508	-0.105587	0.0953336	-0.303846	0.231069	-0.142987	0.492768	metabolic process		catalytic activity	Pf01593, Pf13450	[GO:0016491]; GO:0003824; GO:0003674;[GO:0055114]; GO:0008152; GO:0008150	5414481	LBRM_18_0220	GLF	18
134060984	putative glycogen synthase kinase [Leishmania braziliensis MHOM/BR/75/M2904]	x	x	x	0.0796568	-0.140888	0.0167299	0.164634	0.0256419	0.0496944	0.629504	0.517947	-0.200001	-0.0143247	-0.284749	-0.273444	-0.14788	0.296145	-0.194491	-0.0041266	-0.0446945	-0.475352	-0.190383	0.148032	metabolic process	membrane	catalytic activity;nucleotide binding	Pf00069, Pf06293, Pf07714	[GO:0004672]; GO:0016301; GO:0016773; GO:0140096; GO:0016772; GO:0003824; GO:0016740; GO:0003674;[GO:0005524]; GO:0032559; GO:0035639; GO:0030554; GO:0032555; GO:0043168; GO:1901265; GO:0017076; GO:0032553; GO:0043167; GO:0097159; GO:1901363; GO:0000166; GO:0097367; GO:0005488; GO:0036094; GO:0003674;[GO:0006468]; GO:0006464; GO:0016310; GO:0036211; GO:0044267; GO:0006796; GO:0019538; GO:0043412;…	5414488	LBRM_18_0290	LBRM_18_0290	18
134060990	conserved hypothetical protein [Leishmania braziliensis MHOM/BR/75/M2904]	x	x	x	-0.200113	-0.213971	-0.486677	-0.0359334	-0.34461	-0.178309	NaN	NaN	0.562722	-0.788092	0.0446416	NaN	NaN	NaN	1.11937	0.266742	0.254236	NaN	-0.267884	0.390135				Pf00226		5414494	LBRM_18_0350	LBRM_18_0350	18
134061007	putative tubulin-specific chaperone [Leishmania braziliensis MHOM/BR/75/M2904]	x	x	x	-0.684679	-0.590385	0.281672	0.146748	0.294705	0.562333	-0.262665	-0.3344	0.212246	0.279145	0.269397	0.584164	-0.75238	-0.9475	0.235929	-0.00708306	0.420275	0.292479	0.631592	0.00169116			protein binding	Pf00240, Pf01302, Pf14560	[GO:0005515]; GO:0005488; GO:0003674	5414511	LBRM_18_0520	LBRM_18_0520	18
134061012	putative aconitase [Leishmania braziliensis MHOM/BR/75/M2904]	x	x	x	0.070744	0.0115716	0.0762657	-0.0208477	0.316005	0.131132	-0.312138	-0.316474	0.0644099	-0.0854685	0.421731	-0.180898	-0.206365	-0.0988325	0.109671	-0.136532	0.389612	-0.233583	0.133589	0.211113	metabolic process			Pf00330, Pf00694	[GO:0008152]; GO:0008150	5414516	LBRM_18_0570	LBRM_18_0570	18	Biosynthesis of secondary metabolites; Citrate cycle (TCA cycle); Biosynthesis of antibiotics; 2-Oxocarboxylic acid metabolism; Carbon metabolism; Metabolic pathways; Biosynthesis of amino acids; Glyoxylate and dicarboxylate metabolism
134061029	conserved hypothetical protein [Leishmania braziliensis MHOM/BR/75/M2904]	x	x	x	-0.586829	-0.483801	-0.299305	0.0139367	0.240694	0.216791	-0.00680233	-0.00264034	-0.227824	0.123689	0.110879	0.0549662	0.171565	0.278307	-0.172175	0.135723	0.0819485	0.35088	0.295446	0.0104581				Pf13513, Pf13646	[GO:0005488]; GO:0003674	5414533	LBRM_18_0740	LBRM_18_0740	18
134061031	putative citrate synthase [Leishmania braziliensis MHOM/BR/75/M2904]	x	x	x	-0.74802	-0.693909	0.142232	0.055448	0.282989	0.365405	-0.681512	-0.556974	0.464054	0.125999	0.188768	0.301513	-0.205958	-0.128456	0.30017	0.106201	0.224449	0.457601	0.468527	0.00983598	metabolic process		catalytic activity	Pf00285	[GO:0006099]; GO:0006101; GO:0009060; GO:0044238; GO:0072350; GO:0045333; GO:0008152; GO:0019752; GO:0015980; GO:0008150; GO:0043436; GO:0006091; GO:0055114; GO:0006082; GO:0044237; GO:0044281; GO:0071704; GO:0009987;[GO:0046912]; GO:0016746; GO:0016740; GO:0003824; GO:0003674	5414535	LBRM_18_0760	LBRM_18_0760	18	2-Oxocarboxylic acid metabolism; Carbon metabolism; Metabolic pathways; Biosynthesis of amino acids; Glyoxylate and dicarboxylate metabolism; Biosynthesis of secondary metabolites; Citrate cycle (TCA cycle); Biosynthesis of antibiotics
134061032	putative citrate synthase [Leishmania braziliensis MHOM/BR/75/M2904]	x		NA	-1.27054	-1.51667	0.219539	0.160545	1.1266	1.28053	NaN	NaN	NaN	NaN	NaN	NaN	NaN	NaN	NaN	NaN	NaN	NaN	1.71178	0.0569399	metabolic process		catalytic activity	Pf00285	[GO:0006099]; GO:0006101; GO:0009060; GO:0044238; GO:0072350; GO:0045333; GO:0008152; GO:0019752; GO:0015980; GO:0008150; GO:0043436; GO:0006091; GO:0055114; GO:0006082; GO:0044237; GO:0044281; GO:0071704; GO:0009987;[GO:0046912]; GO:0016746; GO:0016740; GO:0003824; GO:0003674	5414536	LBRM_18_0770	LBRM_18_0770	18	Metabolic pathways; Biosynthesis of amino acids; Glyoxylate and dicarboxylate metabolism; Biosynthesis of secondary metabolites; Citrate cycle (TCA cycle); Biosynthesis of antibiotics; 2-Oxocarboxylic acid metabolism; Carbon metabolism
134061035	hypothetical protein, unknown function [Leishmania braziliensis MHOM/BR/75/M2904]		x	NA	NaN	NaN	NaN	NaN	NaN	NaN	-1.33793	-1.55923	0.704253	0.735181	0.649155	0.808577	NaN	NaN	NaN	NaN	NaN	NaN	1.46194	0.112844				Pf01569		5414539	LBRM_18_0800	LBRM_18_0800	18	Glycerophospholipid metabolism; Biosynthesis of secondary metabolites; Glycerolipid metabolism
134061037	putative dynein-light chain-protein [Leishmania braziliensis MHOM/BR/75/M2904]	x	x	x	-0.100196	-0.0872304	-0.142085	-0.232507	0.146311	0.137518	0.462333	0.306535	0.384297	-0.100898	0.0991986	0.0702273	-1.01796	-0.812405	0.33554	0.287472	0.258741	0.00511599	0.14915	0.432552				Pf03645		5414541	LBRM_18_0820	LBRM_18_0820	18
134061046	conserved hypothetical protein [Leishmania braziliensis MHOM/BR/75/M2904]	x	x	x	-0.139817	-0.272444	-0.111117	-0.243873	0.188848	-0.118867	0.265422	0.356052	0.0420039	-0.0472294	-0.0812582	-0.0263179	0.11901	0.165755	0.0875825	-0.00158182	0.0602828	-0.242456	-0.113878	0.180991	regulation of biological process;response to stimulus		enzyme regulator activity;protein binding		[GO:0005488]; GO:0003674;[GO:0006417]; GO:0006412; GO:0010608; GO:0032268; GO:0034248; GO:2000112; GO:0010467; GO:0034645; GO:0043043; GO:0044267; GO:0010468; GO:0031323; GO:0051246; GO:0043603; GO:0051171; GO:0010556; GO:0031326; GO:0043170; GO:0009059; GO:0044249; GO:0044260; GO:0006518; GO:0043604; GO:1901566; GO:0019538; GO:0060255; GO:0019222; GO:0044237; GO:0050794; GO:0080090; GO:0034641; …	5414550	LBRM_18_0910	LBRM_18_0910	18
134061050	putative rab7 GTP binding protein [Leishmania braziliensis MHOM/BR/75/M2904]	x	x	x	-0.188853	-0.151887	0.400021	0.0179143	-0.20054	0.315186	0.247977	0.301453	-0.114689	-0.262522	-0.24102	0.0961394	0.0836144	0.508856	-0.0101523	-0.346182	-0.304026	-0.151294	-0.239187	0.0486251	regulation of biological process;response to stimulus		catalytic activity;nucleotide binding	Pf00025, Pf00071, Pf01926, Pf04670, Pf08477	[GO:0003924]; GO:0017111; GO:0016462; GO:0016818; GO:0016817; GO:0016787; GO:0003824; GO:0003674;[GO:0005525]; GO:0032550; GO:0032561; GO:0035639; GO:0001883; GO:0032549; GO:0019001; GO:0032555; GO:0043168; GO:1901265; GO:0001882; GO:0017076; GO:0032553; GO:0043167; GO:0097159; GO:1901363; GO:0036094; GO:0097367; GO:0000166; GO:0005488; GO:0003674;[GO:0007264]; GO:0035556; GO:0007165; GO:0007154;…	5414554	LBRM_18_0950	LBRM_18_0950	18	Endocytosis; Phagosome
134061071	protein kinase A catalytic subunit [Leishmania braziliensis MHOM/BR/75/M2904]	x	x	x	0.623432	0.650639	0.223673	0.0420185	-0.319453	-0.414017	0.98471	0.897161	-0.48746	-0.571545	-0.312514	-0.552191	0.387703	0.678932	-0.374276	-0.350348	-0.267251	-0.839212	-0.796558	0.00077902	metabolic process		catalytic activity;nucleotide binding	Pf00069, Pf07714, Pf14531	[GO:0004672]; GO:0016301; GO:0016773; GO:0140096; GO:0016772; GO:0003824; GO:0016740; GO:0003674;[GO:0004674]; GO:0004672; GO:0016301; GO:0016773; GO:0140096; GO:0016772; GO:0003824; GO:0016740; GO:0003674;[GO:0005524]; GO:0032559; GO:0035639; GO:0030554; GO:0032555; GO:0043168; GO:1901265; GO:0017076; GO:0032553; GO:0043167; GO:0097159; GO:1901363; GO:0000166; GO:0097367; GO:0005488; GO:0036094;…	5414577	LBRM_18_1180	LBRM_18_1180	18
134061072	putative cAMP phosphodiesterase A [Leishmania braziliensis MHOM/BR/75/M2904]	x	x	x	-0.388629	-0.346284	0.0701439	0.332052	-0.0439589	0.147535	0.0804893	0.10525	-0.119534	0.178262	-0.138038	0.18999	-0.302911	-0.302996	-0.113654	0.253635	0.0207204	0.377922	0.292916	0.00396613	regulation of biological process;response to stimulus		catalytic activity	Pf00233	[GO:0004114]; GO:0004112; GO:0008081; GO:0042578; GO:0016788; GO:0016787; GO:0003824; GO:0003674;[GO:0007165]; GO:0007154; GO:0009987; GO:0023052; GO:0050794; GO:0051716; GO:0008150; GO:0050789; GO:0050896; GO:0065007;[GO:0008081]; GO:0042578; GO:0016788; GO:0016787; GO:0003824; GO:0003674	5414578	LBRM_18_1190	PDEA	18	Purine metabolism
134061076	putative ras-related protein rab-5 [Leishmania braziliensis MHOM/BR/75/M2904]	x	x	x	0.292553	0.66472	0.0389503	0.0557633	-0.321527	-0.352841	0.396016	0.320843	-0.162788	-0.103487	-0.101025	-0.375356	0.0990033	0.296123	-0.076452	-0.135014	-0.146405	-0.38908	-0.415327	0.000776418	regulation of biological process;response to stimulus		catalytic activity;nucleotide binding	Pf00025, Pf00071, Pf08477	[GO:0003924]; GO:0017111; GO:0016462; GO:0016818; GO:0016817; GO:0016787; GO:0003824; GO:0003674;[GO:0005525]; GO:0032550; GO:0032561; GO:0035639; GO:0001883; GO:0032549; GO:0019001; GO:0032555; GO:0043168; GO:1901265; GO:0001882; GO:0017076; GO:0032553; GO:0043167; GO:0097159; GO:1901363; GO:0036094; GO:0097367; GO:0000166; GO:0005488; GO:0003674;[GO:0007264]; GO:0035556; GO:0007165; GO:0007154;…	5414582	LBRM_18_1230	LBRM_18_1230	18
134061079	conserved hypothetical protein [Leishmania braziliensis MHOM/BR/75/M2904]	x	x	NA	0.0683911	0.268705	0.0836641	0.167936	0.0133211	-0.173159	-0.153642	-0.209607	0.0370381	-0.0807098	-0.112926	0.0909891	NaN	NaN	NaN	NaN	NaN	NaN	-0.0315163	0.729566						5414585	LBRM_18_1260	LBRM_18_1260	18
134061080	conserved hypothetical protein [Leishmania braziliensis MHOM/BR/75/M2904]	x	x	x	-0.307214	-0.436375	-0.677518	-0.298822	-0.0587863	-0.056932	0.935235	0.855586	-0.0828917	0.260497	-0.673669	-0.592823	0.765095	0.347388	0.0096255	0.435742	-0.364191	-0.0599414	-0.313095	0.198254						5414586	LBRM_18_1270	LBRM_18_1270	18
134061088	conserved hypothetical protein [Leishmania braziliensis MHOM/BR/75/M2904]	x	x	x	0.103025	0.0778294	0.369155	0.176277	0.106127	-0.114736	1.26825	1.15625	-0.160931	-0.804894	-0.372638	-0.666316	0.259108	0.710692	0.0434284	-0.681534	-0.255551	-1.21355	-0.850402	0.00180434				Pf00153		5414594	LBRM_18_1350	LBRM_18_1350	18
134061094	putative pyruvate dehydrogenase E1 component alpha subunit [Leishmania braziliensis MHOM/BR/75/M2904]	x	x	x	-0.238786	-0.134968	0.119113	0.194808	0.19564	-0.197794	0.344664	0.231081	0.032426	0.183517	0.105265	-0.566749	-0.0262957	-0.0633965	-0.158908	0.155747	0.211284	-0.386643	-0.0233172	0.844876	metabolic process		catalytic activity	Pf00676	[GO:0004739]; GO:0004738; GO:0016624; GO:0016903; GO:0016491; GO:0003824; GO:0003674;[GO:0006086]; GO:0006085; GO:0006090; GO:0006084; GO:0071616; GO:0032787; GO:0006637; GO:0009108; GO:0035384; GO:0019752; GO:0006732; GO:0006793; GO:0035383; GO:0051188; GO:0044272; GO:1901576; GO:0043436; GO:0051186; GO:0044237; GO:0006790; GO:0071704; GO:0044249; GO:0009058; GO:0006082; GO:0008152; GO:0009987; …	5414600	LBRM_18_1410	LBRM_18_1410	18	Citrate cycle (TCA cycle); Pyruvate metabolism; Glycolysis / Gluconeogenesis; Carbon metabolism; Metabolic pathways; Biosynthesis of secondary metabolites; Biosynthesis of antibiotics
134061122	hypothetical protein, unknown function [Leishmania braziliensis MHOM/BR/75/M2904]		x	NA	NaN	NaN	NaN	NaN	NaN	NaN	0.15365	0.526618	-0.344756	0.0923765	0.152381	-0.580271	NaN	NaN	NaN	NaN	NaN	NaN	-0.223675	0.551859						5414630	LBRM_18_1710	LBRM_18_1710	18
134061126	hypothetical protein, conserved [Leishmania braziliensis MHOM/BR/75/M2904]		x	NA	NaN	NaN	NaN	NaN	NaN	NaN	-1.20947	-1.04043	0.329931	0.472057	0.582599	0.865316	NaN	NaN	NaN	NaN	NaN	NaN	1.27998	0.0630751						5414634	LbrM_18_1750	LbrM_18_1750
134061136	conserved hypothetical protein [Leishmania braziliensis MHOM/BR/75/M2904]	x	x	x	0.726517	0.485709	0.0468651	-0.00243676	-0.262941	-0.472973	0.479619	0.480606	-0.0212801	-0.240475	-0.195759	-0.325867	-0.261752	0.0789811	0.0602081	-0.218219	-0.211757	-0.145047	-0.461216	0.00103195	metabolic process		catalytic activity;nucleotide binding		[GO:0004611]; GO:0016831; GO:0016830; GO:0016829; GO:0003824; GO:0003674;[GO:0006094]; GO:0006006; GO:0019319; GO:0019318; GO:0046364; GO:0005996; GO:0016051; GO:0044283; GO:0005975; GO:0044281; GO:1901576; GO:0009058; GO:0044238; GO:0071704; GO:0008152; GO:0008150;[GO:0017076]; GO:0000166; GO:0036094; GO:1901265; GO:0005488; GO:0097159; GO:1901363; GO:0003674	5414643	LBRM_19_0060	LBRM_19_0060	19
134061138	putative proteasome alpha 7 subunit [Leishmania braziliensis MHOM/BR/75/M2904]	x	x	x	0.342004	0.418384	-0.212864	-0.0835232	-0.0911437	-0.0597633	0.110403	0.132801	-0.223828	0.0146302	0.0809028	-0.17021	-0.338015	-0.272216	-0.146537	-0.00259575	0.143801	0.357771	0.042193	0.6982	metabolic process		catalytic activity	Pf00227, Pf10584	[GO:0004175]; GO:0070011; GO:0008233; GO:0016787; GO:0140096; GO:0003824; GO:0003674;[GO:0004298]; GO:0004175; GO:0070003; GO:0070011; GO:0008233; GO:0016787; GO:0140096; GO:0003824; GO:0003674;[GO:0005839]; GO:0000502; GO:0043234; GO:0044424; GO:1905369; GO:0032991; GO:0005622; GO:0044464; GO:1905368; GO:0005575; GO:0005623; GO:1902494;[GO:0006511]; GO:0019941; GO:0043632; GO:0051603; GO:0044265…	5414645	LBRM_19_0080	LBRM_19_0080	19	Proteasome
134061141	acidocalcisomal pyrophosphatase [Leishmania braziliensis MHOM/BR/75/M2904]	x	x	x	0.317867	0.455778	-0.193688	-0.031114	-0.235614	-0.0985	0.871962	0.82561	-0.469523	-0.326617	-0.356042	-0.26921	0.666999	0.880797	-0.560932	-0.477882	-0.46706	-0.532828	-0.621082	0.00704043	metabolic process	cytoplasm	catalytic activity;metal ion binding	Pf00719	[GO:0000287]; GO:0046872; GO:0043169; GO:0043167; GO:0005488; GO:0003674;[GO:0004427]; GO:0016462; GO:0016818; GO:0016817; GO:0016787; GO:0003824; GO:0003674;[GO:0005737]; GO:0044424; GO:0005622; GO:0044464; GO:0005575; GO:0005623;[GO:0006796]; GO:0006793; GO:0044237; GO:0008152; GO:0009987; GO:0008150	5414648	LBRM_19_0110	LBRM_19_0110	19	Oxidative phosphorylation
134061148	conserved hypothetical protein [Leishmania braziliensis MHOM/BR/75/M2904]	x	x	x	-0.734583	-0.82152	-0.213812	-0.326449	0.260625	-0.123157	0.430397	0.292433	-0.00903605	0.0953538	-0.136025	-0.262333	0.738981	0.363837	0.0296784	0.167372	-0.131441	0.379681	-0.0169721	0.931052				Pf04468		5414655	LBRM_19_0180	LBRM_19_0180	19
134061152	putative seryl-tRNA synthetase [Leishmania braziliensis MHOM/BR/75/M2904]	x	x	x	0.278366	0.455041	0.112391	0.0106804	-0.131852	-0.122608	0.0792765	0.133271	0.0380856	-0.152462	-0.129222	0.0398644	-0.1412	0.202028	-0.0906574	-0.271928	-0.130103	-0.178969	-0.237022	0.00315306	metabolic process	cytoplasm	catalytic activity;nucleotide binding	Pf00587, Pf02403	[GO:0000166]; GO:0036094; GO:1901265; GO:0005488; GO:0097159; GO:1901363; GO:0003674;[GO:0004812]; GO:0140101; GO:0140098; GO:0003824; GO:0003674;[GO:0004828]; GO:0004812; GO:0140101; GO:0140098; GO:0003824; GO:0003674;[GO:0005524]; GO:0032559; GO:0035639; GO:0030554; GO:0032555; GO:0043168; GO:1901265; GO:0017076; GO:0032553; GO:0043167; GO:0097159; GO:1901363; GO:0000166; GO:0097367; GO:0005488…	5414659	LBRM_19_0220	LBRM_19_0220	19	Aminoacyl-tRNA biosynthesis
134061163	conserved hypothetical protein [Leishmania braziliensis MHOM/BR/75/M2904]	x	x	x	0.461417	0.422022	-0.332627	-0.437045	-0.148178	-0.229252	0.137266	0.442164	-0.418162	-0.21233	0.212301	0.116263	-0.0224429	0.205991	-0.132696	-0.282719	0.229333	-0.0113024	-0.16954	0.229171						5414670	LBRM_19_0330	LBRM_19_0330	19
134061174	conserved hypothetical protein [Leishmania braziliensis MHOM/BR/75/M2904]	NA	NA	x	NaN	NaN	NaN	NaN	NaN	NaN	NaN	NaN	NaN	NaN	NaN	NaN	-1.36414	-1.00057	1.40641	0.881726	0.246072	-0.169487	0.63887	0.526259			catalytic activity	Pf04511	[GO:0004252]; GO:0004175; GO:0008236; GO:0070011; GO:0017171; GO:0008233; GO:0016787; GO:0140096; GO:0003824; GO:0003674;[GO:0016021]; GO:0031224; GO:0044425; GO:0005575; GO:0016020	5414681	LBRM_19_0440	LBRM_19_0440	19
134061176	putative mitogen-activated protein kinase [Leishmania braziliensis MHOM/BR/75/M2904]	x	x	x	0.0377974	-0.097836	0.26291	0.0756041	-0.0421016	-0.0615889	0.189082	0.1531	0.15684	0.0191022	-0.129974	-0.261835	-0.430009	-0.400899	0.299998	0.0988225	0.0870383	0.0439489	-0.0379963	0.706914	metabolic process		catalytic activity;nucleotide binding	Pf00069, Pf07714	[GO:0004672]; GO:0016301; GO:0016773; GO:0140096; GO:0016772; GO:0003824; GO:0016740; GO:0003674;[GO:0005524]; GO:0032559; GO:0035639; GO:0030554; GO:0032555; GO:0043168; GO:1901265; GO:0017076; GO:0032553; GO:0043167; GO:0097159; GO:1901363; GO:0000166; GO:0097367; GO:0005488; GO:0036094; GO:0003674;[GO:0006468]; GO:0006464; GO:0016310; GO:0036211; GO:0044267; GO:0006796; GO:0019538; GO:0043412;…	5414683	LBRM_19_0460	LBRM_19_0460	19
134061185	conserved hypothetical protein [Leishmania braziliensis MHOM/BR/75/M2904]	x	x	x	-1.33595	-1.24314	0.0282542	-0.236191	0.369052	0.564102	0.706034	0.939852	-0.0306555	-0.41911	0.070623	-0.0503818	0.192913	0.476683	0.120351	-0.289321	0.0823912	0.0544924	0.0323683	0.910427				Pf08701		5414692	LBRM_19_0550	LBRM_19_0550	19
134061187	putative C-terminal motor kinesin [Leishmania braziliensis MHOM/BR/75/M2904]	x	x	x	-0.0404916	-0.1746	0.308948	0.356193	0.16177	0.127053	-0.816537	-0.88697	0.446083	0.367997	0.0902304	0.0152716	-0.330358	-0.313546	0.275079	0.331028	-0.0086238	0.0914684	0.340531	0.0563185	cellular component movement;transport		catalytic activity;motor activity;nucleotide binding;protein binding	Pf00225	[GO:0003777]; GO:0003774; GO:0017111; GO:0016462; GO:0016818; GO:0016817; GO:0016787; GO:0003824; GO:0003674;[GO:0005524]; GO:0032559; GO:0035639; GO:0030554; GO:0032555; GO:0043168; GO:1901265; GO:0017076; GO:0032553; GO:0043167; GO:0097159; GO:1901363; GO:0000166; GO:0097367; GO:0005488; GO:0036094; GO:0003674;[GO:0006886]; GO:0015031; GO:0034613; GO:0046907; GO:0015833; GO:0045184; GO:0008104;…	5414694	LBRM_19_0570	LBRM_19_0570	19
134061191	putative RNA binding protein [Leishmania braziliensis MHOM/BR/75/M2904]	x	x	x	0.382087	0.472733	-0.0850648	-0.15011	-0.0876046	0.0529221	0.0659481	0.213971	-0.185629	-0.121232	-0.116354	0.118746	-0.147558	0.0676131	-0.17801	-0.191694	-0.0070922	-0.103672	-0.134687	0.146432	metabolic process		catalytic activity	Pf04564	[GO:0004842]; GO:0019787; GO:0016740; GO:0140096; GO:0003824; GO:0003674;[GO:0016567]; GO:0032446; GO:0070647; GO:0006464; GO:0036211; GO:0044267; GO:0019538; GO:0043412; GO:0044260; GO:0043170; GO:0044238; GO:1901564; GO:0044237; GO:0071704; GO:0008152; GO:0006807; GO:0009987; GO:0008150	5414698	LBRM_19_0610	LBRM_19_0610	19
134061196	conserved hypothetical protein [Leishmania braziliensis MHOM/BR/75/M2904]	x	x	x	-0.118469	-0.297766	-0.201244	-0.154837	-0.160713	0.0379226	0.233897	0.279134	-0.300368	0.212076	-0.193351	-0.175723	0.715518	0.400393	-0.0615566	0.247105	-0.366952	-0.095063	-0.144342	0.301805		nucleus		Pf06608	[GO:0005634]; GO:0043231; GO:0043227; GO:0043229; GO:0043226; GO:0044424; GO:0005575; GO:0005622; GO:0044464; GO:0005623	5414703	LBRM_19_0660	LBRM_19_0660	19
134061206	putative nucleosome assembly protein [Leishmania braziliensis MHOM/BR/75/M2904]	x	x	x	-0.41221	-0.410113	0.54627	0.457644	0.0759139	-0.0465265	-0.398547	-0.494321	0.181914	0.147573	0.289043	0.0962774	-0.354427	-0.220773	0.208261	0.206991	0.15584	-0.0288035	0.300878	0.038581	cell organization and biogenesis	nucleus		Pf00956, Pf03448	[GO:0005634]; GO:0043231; GO:0043227; GO:0043229; GO:0043226; GO:0044424; GO:0005575; GO:0005622; GO:0044464; GO:0005623;[GO:0006334]; GO:0031497; GO:0034728; GO:0065004; GO:0006323; GO:0006333; GO:0022607; GO:0006325; GO:0071824; GO:0034622; GO:0071103; GO:0016043; GO:0044085; GO:0051276; GO:0043933; GO:0065003; GO:0009987; GO:0071840; GO:0006996; GO:0008150	5414713	LBRM_19_0760	LBRM_19_0760	19
134061211	conserved hypothetical protein [Leishmania braziliensis MHOM/BR/75/M2904]	x	x	x	0.740365	0.674395	0.490095	0.300059	-0.497832	-0.289783	0.655052	0.233971	0.166987	-0.284517	-0.521106	-0.630265	0.10422	0.272663	0.00230679	-0.165194	-0.683602	-0.567811	-0.742234	5.65322e-05						5414718	LBRM_19_0810	LBRM_19_0810	19
134061219	conserved hypothetical protein [Leishmania braziliensis MHOM/BR/75/M2904]		x	NA	NaN	NaN	NaN	NaN	NaN	NaN	-2.21641	-2.29981	0.946075	1.48192	1.09331	0.99492	NaN	NaN	NaN	NaN	NaN	NaN	2.3801	0.091974			protein binding	Pf06294	[GO:0005515]; GO:0005488; GO:0003674	5414726	LBRM_19_0890	LBRM_19_0890	19
134061220	conserved hypothetical protein [Leishmania braziliensis MHOM/BR/75/M2904]	x		NA	-0.752337	-0.925037	0.103454	0.0137502	0.682372	0.877797	NaN	NaN	NaN	NaN	NaN	NaN	NaN	NaN	NaN	NaN	NaN	NaN	1.04928	0.0634207						5414727	LBRM_19_0900	LBRM_19_0900	19
134061224	conserved hypothetical protein [Leishmania braziliensis MHOM/BR/75/M2904]	x		x	0.0744355	0.0688975	0.116299	-0.141226	-0.100599	-0.113394	NaN	NaN	NaN	NaN	NaN	NaN	0.18344	0.121442	-0.140443	-0.23557	-0.0658163	0.232536	-0.141357	0.105116				Pf01928		5414731	LBRM_19_0940	LBRM_19_0940	19
134061225	putative histone H3 variant [Leishmania braziliensis MHOM/BR/75/M2904]	x	x	x	-1.20568	-1.01797	0.378173	0.467984	-0.184631	0.0372358	0.178894	0.0797918	0.245705	-0.0234082	-0.426883	0.284193	1.01595	1.23032	-0.47505	0.000191778	-1.05134	0.466532	-0.0955844	0.767947		chromosome	DNA binding;protein binding	Pf00125, Pf00808	[GO:0000786]; GO:0000785; GO:0032993; GO:0044427; GO:0044815; GO:0032991; GO:0005694; GO:0044446; GO:0005575; GO:0043232; GO:0043229; GO:0044422; GO:0044424; GO:0043228; GO:0043226; GO:0005622; GO:0044464; GO:0005623;[GO:0003677]; GO:0003676; GO:0097159; GO:1901363; GO:0005488; GO:0003674;[GO:0046982]; GO:0046983; GO:0005515; GO:0005488; GO:0003674	5414732	LBRM_19_0950	LBRM_19_0950	19
134061229	putative U3 snoRNA-associated protein UTP11 [Leishmania braziliensis MHOM/BR/75/M2904]	x	x	x	0.400171	0.238876	0.108963	0.44299	-0.0880485	0.106773	-0.659348	-0.470614	0.169829	0.139353	0.0534485	0.121121	-0.715607	-0.513259	0.245029	0.210758	-0.017304	0.226865	0.265768	0.110394	metabolic process			Pf03998	[GO:0006364]; GO:0016072; GO:0034470; GO:0042254; GO:0034660; GO:0006396; GO:0022613; GO:0016070; GO:0010467; GO:0044085; GO:0044260; GO:0090304; GO:0043170; GO:0071840; GO:0044237; GO:0006139; GO:0071704; GO:0008150; GO:0008152; GO:0009987; GO:0006725; GO:0034641; GO:0044238; GO:0046483; GO:1901360; GO:0006807;[GO:0032040]; GO:0030684; GO:0030529; GO:0044424; GO:1990904; GO:0005622; GO:0044464; …	5414736	LBRM_19_0990	LBRM_19_0990	19
134061232	glycosomal malate dehydrogenase [Leishmania braziliensis MHOM/BR/75/M2904]	x	x	x	0.21966	0.331186	0.372303	-0.215936	-0.0457362	-0.562646	0.960041	0.968221	-0.0326962	-0.254809	-0.336426	-1.33071	0.727316	1.14438	-0.053337	-0.390216	-0.36237	-1.13823	-1.03046	0.000143148	metabolic process		catalytic activity	Pf00056, Pf02866	[GO:0003824]; GO:0003674;[GO:0005975]; GO:0044238; GO:0071704; GO:0008152; GO:0008150;[GO:0006099]; GO:0006101; GO:0009060; GO:0044238; GO:0072350; GO:0045333; GO:0008152; GO:0019752; GO:0015980; GO:0008150; GO:0043436; GO:0006091; GO:0055114; GO:0006082; GO:0044237; GO:0044281; GO:0071704; GO:0009987;[GO:0016491]; GO:0003824; GO:0003674;[GO:0016616]; GO:0016614; GO:0016491; GO:0003824; GO:000367…	5414739	LBRM_19_1020	LBRM_19_1020	19	Metabolic pathways; Carbon metabolism; Glyoxylate and dicarboxylate metabolism; Biosynthesis of secondary metabolites; Citrate cycle (TCA cycle); Biosynthesis of antibiotics; Cysteine and methionine metabolism; Pyruvate metabolism
134061233	conserved hypothetical protein [Leishmania braziliensis MHOM/BR/75/M2904]	x	x	x	-0.640736	-0.795807	0.0863543	0.347263	0.0620515	0.154295	0.266532	0.0994333	0.000184532	0.262994	-0.121178	0.044891	0.130764	0.123287	-0.0132495	0.0914824	-0.246062	0.147499	0.165164	0.248069						5414740	LBRM_19_1030	LBRM_19_1030	19
134061234	conserved hypothetical protein [Leishmania braziliensis MHOM/BR/75/M2904]		x	NA	NaN	NaN	NaN	NaN	NaN	NaN	0.924679	0.604355	-0.288177	-0.47244	-0.58084	-0.187577	NaN	NaN	NaN	NaN	NaN	NaN	-0.827238	0.0958963	metabolic process		catalytic activity	Pf08241, Pf08242, Pf12847, Pf13489, Pf13649, Pf13847	[GO:0008152]; GO:0008150;[GO:0008168]; GO:0016741; GO:0016740; GO:0003824; GO:0003674	5414741	LBRM_19_1040	LBRM_19_1040	19
134061241	putative ABC transporter [Leishmania braziliensis MHOM/BR/75/M2904]	x	x	x	0.138107	0.145094	-0.0362895	-0.10437	-0.0837099	-0.0393952	0.2682	0.297214	0.0203249	-0.245111	-0.183627	-0.0699254	0.335905	0.329667	-0.0586176	-0.302461	-0.184351	-0.226653	-0.319912	7.06622e-05			catalytic activity;nucleotide binding	Pf00005, Pf11855, Pf12848, Pf13207, Pf13304	[GO:0005524]; GO:0032559; GO:0035639; GO:0030554; GO:0032555; GO:0043168; GO:1901265; GO:0017076; GO:0032553; GO:0043167; GO:0097159; GO:1901363; GO:0000166; GO:0097367; GO:0005488; GO:0036094; GO:0003674;[GO:0016887]; GO:0017111; GO:0016462; GO:0016818; GO:0016817; GO:0016787; GO:0003824; GO:0003674	5414748	LBRM_19_1110	LBRM_19_1110	19
134061251	putative dynein light chain [Leishmania braziliensis MHOM/BR/75/M2904]		x	NA	NaN	NaN	NaN	NaN	NaN	NaN	0.157084	0.246737	0.0939345	0.201537	-0.362594	-0.336699	NaN	NaN	NaN	NaN	NaN	NaN	-0.331837	0.154226				Pf01221	[GO:0007017]; GO:0009987; GO:0008150;[GO:0030286]; GO:0005875; GO:1902494; GO:0015630; GO:0043234; GO:0044430; GO:0032991; GO:0005856; GO:0044446; GO:0005575; GO:0043232; GO:0043229; GO:0044422; GO:0044424; GO:0043228; GO:0043226; GO:0005622; GO:0044464; GO:0005623	5414759	LBRM_19_1220	LBRM_19_1220	19
134061252	putative peptidyl-prolyl cis-trans isomerase,macrophage infectivity potentiator precursor [Leishmania braziliensis MHOM/BR/75/M2904]	x	x	x	-0.893311	-1.07445	0.858755	0.376509	0.10362	0.748308	-0.498075	-0.500421	0.273559	0.184284	-0.0320989	0.580285	-0.642261	-0.562332	0.27781	0.231264	0.0618421	0.506713	0.613495	0.0164395	metabolic process			Pf00254	[GO:0006457]; GO:0009987; GO:0008150	5414760	LBRM_19_1230	LBRM_19_1230	19
134061253	conserved hypothetical protein [Leishmania braziliensis MHOM/BR/75/M2904]		x	NA	NaN	NaN	NaN	NaN	NaN	NaN	0.249241	-0.444074	-0.205578	-0.577252	0.322029	0.655634	NaN	NaN	NaN	NaN	NaN	NaN	0.266941	0.560142			protein binding	Pf12796	[GO:0005515]; GO:0005488; GO:0003674	5414761	LBRM_19_1240	LBRM_19_1240	19
134061260	putative phenylalanyl-tRNA synthetase [Leishmania braziliensis MHOM/BR/75/M2904]	x	x	x	-0.212044	-0.241973	0.173386	0.132237	0.182615	0.00425823	-0.063227	0.00228334	-0.0103067	0.0748503	0.0108058	0.00256348	0.0595719	0.0271858	-0.156266	0.00900093	0.0278153	-0.0227579	0.093642	0.0831827	metabolic process	cytoplasm	catalytic activity;metal ion binding;nucleotide binding;RNA binding	Pf03483, Pf03484	[GO:0000166]; GO:0036094; GO:1901265; GO:0005488; GO:0097159; GO:1901363; GO:0003674;[GO:0000287]; GO:0046872; GO:0043169; GO:0043167; GO:0005488; GO:0003674;[GO:0003723]; GO:0003676; GO:0097159; GO:1901363; GO:0005488; GO:0003674;[GO:0004826]; GO:0004812; GO:0140101; GO:0140098; GO:0003824; GO:0003674;[GO:0005524]; GO:0032559; GO:0035639; GO:0030554; GO:0032555; GO:0043168; GO:1901265; GO:001707…	5414769	LBRM_19_1320	LBRM_19_1320	19	Aminoacyl-tRNA biosynthesis
134061266	conserved hypothetical protein [Leishmania braziliensis MHOM/BR/75/M2904]	x	x	NA	0.787233	0.577323	0.00713632	-0.228033	-0.43805	-0.131949	0.352936	0.207504	-0.138863	-0.218579	-0.391633	-0.385026	NaN	NaN	NaN	NaN	NaN	NaN	-0.597757	0.00262622				Pf06747		5414775	LBRM_19_1380	LBRM_19_1380	19
134061269	conserved hypothetical protein [Leishmania braziliensis MHOM/BR/75/M2904]	x	x	x	0.458024	0.0649842	1.01794	0.657954	0.251598	-0.673714	-0.836515	-0.845079	0.387588	0.528049	0.15473	0.0638627	-1.10683	-1.05778	0.331199	0.338869	0.24062	0.0244891	0.352547	0.244841						5414778	LBRM_19_1410	LBRM_19_1410	19
134061272	putative proteasome regulatory non-ATP-ase subunit [Leishmania braziliensis MHOM/BR/75/M2904]	x	x	x	0.228025	-0.0305252	0.0262836	-0.124739	-0.0398022	-0.224643	0.578942	0.276646	0.106366	-0.00626737	-0.227568	-0.415829	0.269465	0.273667	-0.0283332	-0.137046	-0.180917	-0.343727	-0.377897	0.000192178			protein binding	Pf01399	[GO:0005515]; GO:0005488; GO:0003674	5414781	LBRM_19_1440	LBRM_19_1440	19	Proteasome
134061277	putative RNA binding protein [Leishmania braziliensis MHOM/BR/75/M2904]	x		NA	0.798033	0.630629	0.337347	0.369205	-1.10467	-1.03055	NaN	NaN	NaN	NaN	NaN	NaN	NaN	NaN	NaN	NaN	NaN	NaN	-1.17734	0.0772978	metabolic process		RNA binding	Pf01805	[GO:0003723]; GO:0003676; GO:0097159; GO:1901363; GO:0005488; GO:0003674;[GO:0006396]; GO:0010467; GO:0016070; GO:0043170; GO:0044260; GO:0090304; GO:0071704; GO:0044237; GO:0006139; GO:0008152; GO:0009987; GO:0006725; GO:0034641; GO:0044238; GO:0046483; GO:1901360; GO:0008150; GO:0006807	5414786	LBRM_19_1490	LBRM_19_1490	19
134061288	phosphatidic acid phosphatase protein-like protein [Leishmania braziliensis MHOM/BR/75/M2904]	x		NA	-0.138714	-0.126756	-0.0305417	0.0465583	0.244858	0.00459526	NaN	NaN	NaN	NaN	NaN	NaN	NaN	NaN	NaN	NaN	NaN	NaN	0.197341	0.0729349				Pf01569		5414798	LBRM_19_1610	LBRM_19_1610	19
134061292	putative cation transporter [Leishmania braziliensis MHOM/BR/75/M2904]		x	NA	NaN	NaN	NaN	NaN	NaN	NaN	0.101642	-0.0223544	-0.0351234	-0.364424	0.15127	0.16899	NaN	NaN	NaN	NaN	NaN	NaN	-0.0294427	0.87819	transport		transporter activity	Pf01545	[GO:0006812]; GO:0006811; GO:0006810; GO:0051234; GO:0051179; GO:0008150;[GO:0008324]; GO:0015075; GO:0022891; GO:0022857; GO:0022892; GO:0005215; GO:0003674;[GO:0016021]; GO:0031224; GO:0044425; GO:0005575; GO:0016020;[GO:0055085]; GO:0006810; GO:0051234; GO:0051179; GO:0008150	5414802	LBRM_19_1650	LBRM_19_1650	19
134061294	conserved hypothetical protein [Leishmania braziliensis MHOM/BR/75/M2904]	x	x	x	-0.106438	-0.129347	0.264736	0.0348276	0.346266	0.0585506	-0.127534	-0.118449	0.183465	0.0779335	0.317753	-0.101561	-0.173446	0.267572	-0.108166	-0.444917	0.267465	-0.508717	0.0105786	0.931123			protein binding		[GO:0005515]; GO:0005488; GO:0003674	5414804	LBRM_19_1670	LBRM_19_1670	19
134061295	conserved hypothetical protein [Leishmania braziliensis MHOM/BR/75/M2904]	x	x	x	-0.410538	-0.0460338	0.574632	0.439365	0.20946	-0.163828	-0.389202	-0.239679	-0.205614	-0.631609	0.334384	0.60465	-0.0357963	-0.166913	0.0786565	-0.16	0.232608	-0.0245472	0.186774	0.26112						5414805	LBRM_19_1680	LBRM_19_1680	19
134061299	oxidoreductase-like protein [Leishmania braziliensis MHOM/BR/75/M2904]		x	NA	NaN	NaN	NaN	NaN	NaN	NaN	0.398953	0.239246	0.146231	-0.0728021	-0.299198	-0.412428	NaN	NaN	NaN	NaN	NaN	NaN	-0.522953	0.0135623	metabolic process		catalytic activity	Pf00175, Pf00667, Pf09791	[GO:0016491]; GO:0003824; GO:0003674;[GO:0055114]; GO:0008152; GO:0008150	5414809	LBRM_19_1720	LBRM_19_1720	19
134061306	peptidylprolyl isomerase-like protein [Leishmania braziliensis MHOM/BR/75/M2904]	x	x	x	-0.504083	-0.149636	0.446705	0.174405	-0.0501258	0.455713	-0.48921	-0.433786	0.344191	0.177588	-0.0781918	0.311248	-0.179635	-0.0217908	0.121419	-0.0344777	-0.186651	0.0963162	0.192406	0.175023	metabolic process		protein binding	Pf00254, Pf12895, Pf13414, Pf13424, Pf13432, Pf14559, Pf14853	[GO:0005515]; GO:0005488; GO:0003674;[GO:0006457]; GO:0009987; GO:0008150	5414816	LBRM_19_1790	LBRM_19_1790	19
134061316	putative ATG8/AUT7/APG8/PAZ2 [Leishmania braziliensis MHOM/BR/75/M2904]	x	x	NA	0.195921	0.501955	0.157344	0.00756462	-0.472387	-0.0998916	-0.0187004	0.483364	-0.286182	-0.0809751	-0.336192	-0.051818	NaN	NaN	NaN	NaN	NaN	NaN	-0.344567	0.038795	cell organization and biogenesis	cytoplasm		Pf02991, Pf04110	[GO:0000045]; GO:0070925; GO:1905037; GO:0006996; GO:0022607; GO:0007033; GO:0016236; GO:0016043; GO:0044085; GO:0006914; GO:0009987; GO:0071840; GO:0044248; GO:0061919; GO:0008150; GO:0009056; GO:0044237; GO:0008152;[GO:0005737]; GO:0044424; GO:0005622; GO:0044464; GO:0005575; GO:0005623	5414826	LBRM_19_1890	ATG8	19	Autophagy
134061324	putative malate dehydrogenase [Leishmania braziliensis MHOM/BR/75/M2904]	x	x	x	-1.28353	-1.33064	0.26579	-0.0568491	0.508131	0.567872	-0.0625791	-0.143299	0.195469	0.179559	0.263858	0.301529	-0.0299411	-0.516294	0.251435	0.188518	0.170985	0.529992	0.589687	0.0158383	metabolic process		catalytic activity	Pf00056, Pf01073, Pf02866	[GO:0003824]; GO:0003674;[GO:0003854]; GO:0033764; GO:0016229; GO:0016616; GO:0016491; GO:0016614; GO:0003824; GO:0003674;[GO:0005975]; GO:0044238; GO:0071704; GO:0008152; GO:0008150;[GO:0006099]; GO:0006101; GO:0009060; GO:0044238; GO:0072350; GO:0045333; GO:0008152; GO:0019752; GO:0015980; GO:0008150; GO:0043436; GO:0006091; GO:0055114; GO:0006082; GO:0044237; GO:0044281; GO:0071704; GO:0009987…	5414833	LBRM_20_0020	LBRM_20_0020	20	Metabolic pathways; Carbon metabolism; Glyoxylate and dicarboxylate metabolism; Biosynthesis of secondary metabolites; Citrate cycle (TCA cycle); Biosynthesis of antibiotics; Cysteine and methionine metabolism; Pyruvate metabolism
134061335	conserved hypothetical protein [Leishmania braziliensis MHOM/BR/75/M2904]	x		NA	0.00799045	0.187257	-0.161541	-0.0455262	0.0184348	-0.00661515	NaN	NaN	NaN	NaN	NaN	NaN	NaN	NaN	NaN	NaN	NaN	NaN	-0.022471	0.837059				Pf05602	[GO:0016021]; GO:0031224; GO:0044425; GO:0005575; GO:0016020	5414844	LBRM_20_0130	LBRM_20_0130	20
134061338	putative glucose-6-phosphate 1-dehydrogenase [Leishmania braziliensis MHOM/BR/75/M2904]	x	x	x	-0.0935099	-0.228497	0.116225	0.370209	0.303305	0.190363	-0.680517	-0.65445	0.0392727	0.417676	0.287954	0.160471	-0.607114	-0.739481	0.027211	0.453412	0.281001	0.356468	0.626858	0.000100903	metabolic process		catalytic activity;nucleotide binding	Pf00479, Pf02781	[GO:0004345]; GO:0016616; GO:0016614; GO:0016491; GO:0003824; GO:0003674;[GO:0006006]; GO:0019318; GO:0005996; GO:0005975; GO:0044281; GO:0044238; GO:0071704; GO:0008152; GO:0008150;[GO:0050661]; GO:0000166; GO:0050662; GO:0036094; GO:1901265; GO:0048037; GO:0005488; GO:0097159; GO:1901363; GO:0003674;[GO:0055114]; GO:0008152; GO:0008150	5414847	LBRM_20_0160	LBRM_20_0160	20	Biosynthesis of antibiotics; Glutathione metabolism; Carbon metabolism; Metabolic pathways; Biosynthesis of secondary metabolites; Pentose phosphate pathway
134061344	conserved hypothetical protein [Leishmania braziliensis MHOM/BR/75/M2904]	x	x	x	-0.165422	-0.0478111	-0.478141	0.961402	-0.615757	-0.236965	-0.833619	-0.761414	0.224282	0.688771	-0.218618	0.111225	0.546143	0.0212963	0.0507188	0.147252	-0.117605	0.724268	0.320882	0.185635				Pf04969		5414853	LBRM_20_0220	LBRM_20_0220	20
134061358	hypothetical protein, unknown function [Leishmania braziliensis MHOM/BR/75/M2904]	x	x	x	0.250075	0.397643	-0.0208437	-0.28363	-0.0370265	0.0496897	-0.582787	-0.64914	0.245919	-0.250827	0.234616	0.542322	0.103655	0.0363294	-0.0234366	-0.439288	0.0845506	0.34218	0.0539081	0.741393						5414867	LBRM_20_0360	LBRM_20_0360	20
134061380	putative proteasome regulatory non-ATP-ase subunit 11 [Leishmania braziliensis MHOM/BR/75/M2904]	x	x	x	0.476868	0.284103	0.292647	0.0356459	-0.486664	-0.714106	0.43631	0.278851	0.106061	0.170833	-0.264117	-0.663322	0.487917	0.388964	-0.202012	-0.0573147	-0.233329	-0.337333	-0.566602	0.000328737			catalytic activity;protein binding	Pf01398, Pf13012, Pf14464	[GO:0005515]; GO:0005488; GO:0003674;[GO:0061578]; GO:0101005; GO:0016787; GO:0140096; GO:0003824; GO:0003674	5414889	LBRM_20_0580	LBRM_20_0580	20	Proteasome
134061387	conserved hypothetical protein [Leishmania braziliensis MHOM/BR/75/M2904]		x	NA	NaN	NaN	NaN	NaN	NaN	NaN	-0.0856338	-0.163214	0.500802	0.278976	0.278896	-0.809827	NaN	NaN	NaN	NaN	NaN	NaN	-0.16797	0.709064			catalytic activity		[GO:0003824]; GO:0003674	5414897	LBRM_20_0660	LBRM_20_0660	20
134061394	putative serine/threonine-protein phosphatase PP1 [Leishmania braziliensis MHOM/BR/75/M2904]	NA	NA	x	NaN	NaN	NaN	NaN	NaN	NaN	NaN	NaN	NaN	NaN	NaN	NaN	0.111976	-0.00446655	-0.259668	0.0337954	-0.105922	0.224284	0.101439	0.524391			catalytic activity	Pf00149	[GO:0016787]; GO:0003824; GO:0003674	5414904	LBRM_20_0730	LBRM_20_0730	20
134061404	putative 60S ribosomal protein L13a [Leishmania braziliensis MHOM/BR/75/M2904]	x	x	x	-0.384234	-0.305482	0.534275	0.72938	0.0378423	0.718622	-0.906848	-1.58409	0.394567	0.00486232	0.446611	0.969478	-0.986588	-1.10696	0.422834	0.339914	0.380646	0.295162	0.871672	0.00617872	metabolic process	ribosome	structural molecule activity	Pf00572	[GO:0003735]; GO:0005198; GO:0003674;[GO:0005840]; GO:0030529; GO:0043232; GO:0044444; GO:0044424; GO:1990904; GO:0043228; GO:0043229; GO:0005737; GO:0005622; GO:0044464; GO:0032991; GO:0043226; GO:0005575; GO:0005623;[GO:0006412]; GO:0010467; GO:0034645; GO:0043043; GO:0044267; GO:0043170; GO:0009059; GO:0044249; GO:0044260; GO:0006518; GO:0043604; GO:1901566; GO:0019538; GO:0071704; GO:1901576;…	5414914	LBRM_20_0830	LBRM_20_0830	20	Ribosome
134061414	conserved hypothetical protein [Leishmania braziliensis MHOM/BR/75/M2904]	x		x	0.504296	0.137762	-0.300189	-0.162875	-0.222748	0.25999	NaN	NaN	NaN	NaN	NaN	NaN	0.183327	0.235595	-0.4481	-0.447379	-0.117634	0.377951	-0.104231	0.601589						5414924	LBRM_20_0930	LBRM_20_0930	20
134061420	conserved hypothetical protein [Leishmania braziliensis MHOM/BR/75/M2904]	x	x	x	0.344547	0.323574	-0.350835	-0.173489	0.00165271	-0.160678	0.420999	0.398696	-0.0842279	0.0301002	-0.292337	-0.122822	-0.165122	-0.346491	-0.0841131	-0.0368402	0.362135	-0.0647495	-0.101562	0.421644				Pf07942		5414930	LBRM_20_0990	LBRM_20_0990	20
134061423	conserved hypothetical protein [Leishmania braziliensis MHOM/BR/75/M2904]	x	x	x	0.230793	-0.097904	-0.193948	-0.143833	-0.222911	-0.0265924	0.157364	0.332773	-0.105378	-0.178554	-0.165502	-0.00264145	0.453583	0.253041	-0.096788	-0.00695786	-0.227982	0.0414415	-0.207452	0.026226			protein binding	Pf00856, Pf13414	[GO:0005515]; GO:0005488; GO:0003674	5414933	LBRM_20_1020	LBRM_20_1020	20
134061431	putative ubiquitin-conjugating enzyme [Leishmania braziliensis MHOM/BR/75/M2904]		x	NA	NaN	NaN	NaN	NaN	NaN	NaN	-0.279907	-0.351122	0.0203348	0.237769	0.0113543	0.36157	NaN	NaN	NaN	NaN	NaN	NaN	0.407129	0.0565326				Pf00179		5414942; 5414977	LBRM_20_1110; LBRM_20_1460	LBRM_20_1110; LBRM_20_1460	20
134061452	conserved hypothetical protein [Leishmania braziliensis MHOM/BR/75/M2904]	x		NA	-0.308661	-0.351535	0.320173	-0.479789	0.35041	0.469401	NaN	NaN	NaN	NaN	NaN	NaN	NaN	NaN	NaN	NaN	NaN	NaN	0.226682	0.572373				Pf02566		5414964	LBRM_20_1330	LBRM_20_1330	20
134061467	conserved hypothetical protein [Leishmania braziliensis MHOM/BR/75/M2904]		x	x	NaN	NaN	NaN	NaN	NaN	NaN	0.757509	0.767768	-0.103026	-0.45531	0.067215	0.0641309	-0.195596	0.101508	-0.0334184	-0.552585	0.067654	-0.485852	-0.431582	0.0759929			catalytic activity;nucleotide binding	Pf06414	[GO:0005524]; GO:0032559; GO:0035639; GO:0030554; GO:0032555; GO:0043168; GO:1901265; GO:0017076; GO:0032553; GO:0043167; GO:0097159; GO:1901363; GO:0000166; GO:0097367; GO:0005488; GO:0036094; GO:0003674;[GO:0016301]; GO:0016772; GO:0016740; GO:0003824; GO:0003674	5414980	LBRM_20_1490	LBRM_20_1490	20
134061472	putative ATP-dependent RNA helicase [Leishmania braziliensis MHOM/BR/75/M2904]	NA	NA	x	NaN	NaN	NaN	NaN	NaN	NaN	NaN	NaN	NaN	NaN	NaN	NaN	0.139483	-0.0181362	-0.175018	-0.256198	-0.224054	0.533923	0.0357807	0.902293		nucleus	catalytic activity;nucleotide binding;RNA binding	Pf00270, Pf00271, Pf08147	[GO:0003676]; GO:0097159; GO:1901363; GO:0005488; GO:0003674;[GO:0003723]; GO:0003676; GO:0097159; GO:1901363; GO:0005488; GO:0003674;[GO:0004004]; GO:0003724; GO:0008026; GO:0008186; GO:0004386; GO:0140098; GO:0042623; GO:0070035; GO:0017111; GO:0003824; GO:0016887; GO:0016462; GO:0003674; GO:0016818; GO:0016817; GO:0016787;[GO:0005524]; GO:0032559; GO:0035639; GO:0030554; GO:0032555; GO:0043168…	5414985	LBRM_20_1540	LBRM_20_1540	20
134061479	ubiquitin-like protein [Leishmania braziliensis MHOM/BR/75/M2904]	x	x	x	0.48312	0.241642	-0.237183	-0.0937081	-0.280491	-0.136705	0.308957	0.0587465	0.0147745	-0.0762284	-0.11559	-0.169401	0.608696	0.340187	-0.294578	-0.0593224	-0.352966	-0.239955	-0.338748	0.00646523			protein binding	Pf00240, Pf13881	[GO:0005515]; GO:0005488; GO:0003674	5414993	LBRM_20_1620	LBRM_20_1620	20
134061480	conserved hypothetical protein [Leishmania braziliensis MHOM/BR/75/M2904]	x	x	x	-1.31524	-1.48098	1.14166	0.999832	0.86984	0.712125	-2.13942	-1.95715	1.07871	-0.346711	1.15196	1.37891	-1.32985	-1.36833	1.18773	0.419541	1.04691	-0.0495283	1.37397	0.0148385						5414994	LBRM_20_1630	LBRM_20_1630	20
134061482	putative protein kinase [Leishmania braziliensis MHOM/BR/75/M2904]		x	NA	NaN	NaN	NaN	NaN	NaN	NaN	-0.25264	-0.697285	0.175705	0.296067	0.189079	0.289074	NaN	NaN	NaN	NaN	NaN	NaN	0.516147	0.112339	metabolic process		catalytic activity;nucleotide binding	Pf00069, Pf07714	[GO:0004672]; GO:0016301; GO:0016773; GO:0140096; GO:0016772; GO:0003824; GO:0016740; GO:0003674;[GO:0005524]; GO:0032559; GO:0035639; GO:0030554; GO:0032555; GO:0043168; GO:1901265; GO:0017076; GO:0032553; GO:0043167; GO:0097159; GO:1901363; GO:0000166; GO:0097367; GO:0005488; GO:0036094; GO:0003674;[GO:0006468]; GO:0006464; GO:0016310; GO:0036211; GO:0044267; GO:0006796; GO:0019538; GO:0043412;…	5414996	LBRM_20_1650	LBRM_20_1650	20
134061499	conserved hypothetical protein [Leishmania braziliensis MHOM/BR/75/M2904]		x	NA	NaN	NaN	NaN	NaN	NaN	NaN	0.244518	0.489609	-0.248331	-0.401592	-0.168384	0.0841817	NaN	NaN	NaN	NaN	NaN	NaN	-0.323863	0.27831						5415013	LBRM_20_1820	LBRM_20_1820	20
134061501	putative asparaginyl-tRNA synthetase [Leishmania braziliensis MHOM/BR/75/M2904]	x	x	x	-0.072266	-0.191498	-0.187597	0.161643	0.581043	0.202172	-0.555671	-0.806561	0.0574211	0.0477473	0.535367	0.405279	-0.355277	-0.624087	0.00468912	0.0276397	0.483101	0.286854	0.606855	0.00013834	metabolic process	cytoplasm	catalytic activity;nucleotide binding	Pf00152, Pf01336, Pf04558	[GO:0000166]; GO:0036094; GO:1901265; GO:0005488; GO:0097159; GO:1901363; GO:0003674;[GO:0003676]; GO:0097159; GO:1901363; GO:0005488; GO:0003674;[GO:0004812]; GO:0140101; GO:0140098; GO:0003824; GO:0003674;[GO:0004816]; GO:0004812; GO:0140101; GO:0140098; GO:0003824; GO:0003674;[GO:0005524]; GO:0032559; GO:0035639; GO:0030554; GO:0032555; GO:0043168; GO:1901265; GO:0017076; GO:0032553; GO:004316…	5415015	LBRM_20_1840	LBRM_20_1840	20	Aminoacyl-tRNA biosynthesis
134061520	protein phosphatase 2C-like protein [Leishmania braziliensis MHOM/BR/75/M2904]		x	x	NaN	NaN	NaN	NaN	NaN	NaN	0.0255667	0.255812	-0.451087	-0.0237257	-0.0420137	-0.360287	0.500094	0.0988526	0.114964	0.0334246	0.0425836	-0.194182	-0.1814	0.234486	metabolic process		catalytic activity	Pf00481	[GO:0003824]; GO:0003674;[GO:0004722]; GO:0004721; GO:0016791; GO:0140096; GO:0042578; GO:0003824; GO:0016788; GO:0003674; GO:0016787;[GO:0006470]; GO:0006464; GO:0016311; GO:0036211; GO:0044267; GO:0006796; GO:0019538; GO:0043412; GO:0044260; GO:0006793; GO:0043170; GO:0044238; GO:1901564; GO:0044237; GO:0071704; GO:0008152; GO:0006807; GO:0009987; GO:0008150;[GO:0043169]; GO:0043167; GO:0005488…	5415035	LBRM_20_2040	LBRM_20_2040	20
134061521	protein phosphatase 2C-like protein [Leishmania braziliensis MHOM/BR/75/M2904]		x	x	NaN	NaN	NaN	NaN	NaN	NaN	0.988958	0.497419	0.219423	0.312811	-0.83823	-0.469778	0.378045	0.733903	-0.265419	-0.253744	-0.602075	-0.701311	-0.850776	0.00593048	metabolic process		catalytic activity	Pf00481, Pf13672	[GO:0003824]; GO:0003674;[GO:0004722]; GO:0004721; GO:0016791; GO:0140096; GO:0042578; GO:0003824; GO:0016788; GO:0003674; GO:0016787;[GO:0006470]; GO:0006464; GO:0016311; GO:0036211; GO:0044267; GO:0006796; GO:0019538; GO:0043412; GO:0044260; GO:0006793; GO:0043170; GO:0044238; GO:1901564; GO:0044237; GO:0071704; GO:0008152; GO:0006807; GO:0009987; GO:0008150;[GO:0043169]; GO:0043167; GO:0005488…	5415036	LBRM_20_2050	LBRM_20_2050	20
134061526	hypothetical protein, unknown function, partial [Leishmania braziliensis MHOM/BR/75/M2904]	x	x	x	-0.562041	-0.658769	0.526595	0.903036	-0.0830546	0.167911	-0.16944	-0.422655	0.492347	1.15001	-0.451831	-0.386596	-0.304652	-0.534356	0.324427	0.935221	-0.826087	-0.100073	0.290787	0.315667		cytoplasm	catalytic activity;motor activity;protein binding;structural molecule activity	Pf00038, Pf00769, Pf01576, Pf05622, Pf09726	[GO:0003774]; GO:0017111; GO:0016462; GO:0016818; GO:0016817; GO:0016787; GO:0003824; GO:0003674;[GO:0005198]; GO:0003674;[GO:0005737]; GO:0044424; GO:0005622; GO:0044464; GO:0005575; GO:0005623;[GO:0005882]; GO:0045111; GO:0099513; GO:0005856; GO:0044430; GO:0099512; GO:0043232; GO:0044446; GO:0099081; GO:0043228; GO:0043229; GO:0044422; GO:0044424; GO:0099080; GO:0043226; GO:0005575; GO:0005622…	5415041	LBRM_20_2100	LBRM_20_2100	20
134061527	conserved hypothetical protein [Leishmania braziliensis MHOM/BR/75/M2904]	x	x	x	0.0986176	-0.0300853	0.230898	0.132777	-0.0603502	0.12739	-0.28823	-0.50709	0.0722296	0.0159669	0.00893796	0.0932126	0.126288	0.108196	0.0970046	-0.151802	-0.0417421	-0.0322148	0.020483	0.81205	metabolic process			Pf04111, Pf05622, Pf12128	[GO:0006914]; GO:0044248; GO:0061919; GO:0009056; GO:0044237; GO:0009987; GO:0008152; GO:0008150	5415042	LBRM_20_2110	LBRM_20_2110	20
134061528	conserved hypothetical protein [Leishmania braziliensis MHOM/BR/75/M2904]	x	x	x	-0.555322	-0.20427	0.079492	0.28093	0.0116351	0.33451	-0.663058	-0.543536	0.210115	0.388738	-0.154323	0.746272	-0.369486	-0.363435	0.0954855	0.427884	-0.170052	0.448417	0.514225	0.00300002				Pf04156		5415043	LBRM_20_2120	LBRM_20_2120	20
134061532	putative acyl-CoA binding protein [Leishmania braziliensis MHOM/BR/75/M2904]	x	x	x	0.289103	0.240265	0.435856	0.134679	-0.0696746	-0.106369	0.35772	-0.0255332	0.170827	-0.203001	0.056993	-0.160559	-0.193588	-0.157844	-0.049702	-0.228935	-0.0865493	-0.403682	-0.237134	0.0219066				Pf00887	[GO:0000062]; GO:0043168; GO:0050662; GO:1901567; GO:1901681; GO:0043167; GO:0048037; GO:0005488; GO:0003674	5415047	LBRM_20_2160	LBRM_20_2160	20
134061542	conserved hypothetical protein [Leishmania braziliensis MHOM/BR/75/M2904]	x	x	x	-0.237295	-0.428746	0.180965	0.173383	0.322989	0.074475	0.371509	0.162743	-0.288393	0.114582	0.116409	-0.0759051	-0.197064	-0.367317	-0.0744471	-0.0119337	0.27569	-0.111644	0.195121	0.0808751		cytoplasm	RNA binding	Pf00076, Pf12353, Pf14259	[GO:0003676]; GO:0097159; GO:1901363; GO:0005488; GO:0003674;[GO:0003743]; GO:0008135; GO:0003723; GO:0003676; GO:0097159; GO:1901363; GO:0005488; GO:0003674;[GO:0005737]; GO:0044424; GO:0005622; GO:0044464; GO:0005575; GO:0005623;[GO:0005852]; GO:0043234; GO:0044444; GO:0032991; GO:0005737; GO:0044424; GO:0005575; GO:0005622; GO:0044464; GO:0005623	5415057	LBRM_20_2260	LBRM_20_2260	20	RNA transport
134061561	ubiquitin related modifier (urm1)-like protein [Leishmania braziliensis MHOM/BR/75/M2904]	x	x	NA	0.444747	-0.319789	0.377092	0.528835	0.0240145	-0.337003	-0.0458509	-0.213609	0.271734	0.395894	-0.0109954	-1.11507	NaN	NaN	NaN	NaN	NaN	NaN	-0.171441	0.547044	metabolic process	cytoplasm		Pf09138	[GO:0005737]; GO:0044424; GO:0005622; GO:0044464; GO:0005575; GO:0005623;[GO:0034227]; GO:0006400; GO:0008033; GO:0009451; GO:0006399; GO:0034470; GO:0016070; GO:0043412; GO:0034660; GO:0006396; GO:0044260; GO:0090304; GO:0043170; GO:0010467; GO:0044237; GO:0006139; GO:0071704; GO:0008152; GO:0009987; GO:0006725; GO:0034641; GO:0044238; GO:0046483; GO:1901360; GO:0008150; GO:0006807	5415076	LBRM_20_2450	LBRM_20_2450	20	Sulfur relay system
134061562	putative selenocysteine-specific elongation factor [Leishmania braziliensis MHOM/BR/75/M2904]		x	NA	NaN	NaN	NaN	NaN	NaN	NaN	-0.664194	-0.436957	0.147386	0.489466	0.119376	0.344922	NaN	NaN	NaN	NaN	NaN	NaN	0.635843	0.0741311			catalytic activity;nucleotide binding	Pf00009, Pf01926, Pf03144	[GO:0003924]; GO:0017111; GO:0016462; GO:0016818; GO:0016817; GO:0016787; GO:0003824; GO:0003674;[GO:0005525]; GO:0032550; GO:0032561; GO:0035639; GO:0001883; GO:0032549; GO:0019001; GO:0032555; GO:0043168; GO:1901265; GO:0001882; GO:0017076; GO:0032553; GO:0043167; GO:0097159; GO:1901363; GO:0036094; GO:0097367; GO:0000166; GO:0005488; GO:0003674	5415077	LBRM_20_2460	LBRM_20_2460	20
134061568	conserved hypothetical protein [Leishmania braziliensis MHOM/BR/75/M2904]	x		NA	0.158101	-0.084898	-0.0576291	0.151959	0.05918	-0.226713	NaN	NaN	NaN	NaN	NaN	NaN	NaN	NaN	NaN	NaN	NaN	NaN	-0.0103826	0.943414						5415083	LBRM_20_2520	LBRM_20_2520	20
134061569	conserved hypothetical protein [Leishmania braziliensis MHOM/BR/75/M2904]	x	x	x	0.0639933	-0.401027	-0.175096	-0.0200001	-0.0632506	-0.154889	-0.421842	-0.47598	0.19796	0.28012	-0.0722186	-0.124195	0.255921	0.186081	0.19996	0.274652	0.00384033	0.445965	0.126673	0.322599			metal ion binding	Pf00036, Pf13405, Pf13499, Pf13833	[GO:0005509]; GO:0046872; GO:0043169; GO:0043167; GO:0005488; GO:0003674	5415084	LBRM_20_2530	LBRM_20_2530	20
134061572	conserved hypothetical protein [Leishmania braziliensis MHOM/BR/75/M2904]	x	x	x	-0.559368	-0.491912	0.170258	0.152341	0.131052	0.372134	-0.582972	-0.593197	0.0817639	0.128707	0.155304	0.475799	-0.243486	-0.164624	0.101583	0.177327	0.129481	0.55981	0.507101	0.000622618	metabolic process		catalytic activity	Pf00334	[GO:0004550]; GO:0016776; GO:0019205; GO:0016772; GO:0016301; GO:0016740; GO:0003824; GO:0003674;[GO:0006165]; GO:0009132; GO:0046939; GO:0006753; GO:0009117; GO:0016310; GO:0006796; GO:0019637; GO:0055086; GO:0006793; GO:0071704; GO:0006139; GO:0044281; GO:0044237; GO:0008152; GO:0006725; GO:0034641; GO:0044238; GO:0046483; GO:1901360; GO:0009987; GO:0008150; GO:0006807;[GO:0006183]; GO:0009152;…	5415087	LBRM_20_2560	LBRM_20_2560	20
134061574	conserved hypothetical protein [Leishmania braziliensis MHOM/BR/75/M2904]		x	NA	NaN	NaN	NaN	NaN	NaN	NaN	-0.68722	-0.587083	0.526687	-0.0288283	0.224524	0.551922	NaN	NaN	NaN	NaN	NaN	NaN	0.498411	0.304776						5415089	LBRM_20_2580	LBRM_20_2580	20
134061575	conserved hypothetical protein [Leishmania braziliensis MHOM/BR/75/M2904]	x	x	NA	-1.08987	-1.12469	0.784382	0.665526	0.505528	0.404848	-1.18272	-1.07574	0.0420893	0.940941	0.8298	0.299894	NaN	NaN	NaN	NaN	NaN	NaN	1.21551	0.00620544				Pf00581		5415090	LBRM_20_2590	LBRM_20_2590	20
134061577	conserved hypothetical protein [Leishmania braziliensis MHOM/BR/75/M2904]		x	x	NaN	NaN	NaN	NaN	NaN	NaN	0.357706	0.577843	-0.481673	-0.0542717	-0.312696	-0.51666	0.552774	0.260896	-0.455304	0.0461103	-0.146869	0.172142	-0.270748	0.250209				Pf14996		5415092	LBRM_20_2610	LBRM_20_2610	20
134061582	putative exosome subunit rrp6p homologue [Leishmania braziliensis MHOM/BR/75/M2904]	x	x	NA	0.321314	0.334573	0.155323	0.196108	-0.36806	-0.226668	0.0392571	-0.0247677	-0.114542	0.0646872	-0.187396	-0.18983	NaN	NaN	NaN	NaN	NaN	NaN	-0.237053	0.0633308	metabolic process		catalytic activity;nucleotide binding	Pf00570, Pf01612, Pf08066	[GO:0000166]; GO:0036094; GO:1901265; GO:0005488; GO:0097159; GO:1901363; GO:0003674;[GO:0000176]; GO:0000178; GO:0031981; GO:0044428; GO:0044424; GO:1905354; GO:0070013; GO:0005634; GO:0044446; GO:0005622; GO:0044464; GO:1902494; GO:0043229; GO:0043233; GO:0043231; GO:0044422; GO:0005575; GO:0005623; GO:0032991; GO:0043226; GO:0031974; GO:0043227;[GO:0003676]; GO:0097159; GO:1901363; GO:0005488;…	5415097	LBRM_20_2660	LBRM_20_2660	20	RNA degradation
134061586	lipophosphoglycan biosynthetic protein (lpg2) [Leishmania braziliensis MHOM/BR/75/M2904]	NA	NA	x	NaN	NaN	NaN	NaN	NaN	NaN	NaN	NaN	NaN	NaN	NaN	NaN	-0.152575	0.028304	0.418631	-0.621176	0.859678	-0.532862	-0.19624	0.719117	transport	Golgi	transporter activity		[GO:0005457]; GO:0036080; GO:0005338; GO:0015932; GO:1901505; GO:0022891; GO:0022857; GO:0022892; GO:0005215; GO:0003674;[GO:0005794]; GO:0012505; GO:0043231; GO:0044444; GO:0044464; GO:0043227; GO:0043229; GO:0005737; GO:0044424; GO:0005575; GO:0005623; GO:0043226; GO:0005622;[GO:0036085]; GO:0015783; GO:0090480; GO:0036079; GO:0055085; GO:0015780; GO:0006810; GO:0015931; GO:1901264; GO:0051234;…	5415101	LBRM_20_2700	LBRM_20_2700	20
134061588	conserved hypothetical protein [Leishmania braziliensis MHOM/BR/75/M2904]		x	x	NaN	NaN	NaN	NaN	NaN	NaN	-0.705581	-0.296709	-1.31226	-0.307703	0.722661	0.567559	-0.222911	-0.0156377	-0.142878	-0.179054	0.572976	1.31954	0.898659	0.0174384			metal ion binding;protein binding		[GO:0003676]; GO:0097159; GO:1901363; GO:0005488; GO:0003674;[GO:0005515]; GO:0005488; GO:0003674;[GO:0008270]; GO:0046914; GO:0046872; GO:0043169; GO:0043167; GO:0005488; GO:0003674	5415103	LBRM_20_2720	LBRM_20_2720	20
134061616	putative cleavage and polyadenylation specificity factor [Leishmania braziliensis MHOM/BR/75/M2904]	x	x	x	0.261113	0.275198	-0.215126	-0.161383	-0.0917535	-0.274532	0.267798	0.241595	-0.14148	-0.0137166	-0.17824	-0.413268	0.527942	0.472513	-0.168934	-0.0279211	-0.235467	-0.12434	-0.337916	0.00423909				Pf00753, Pf03000, Pf07521, Pf10996, Pf11718, Pf12706		5415132	LBRM_20_3010	LBRM_20_3010	20	mRNA surveillance pathway
134061623	putative ruvb-like 1 DNA helicase [Leishmania braziliensis MHOM/BR/75/M2904]	x	x	x	0.0427191	0.0757151	-0.147293	-0.373458	-0.114127	-0.0516202	0.39426	0.459342	0.0436571	-0.23712	-0.191159	-0.198094	0.455312	0.507228	-0.144928	-0.184591	-0.233785	-0.102058	-0.374669	0.00107455	metabolic process;response to stimulus		catalytic activity;nucleotide binding	Pf00004, Pf01078, Pf05496, Pf06068, Pf13191, Pf13654	[GO:0003678]; GO:0004386; GO:0140097; GO:0017111; GO:0003824; GO:0016462; GO:0003674; GO:0016818; GO:0016817; GO:0016787;[GO:0005524]; GO:0032559; GO:0035639; GO:0030554; GO:0032555; GO:0043168; GO:1901265; GO:0017076; GO:0032553; GO:0043167; GO:0097159; GO:1901363; GO:0000166; GO:0097367; GO:0005488; GO:0036094; GO:0003674;[GO:0006281]; GO:0006259; GO:0006974; GO:0044260; GO:0090304; GO:0033554;…	5415139	LBRM_20_3080	LBRM_20_3080	20
134061627	conserved hypothetical protein [Leishmania braziliensis MHOM/BR/75/M2904]		x	x	NaN	NaN	NaN	NaN	NaN	NaN	-0.443493	-0.422418	0.369862	-0.00684541	0.146953	0.351635	-0.627377	-0.43362	0.780367	0.0314113	0.256188	-0.00265942	0.258894	0.304094				Pf04991		5415143	LBRM_20_3120	LBRM_20_3120	20
134061637	conserved hypothetical protein [Leishmania braziliensis MHOM/BR/75/M2904]	x	x	x	-0.6933	-0.83368	0.0810117	0.0857367	0.499915	0.832557	-1.14682	-0.76577	0.164594	-0.00450328	0.614125	1.37815	-0.84025	-0.9613	0.106165	-0.0361683	0.382076	1.13746	1.08652	0.000328708						5415153	LBRM_20_3220	LBRM_20_3220	20
134061658	conserved hypothetical protein [Leishmania braziliensis MHOM/BR/75/M2904]	x	x	x	0.637395	0.528726	-0.329426	-0.0310623	-0.281083	-0.168789	0.73243	0.515165	-0.398304	-0.105986	-0.259915	0.0446147	1.33041	1.29534	-1.23313	-0.975559	-0.835323	-0.465503	-0.684135	0.0390791			protein binding	Pf13414	[GO:0005515]; GO:0005488; GO:0003674	5415174	LBRM_20_3430	LBRM_20_3430	20
134061679	conserved hypothetical protein [Leishmania braziliensis MHOM/BR/75/M2904]	x	x	x	-1.40849	-1.20025	0.394372	0.54964	0.552815	0.282562	0.409232	0.219688	0.0406434	0.153644	0.165029	-0.0296896	-0.672512	-0.863584	0.264264	0.404262	0.300394	0.437982	0.625919	0.0233291						5415195	LBRM_20_3640	LBRM_20_3640	20
134061681	putative geranylgeranyltransferase [Leishmania braziliensis MHOM/BR/75/M2904]	x	x	x	0.490383	0.404312	-0.170481	-0.334847	-0.0715012	-0.0814326	0.325334	0.408943	-0.275989	-0.225822	-0.341193	-0.601127	0.690763	0.956641	-0.313243	-0.384545	-0.128463	-0.347736	-0.559259	0.00275833	metabolic process		catalytic activity	Pf00432, Pf13243, Pf13249	[GO:0003824]; GO:0003674;[GO:0004663]; GO:0004661; GO:0008318; GO:0004659; GO:0140096; GO:0016765; GO:0003824; GO:0016740; GO:0003674;[GO:0018344]; GO:0018342; GO:0006464; GO:0097354; GO:0036211; GO:0044267; GO:0044237; GO:0019538; GO:0043412; GO:0044260; GO:0008152; GO:0009987; GO:0043170; GO:0044238; GO:1901564; GO:0008150; GO:0071704; GO:0006807	5415197	LBRM_20_3660	LBRM_20_3660	20
134061685	conserved hypothetical protein [Leishmania braziliensis MHOM/BR/75/M2904]	x	x	x	-0.142835	-0.156927	-0.0610813	0.0810023	0.0774966	0.28807	-0.450708	-0.308437	0.0249347	0.288406	0.0256244	0.15618	-0.144115	-0.225891	0.163716	0.315015	-0.0155789	0.0851313	0.289188	0.00107986						5415201	LBRM_20_3700	LBRM_20_3700	20
134061708	putative coatomer alpha subunit [Leishmania braziliensis MHOM/BR/75/M2904]	x	x	x	0.204678	0.261534	-0.0295857	0.0283418	0.130599	-0.0273629	-0.381431	-0.337758	0.112226	0.0300944	0.1841	0.179177	-0.249408	-0.19449	0.0913964	0.0229297	0.177742	-0.202783	0.116186	0.217492	transport		protein binding;structural molecule activity	Pf00400, Pf04053, Pf06957	[GO:0005198]; GO:0003674;[GO:0005515]; GO:0005488; GO:0003674;[GO:0006886]; GO:0015031; GO:0034613; GO:0046907; GO:0015833; GO:0045184; GO:0008104; GO:0070727; GO:0006810; GO:0051641; GO:0051649; GO:0042886; GO:0071702; GO:0051234; GO:0033036; GO:0051179; GO:0071705; GO:0008150;[GO:0016192]; GO:0006810; GO:0051234; GO:0051179; GO:0008150;[GO:0030117]; GO:0044444; GO:0048475; GO:0098796; GO:000573…	5415224	LBRM_20_3930	LBRM_20_3930	20
134061715	conserved hypothetical protein [Leishmania braziliensis MHOM/BR/75/M2904]	x	x	NA	0.854366	0.448873	-0.123014	-0.291989	-0.575469	-0.444387	1.24808	0.693887	-0.120372	-0.421364	-0.548666	-0.719947	NaN	NaN	NaN	NaN	NaN	NaN	-1.00061	0.00150654						5415231	LBRM_20_4000	LBRM_20_4000	20
134061723	conserved hypothetical protein [Leishmania braziliensis MHOM/BR/75/M2904]	x	x	x	0.876003	0.736964	-0.38321	-0.303944	-0.364245	-0.560112	0.0505827	0.227323	-0.104349	-0.0575297	-0.199327	-0.359836	0.302184	0.354955	-0.150824	0.136503	-0.131879	-0.0692555	-0.424362	0.013995				Pf00027		5415239	LBRM_20_4080	LBRM_20_4080	20
134061729	anti-silencing protein asf 1-like [Leishmania braziliensis MHOM/BR/75/M2904]	x	x	NA	-0.258216	-0.286112	-0.450477	-0.325319	0.336233	0.324163	-0.436393	-0.432608	0.28576	0.521348	0.226987	0.494638	NaN	NaN	NaN	NaN	NaN	NaN	0.526016	0.0115561	cell organization and biogenesis	nucleus		Pf04729	[GO:0005634]; GO:0043231; GO:0043227; GO:0043229; GO:0043226; GO:0044424; GO:0005575; GO:0005622; GO:0044464; GO:0005623;[GO:0006333]; GO:0006325; GO:0016043; GO:0051276; GO:0009987; GO:0071840; GO:0006996; GO:0008150	5415245	LBRM_20_4140	LBRM_20_4140	20
134061735	conserved hypothetical protein [Leishmania braziliensis MHOM/BR/75/M2904]	x	x	NA	0.0260084	0.061906	0.578225	0.374666	0.093638	-0.0616345	-0.310411	-0.647512	0.149384	-0.150817	-0.0845557	-0.0288962	NaN	NaN	NaN	NaN	NaN	NaN	0.0474667	0.805188						5415251	LBRM_20_4200	LBRM_20_4200	20
134061736	conserved hypothetical protein [Leishmania braziliensis MHOM/BR/75/M2904]	x	x	x	0.483042	0.571018	-0.506213	-0.417163	-0.32624	-0.245593	0.598378	0.563372	0.261908	-0.0473369	-0.45691	-0.401716	0.279942	0.470525	-0.303574	-0.260089	-0.254644	-0.00870506	-0.537422	0.00183736				Pf02493		5415252	LBRM_20_4210	LBRM_20_4210	20
134061739	conserved hypothetical protein [Leishmania braziliensis MHOM/BR/75/M2904]	NA	NA	x	NaN	NaN	NaN	NaN	NaN	NaN	NaN	NaN	NaN	NaN	NaN	NaN	-0.526501	-1.19271	0.485166	0.543437	0.160919	0.529693	0.822698	0.177675			protein binding		[GO:0005515]; GO:0005488; GO:0003674	5415255	LBRM_20_4240	LBRM_20_4240	20
134061756	conserved hypothetical protein [Leishmania braziliensis MHOM/BR/75/M2904]		x	x	NaN	NaN	NaN	NaN	NaN	NaN	-1.84492	-1.19767	0.286463	0.857782	0.579723	0.386022	-0.0931195	-0.231232	0.0703935	0.289912	0.454016	0.44263	1.00336	0.0167516						5415272	LBRM_21_0070	LBRM_21_0070	21
134061757	putative syntaxin [Leishmania braziliensis MHOM/BR/75/M2904]		x	NA	NaN	NaN	NaN	NaN	NaN	NaN	0.180106	0.219641	0.111283	0.0381295	-0.34686	-0.202301	NaN	NaN	NaN	NaN	NaN	NaN	-0.340687	0.0432261						5415273	LBRM_21_0080	LBRM_21_0080	21	SNARE interactions in vesicular transport
134061761	conserved hypothetical protein [Leishmania braziliensis MHOM/BR/75/M2904]		x	NA	NaN	NaN	NaN	NaN	NaN	NaN	-0.438329	0.0224257	-0.194908	-0.62014	0.535171	0.69578	NaN	NaN	NaN	NaN	NaN	NaN	0.407207	0.402523	transport			Pf07690	[GO:0016021]; GO:0031224; GO:0044425; GO:0005575; GO:0016020;[GO:0055085]; GO:0006810; GO:0051234; GO:0051179; GO:0008150	5415277	LBRM_21_0120	LBRM_21_0120	21
134061776	conserved hypothetical protein [Leishmania braziliensis MHOM/BR/75/M2904]		x	NA	NaN	NaN	NaN	NaN	NaN	NaN	-0.998029	-0.841969	0.281185	0.871863	0.535626	0.151325	NaN	NaN	NaN	NaN	NaN	NaN	1.03921	0.083722						5415293	LBRM_21_0280	LBRM_21_0280	21
134061779	putative hexokinase [Leishmania braziliensis MHOM/BR/75/M2904]	x	x	x	0.937196	0.973196	-0.129057	-0.0650559	-0.489439	-0.466589	1.16483	1.14793	-0.0995145	-0.210585	-0.436009	-1.30914	0.715512	0.943136	-0.373317	-0.494895	-0.653868	-1.15431	-1.17331	0.000193011	cellular homeostasis;metabolic process		catalytic activity;nucleotide binding	Pf00349, Pf03727	[GO:0001678]; GO:0042593; GO:0055082; GO:0033500; GO:0019725; GO:0048878; GO:0009987; GO:0042592; GO:0008150; GO:0065008; GO:0065007;[GO:0004396]; GO:0016773; GO:0019200; GO:0016772; GO:0016301; GO:0016740; GO:0003824; GO:0003674;[GO:0005524]; GO:0032559; GO:0035639; GO:0030554; GO:0032555; GO:0043168; GO:1901265; GO:0017076; GO:0032553; GO:0043167; GO:0097159; GO:1901363; GO:0000166; GO:0097367;…	5415296	LBRM_21_0310	LBRM_21_0310	21	Metabolic pathways; Biosynthesis of antibiotics; Amino sugar and nucleotide sugar metabolism; Carbon metabolism; Biosynthesis of secondary metabolites; Fructose and mannose metabolism; Neomycin, kanamycin and gentamicin biosynthesis; Starch and sucrose metabolism; Glycolysis / Gluconeogenesis; Galactose metabolism
134061782	conserved hypothetical protein [Leishmania braziliensis MHOM/BR/75/M2904]		x	NA	NaN	NaN	NaN	NaN	NaN	NaN	-0.646304	-0.960665	0.553565	0.110021	0.407952	0.535431	NaN	NaN	NaN	NaN	NaN	NaN	0.702269	0.215928						5415299	LBRM_21_0340	LBRM_21_0340	21
134061791	conserved hypothetical protein [Leishmania braziliensis MHOM/BR/75/M2904]	x		NA	0.744394	0.710685	-0.54642	-0.450845	-0.247202	-0.210612	NaN	NaN	NaN	NaN	NaN	NaN	NaN	NaN	NaN	NaN	NaN	NaN	-0.605773	0.23284				Pf04181		5415308	LBRM_21_0430	LBRM_21_0430	21
134061794	putative ubiquitin hydrolase [Leishmania braziliensis MHOM/BR/75/M2904]		x	NA	NaN	NaN	NaN	NaN	NaN	NaN	-1.53506	-0.87023	0.0859996	0.324801	1.25831	0.736185	NaN	NaN	NaN	NaN	NaN	NaN	1.5462	0.0463895	metabolic process		catalytic activity	Pf00443, Pf13423	[GO:0006511]; GO:0019941; GO:0043632; GO:0051603; GO:0044265; GO:0006508; GO:0044257; GO:0009057; GO:0044248; GO:0044260; GO:0019538; GO:0030163; GO:0044267; GO:0043170; GO:1901575; GO:0009056; GO:0044237; GO:0044238; GO:1901564; GO:1901565; GO:0071704; GO:0008152; GO:0009987; GO:0006807; GO:0008150;[GO:0016579]; GO:0070646; GO:0006508; GO:0070647; GO:0019538; GO:0006464; GO:0043170; GO:0044238; …	5415311	LBRM_21_0460	LBRM_21_0460	21
134061801	vacuolar sorting-associated-like protein [Leishmania braziliensis MHOM/BR/75/M2904]	x	x	x	-0.659309	-0.365822	-0.0182096	0.111518	0.421052	0.560976	-1.67189	-1.46473	0.251579	0.294453	0.749352	0.745738	-0.226338	-0.394603	0.161688	0.367993	0.539626	0.596931	0.97503	0.000791092	transport		transporter activity	Pf03635	[GO:0008565]; GO:0015197; GO:0022892; GO:0005215; GO:0003674;[GO:0015031]; GO:0015833; GO:0045184; GO:0042886; GO:0071702; GO:0008104; GO:0051234; GO:0071705; GO:0006810; GO:0033036; GO:0051179; GO:0008150;[GO:0030904]; GO:0012505; GO:0044464; GO:0098796; GO:0005575; GO:0005623; GO:0043234; GO:0044425; GO:0032991; GO:0016020;[GO:0042147]; GO:0016192; GO:0016197; GO:0016482; GO:0006810; GO:0046907…	5415318	LBRM_21_0530	LBRM_21_0530	21	Endocytosis
134061803	conserved hypothetical protein [Leishmania braziliensis MHOM/BR/75/M2904]	x		NA	-0.0890228	0.190633	-0.401016	-0.293577	0.237149	0.355833	NaN	NaN	NaN	NaN	NaN	NaN	NaN	NaN	NaN	NaN	NaN	NaN	0.199604	0.489827						5415321	LBRM_21_0560	LBRM_21_0560	21
134061813	conserved hypothetical protein [Leishmania braziliensis MHOM/BR/75/M2904]	x	x	NA	0.590518	0.506042	0.124203	-0.196209	0.0603787	-0.258482	-0.881034	-1.00514	0.21074	0.36583	0.284912	0.198247	NaN	NaN	NaN	NaN	NaN	NaN	0.151558	0.627222						5415331	LBRM_21_0660	LBRM_21_0660	21
134061814	putative RNA helicase [Leishmania braziliensis MHOM/BR/75/M2904]	x	x	x	0.101199	0.493942	-0.480011	-0.506291	-0.128228	-0.0454225	-0.0404975	-0.178569	0.193478	-0.551268	0.265035	0.43417	0.561625	0.590096	-0.0771825	-0.40566	-0.0748365	-0.151573	-0.258684	0.135979			catalytic activity;DNA binding;nucleotide binding	Pf00270, Pf00271, Pf04851	[GO:0003676]; GO:0097159; GO:1901363; GO:0005488; GO:0003674;[GO:0003677]; GO:0003676; GO:0097159; GO:1901363; GO:0005488; GO:0003674;[GO:0005524]; GO:0032559; GO:0035639; GO:0030554; GO:0032555; GO:0043168; GO:1901265; GO:0017076; GO:0032553; GO:0043167; GO:0097159; GO:1901363; GO:0000166; GO:0097367; GO:0005488; GO:0036094; GO:0003674;[GO:0016787]; GO:0003824; GO:0003674	5415332	LBRM_21_0670	LBRM_21_0670	21
134061822	putative dual specificity protein phosphatase [Leishmania braziliensis MHOM/BR/75/M2904]		x	x	NaN	NaN	NaN	NaN	NaN	NaN	-0.904576	-0.442866	-0.329279	0.200665	1.18984	0.618553	-0.118555	0.180217	-0.673156	-0.567056	-0.705956	1.55216	0.762737	0.089716	metabolic process		catalytic activity	Pf00782	[GO:0006470]; GO:0006464; GO:0016311; GO:0036211; GO:0044267; GO:0006796; GO:0019538; GO:0043412; GO:0044260; GO:0006793; GO:0043170; GO:0044238; GO:1901564; GO:0044237; GO:0071704; GO:0008152; GO:0006807; GO:0009987; GO:0008150;[GO:0008138]; GO:0004721; GO:0016791; GO:0140096; GO:0042578; GO:0003824; GO:0016788; GO:0003674; GO:0016787;[GO:0016311]; GO:0006796; GO:0006793; GO:0044237; GO:0008152;…	5415341	LBRM_21_0760	LBRM_21_0760	21
134061826	conserved hypothetical protein [Leishmania braziliensis MHOM/BR/75/M2904]		x	x	NaN	NaN	NaN	NaN	NaN	NaN	0.779072	0.518014	-0.174298	-0.133846	-0.41866	-0.494926	0.446909	0.410294	-0.338206	-0.0897367	-0.414673	-0.0899439	-0.547262	0.0176214				Pf04418		5415346	LBRM_21_0810	LBRM_21_0810	21
134061828	conserved hypothetical protein [Leishmania braziliensis MHOM/BR/75/M2904]	x	x	x	0.116366	-0.339623	-0.0670363	-0.103192	0.177782	-0.249293	-0.497277	-0.51631	0.350789	0.182537	0.269095	0.202538	-0.00727428	-0.218241	0.445127	0.167887	0.266204	-0.180076	0.162996	0.239092						5415348	LBRM_21_0830	LBRM_21_0830	21
134061829	19S proteasome regulatory subunit [Leishmania braziliensis MHOM/BR/75/M2904]	x	x	x	0.0683877	0.171507	-0.0235841	-0.0302293	-0.0201377	-0.262718	0.472828	0.346762	-0.0452869	-0.225485	-0.0929228	-0.3453	0.117803	0.290392	-0.126444	-0.1807	-0.0619294	-0.0529391	-0.282747	0.00199375			protein binding	Pf01399	[GO:0005515]; GO:0005488; GO:0003674	5415349	LBRM_21_0840	LBRM_21_0840	21	Proteasome
134061833	conserved hypothetical protein [Leishmania braziliensis MHOM/BR/75/M2904]	x	x	x	-0.16563	-0.0315074	-0.171392	-0.0890959	0.119259	0.101488	0.373987	0.404827	-0.170212	-0.0466662	-0.109583	-0.13529	0.12787	0.486157	-0.15179	-0.121603	-0.0990649	-0.321753	-0.156069	0.145687				Pf04054, Pf12842		5415354	LBRM_21_0890	LBRM_21_0890	21	RNA degradation
134061834	putative methionyl-tRNA synthetase [Leishmania braziliensis MHOM/BR/75/M2904]	x	x	x	-0.321574	-0.177315	-0.00865947	0.0333812	0.288344	0.122936	-0.0375282	0.0533168	-0.00139567	0.0267709	0.171549	0.0156606	-0.0262534	0.118803	-0.0308581	-0.0575842	0.117519	-0.287109	0.0958813	0.183745	metabolic process	cytoplasm	catalytic activity;nucleotide binding	Pf00133, Pf09334	[GO:0000166]; GO:0036094; GO:1901265; GO:0005488; GO:0097159; GO:1901363; GO:0003674;[GO:0004812]; GO:0140101; GO:0140098; GO:0003824; GO:0003674;[GO:0004825]; GO:0004812; GO:0140101; GO:0140098; GO:0003824; GO:0003674;[GO:0005524]; GO:0032559; GO:0035639; GO:0030554; GO:0032555; GO:0043168; GO:1901265; GO:0017076; GO:0032553; GO:0043167; GO:0097159; GO:1901363; GO:0000166; GO:0097367; GO:0005488…	5415355	LBRM_21_0900	LBRM_21_0900	21	Selenocompound metabolism; Aminoacyl-tRNA biosynthesis
134061842	hypoxanthine-guanine phosphoribosyltransferase [Leishmania braziliensis MHOM/BR/75/M2904]	x	x	x	0.665076	0.570702	0.091369	-0.255476	0.229433	-0.302058	-0.139105	-0.117913	0.130866	-0.220366	0.269044	0.180591	-0.934253	-0.997171	0.333095	-0.10321	0.366706	0.232668	0.0882962	0.686913	metabolic process	cytoplasm	catalytic activity	Pf00156	[GO:0004422]; GO:0016763; GO:0016757; GO:0016740; GO:0003824; GO:0003674;[GO:0005737]; GO:0044424; GO:0005622; GO:0044464; GO:0005575; GO:0005623;[GO:0006166]; GO:0043101; GO:0043174; GO:0046129; GO:0034654; GO:0043094; GO:0072522; GO:0009163; GO:0042451; GO:0042455; GO:0046128; GO:0006139; GO:0018130; GO:0019438; GO:0044271; GO:1901362; GO:0044237; GO:0072521; GO:1901566; GO:0009116; GO:1901659;…	5415364	LBRM_21_0990	HGPRT	21	Metabolic pathways; Purine metabolism; Biosynthesis of secondary metabolites
134061853	conserved hypothetical protein [Leishmania braziliensis MHOM/BR/75/M2904]		x	x	NaN	NaN	NaN	NaN	NaN	NaN	-0.962893	-1.03241	0.860916	-0.414272	0.52054	0.655782	-0.251222	-0.296813	0.638189	0.176733	0.313156	-0.207704	0.348078	0.361455				Pf14934		5415375	LBRM_21_1100	LBRM_21_1100	21
134061864	conserved hypothetical protein [Leishmania braziliensis MHOM/BR/75/M2904]	x	x	x	-0.333955	-0.305163	-0.117926	0.0864757	0.0402451	0.267738	0.0858977	0.130376	-0.0586712	0.0929827	-0.111623	0.0416272	0.103835	0.180144	-0.0550502	0.0672857	-0.10024	-0.013976	0.0823365	0.27408	transport		protein binding	Pf00637	[GO:0005515]; GO:0005488; GO:0003674;[GO:0006886]; GO:0015031; GO:0034613; GO:0046907; GO:0015833; GO:0045184; GO:0008104; GO:0070727; GO:0006810; GO:0051641; GO:0051649; GO:0042886; GO:0071702; GO:0051234; GO:0033036; GO:0051179; GO:0071705; GO:0008150;[GO:0016192]; GO:0006810; GO:0051234; GO:0051179; GO:0008150	5415386	LBRM_21_1210	LBRM_21_1210	21
134061867	putative epsilon tubulin [Leishmania braziliensis MHOM/BR/75/M2904]		x	NA	NaN	NaN	NaN	NaN	NaN	NaN	1.27378	1.05909	-0.343684	-0.348109	-0.820372	-0.820706	NaN	NaN	NaN	NaN	NaN	NaN	-1.32612	0.0669717			catalytic activity;nucleotide binding	Pf00091, Pf03953	[GO:0003924]; GO:0017111; GO:0016462; GO:0016818; GO:0016817; GO:0016787; GO:0003824; GO:0003674;[GO:0005525]; GO:0032550; GO:0032561; GO:0035639; GO:0001883; GO:0032549; GO:0019001; GO:0032555; GO:0043168; GO:1901265; GO:0001882; GO:0017076; GO:0032553; GO:0043167; GO:0097159; GO:1901363; GO:0036094; GO:0097367; GO:0000166; GO:0005488; GO:0003674;[GO:0005874]; GO:0015630; GO:0099513; GO:0005856;…	5415389	LBRM_21_1240	LBRM_21_1240	21
134061868	putative dynein arm light chain [Leishmania braziliensis MHOM/BR/75/M2904]	x	x	x	0.0339199	-0.16896	0.0161473	0.224423	-0.0562236	-0.0696574	0.399283	0.489371	-0.354278	0.0620269	-0.344328	-0.334127	0.322309	0.451098	-0.349489	-0.109482	-0.26824	0.0562079	-0.186533	0.168931				Pf10211		5415390	LBRM_21_1250	LBRM_21_1250	21
134061878	conserved hypothetical protein [Leishmania braziliensis MHOM/BR/75/M2904]		x	x	NaN	NaN	NaN	NaN	NaN	NaN	-2.12012	-3.7711	0.481922	0.88921	1.60752	1.15458	-1.94962	NaN	0.787671	0.581956	1.51615	0.821832	2.40946	0.0143282						5415401	LBRM_21_1360	LBRM_21_1360	21
134061880	conserved hypothetical protein [Leishmania braziliensis MHOM/BR/75/M2904]	x	x	x	0.51749	0.452482	0.0442363	-0.037914	-0.42858	-0.149931	0.190067	0.20212	-0.0653351	-0.0419181	0.0203627	-0.213977	0.253449	-0.43297	-0.282858	-0.14193	-0.212305	0.327512	-0.195262	0.140901				Pf00687		5415403	LBRM_21_1380	LBRM_21_1380	21
134061885	conserved hypothetical protein [Leishmania braziliensis MHOM/BR/75/M2904]	x	x	x	-0.417066	-0.379632	-0.659468	-0.489068	0.480515	-0.0351197	-0.11148	-0.232095	0.162113	0.388455	-0.0322838	0.238657	0.289405	0.110555	-0.216461	0.0469104	-0.262551	1.11861	0.323139	0.103443			protein binding	Pf00400	[GO:0005515]; GO:0005488; GO:0003674	5415409	LBRM_21_1440	LBRM_21_1440	21
134061888	conserved hypothetical protein [Leishmania braziliensis MHOM/BR/75/M2904]	x	x	x	0.395424	0.510874	-0.90522	-0.720118	-0.062837	-0.00158405	-0.179673	-0.231664	0.0352429	0.14054	0.303842	0.702084	-0.486322	-0.445271	0.0551759	0.00476494	0.382764	0.501978	0.278096	0.187696						5415412	LBRM_21_1470	LBRM_21_1470	21
134061890	putative vesicule-associated membrane protein [Leishmania braziliensis MHOM/BR/75/M2904]	x	x	x	-1.03039	-0.827515	0.797159	0.675718	-0.0468002	0.00915834	0.650243	0.469433	-0.376337	-0.139064	-0.438694	0.00535954	0.343526	0.583034	-0.0621162	-0.201839	-0.343153	-0.0677256	-0.121564	0.629412	transport			Pf00957	[GO:0016021]; GO:0031224; GO:0044425; GO:0005575; GO:0016020;[GO:0016192]; GO:0006810; GO:0051234; GO:0051179; GO:0008150	5415414	LBRM_21_1490	LBRM_21_1490	21	SNARE interactions in vesicular transport
134061891	putative 2-nitropropane dioxygenase [Leishmania braziliensis MHOM/BR/75/M2904]	x	x	x	-0.536991	-0.578047	-0.0445427	0.283099	-0.0195931	0.670553	0.120776	-0.11606	0.0115487	0.208459	-0.248421	0.224353	-0.0823898	-0.192672	-0.0258675	0.185391	-0.191515	0.331917	0.320943	0.0195055	metabolic process		catalytic activity	Pf03060	[GO:0003824]; GO:0003674;[GO:0018580]; GO:0016703; GO:0004497; GO:0016701; GO:0016491; GO:0003824; GO:0003674;[GO:0055114]; GO:0008152; GO:0008150	5415415	LBRM_21_1500	LBRM_21_1500	21	Fatty acid metabolism; Fatty acid biosynthesis; Metabolic pathways
134061892	conserved hypothetical protein [Leishmania braziliensis MHOM/BR/75/M2904]	x		NA	0.0327006	0.403443	-0.238711	-0.217816	-0.0348084	0.0551932	NaN	NaN	NaN	NaN	NaN	NaN	NaN	NaN	NaN	NaN	NaN	NaN	-0.131621	0.551528			catalytic activity;metal ion binding;protein binding	Pf00097, Pf12678, Pf12861, Pf13639, Pf13923	[GO:0004842]; GO:0019787; GO:0016740; GO:0140096; GO:0003824; GO:0003674;[GO:0005515]; GO:0005488; GO:0003674;[GO:0005680]; GO:0000152; GO:0031461; GO:0000151; GO:0044428; GO:0044424; GO:1990234; GO:0005634; GO:0044446; GO:0005622; GO:0044464; GO:1902494; GO:0043231; GO:0043229; GO:0044422; GO:0005575; GO:0005623; GO:0032991; GO:0043227; GO:0043226;[GO:0008270]; GO:0046914; GO:0046872; GO:0043169…	5415416	LBRM_21_1510	LBRM_21_1510	21
134061905	conserved hypothetical protein [Leishmania braziliensis MHOM/BR/75/M2904]		x	NA	NaN	NaN	NaN	NaN	NaN	NaN	-0.927023	-0.921243	0.353754	0.104319	0.441971	0.948223	NaN	NaN	NaN	NaN	NaN	NaN	0.996342	0.112584						5415430	LBRM_21_1650	LBRM_21_1650	21
134061911	conserved hypothetical protein [Leishmania braziliensis MHOM/BR/75/M2904]	x	x	x	0.285779	-0.0652372	0.102612	0.100917	-0.01749	-0.273583	0.608856	0.361344	-0.0484209	-0.253849	-0.137972	-0.3473	0.0313468	0.226175	-0.0225004	-0.0820505	-0.0961024	-0.372523	-0.328879	0.00254247						5415436	LBRM_21_1710	LBRM_21_1710	21
134061915	putative serine/threonine-protein kinase [Leishmania braziliensis MHOM/BR/75/M2904]		x	NA	NaN	NaN	NaN	NaN	NaN	NaN	0.0239952	-0.0508964	0.137708	0.0222645	-0.154446	0.0213747	NaN	NaN	NaN	NaN	NaN	NaN	-0.0738712	0.410003	metabolic process		catalytic activity;nucleotide binding	Pf00069, Pf07714, Pf14531	[GO:0004672]; GO:0016301; GO:0016773; GO:0140096; GO:0016772; GO:0003824; GO:0016740; GO:0003674;[GO:0005524]; GO:0032559; GO:0035639; GO:0030554; GO:0032555; GO:0043168; GO:1901265; GO:0017076; GO:0032553; GO:0043167; GO:0097159; GO:1901363; GO:0000166; GO:0097367; GO:0005488; GO:0036094; GO:0003674;[GO:0006468]; GO:0006464; GO:0016310; GO:0036211; GO:0044267; GO:0006796; GO:0019538; GO:0043412;…	5415440	LBRM_21_1750	LBRM_21_1750	21
134061920	putative 2-oxoisovalerate dehydrogenase alpha subunit [Leishmania braziliensis MHOM/BR/75/M2904]	x	x	x	0.343087	0.134471	0.0216683	-0.150314	0.0734813	-0.253432	0.692529	0.25347	-0.00731393	0.055576	-0.156575	-0.218584	-0.132964	-0.300441	-0.0598276	-0.144554	-0.244718	0.0944401	-0.209929	0.0713541	metabolic process		catalytic activity	Pf00676	[GO:0003826]; GO:0016491; GO:0003824; GO:0003674;[GO:0003863]; GO:0016624; GO:0016903; GO:0016491; GO:0003824; GO:0003674;[GO:0008152]; GO:0008150;[GO:0009083]; GO:0009063; GO:0009081; GO:0006520; GO:0046395; GO:1901565; GO:0019752; GO:0044238; GO:1901564; GO:0016054; GO:1901575; GO:0043436; GO:0008152; GO:0006807; GO:0071704; GO:0006082; GO:0044248; GO:0044282; GO:0009056; GO:0008150; GO:0044237…	5415446	LBRM_21_1810	LBRM_21_1810	21	Biosynthesis of antibiotics; Valine, leucine and isoleucine degradation; Propanoate metabolism; Metabolic pathways; Biosynthesis of secondary metabolites
134061931	putative calcineurin B subunit [Leishmania braziliensis MHOM/BR/75/M2904]	x	x	NA	-0.503297	-0.269573	-0.826252	-0.547809	0.0369334	-0.0124136	0.613778	0.474367	0.333056	0.446694	0.100315	0.154198	NaN	NaN	NaN	NaN	NaN	NaN	0.0593065	0.832754	metabolic process;transport		metal ion binding	Pf00036, Pf05159, Pf13202, Pf13405, Pf13499, Pf13833	[GO:0000271]; GO:0005976; GO:0009059; GO:0016051; GO:0005975; GO:0043170; GO:1901576; GO:0044238; GO:0071704; GO:0009058; GO:0008152; GO:0008150;[GO:0005509]; GO:0046872; GO:0043169; GO:0043167; GO:0005488; GO:0003674;[GO:0015774]; GO:0008643; GO:0033037; GO:0071702; GO:0033036; GO:0006810; GO:0051179; GO:0051234; GO:0008150	5415457	LBRM_21_1920	LBRM_21_1920	21
134061950	hypothetical protein, conserved [Leishmania braziliensis MHOM/BR/75/M2904]	x	x	x	-0.410815	-0.61304	0.42129	0.0597996	0.58503	-0.805557	0.345916	0.0662646	0.0821766	0.0393637	-0.0839997	0.0500986	0.291922	0.249417	-0.061842	0.122974	-0.227386	-0.111608	-0.0825082	0.632207						5415476	LbrM_21_2110	LbrM_21_2110
134061954	beta tubulin [Leishmania braziliensis MHOM/BR/75/M2904]	x	x	x	1.24766	0.598197	0.280897	-0.617482	-1.30727	-0.785765	1.69808	1.67632	0.21216	-0.135597	-1.54071	-0.991584	1.7807	1.86393	-0.175112	-0.67798	-1.85039	-1.27603	-2.04063	8.40494e-06			catalytic activity;nucleotide binding;structural molecule activity	Pf00091, Pf03953, Pf10644	[GO:0003924]; GO:0017111; GO:0016462; GO:0016818; GO:0016817; GO:0016787; GO:0003824; GO:0003674;[GO:0005200]; GO:0005198; GO:0003674;[GO:0005525]; GO:0032550; GO:0032561; GO:0035639; GO:0001883; GO:0032549; GO:0019001; GO:0032555; GO:0043168; GO:1901265; GO:0001882; GO:0017076; GO:0032553; GO:0043167; GO:0097159; GO:1901363; GO:0036094; GO:0097367; GO:0000166; GO:0005488; GO:0003674;[GO:0005874]…	5415480	LbrM_21_2150	LbrM_21_2150
134061968	putative methyltransferase [Leishmania braziliensis MHOM/BR/75/M2904]		x	NA	NaN	NaN	NaN	NaN	NaN	NaN	1.04053	1.39034	-0.712863	-0.56081	-0.396616	-0.760583	NaN	NaN	NaN	NaN	NaN	NaN	-1.14534	0.157257	metabolic process		catalytic activity	Pf01331, Pf03291, Pf03919, Pf13649	[GO:0004484]; GO:0008192; GO:0070568; GO:0016779; GO:0016772; GO:0016740; GO:0003824; GO:0003674;[GO:0006370]; GO:0006397; GO:0009452; GO:0006396; GO:0016071; GO:0036260; GO:0010467; GO:0016070; GO:0043170; GO:0044260; GO:0090304; GO:0071704; GO:0044237; GO:0006139; GO:0008152; GO:0009987; GO:0006725; GO:0034641; GO:0044238; GO:0046483; GO:1901360; GO:0008150; GO:0006807;[GO:0006397]; GO:0006396;…	5415493	LBRM_22_0090	LBRM_22_0090	22
134061974	conserved hypothetical protein [Leishmania braziliensis MHOM/BR/75/M2904]	x	x	x	-0.201459	-0.205148	-0.117451	-0.0886395	0.20089	0.195092	-0.874691	-0.859365	-0.0084115	0.218357	0.369031	0.618071	-0.121035	-0.207206	0.074889	0.180336	0.24207	0.584671	0.559973	0.000821376			protein binding	Pf02179	[GO:0051087]; GO:0005515; GO:0005488; GO:0003674	5415499	LBRM_22_0140	LBRM_22_0140	22
134061984	conserved hypothetical protein [Leishmania braziliensis MHOM/BR/75/M2904]		x	NA	NaN	NaN	NaN	NaN	NaN	NaN	-1.375	-0.886908	0.543516	0.6961	0.523975	0.498314	NaN	NaN	NaN	NaN	NaN	NaN	1.14559	0.118998	cell organization and biogenesis;transport		transporter activity	Pf02953	[GO:0008565]; GO:0015197; GO:0022892; GO:0005215; GO:0003674;[GO:0042719]; GO:0005758; GO:0044429; GO:1990351; GO:0005740; GO:0031970; GO:0005739; GO:0044444; GO:0044446; GO:0032991; GO:0031967; GO:0070013; GO:0043231; GO:0005737; GO:0044424; GO:0043229; GO:0044422; GO:0005575; GO:0031975; GO:0043227; GO:0043233; GO:0005622; GO:0044464; GO:0043226; GO:0031974; GO:0005623;[GO:0045039]; GO:0006626;…	5415511	LBRM_22_0260	LBRM_22_0260	22
134061987	conserved hypothetical protein [Leishmania braziliensis MHOM/BR/75/M2904]	x	x	x	0.159423	0.446704	-0.295948	-0.286263	0.114468	-0.0555981	0.112614	0.169086	-0.405656	-0.543237	0.177772	0.0396825	0.244046	0.553721	-0.301525	-0.328875	-0.0276934	0.227285	-0.151658	0.302512						5415514	LBRM_22_0290	LBRM_22_0290	22
134061989	conserved hypothetical protein [Leishmania braziliensis MHOM/BR/75/M2904]	x	x	x	-0.246712	-0.306758	-0.681595	-0.63698	-0.0846918	-0.316766	0.81367	0.559225	0.177594	0.116473	-0.0725883	-0.231294	0.748081	0.933026	-0.178176	-0.0899356	-0.206156	-0.296411	-0.404078	0.0683311				Pf08059		5415516	LBRM_22_0310	LBRM_22_0310	22
134061994	conserved hypothetical protein [Leishmania braziliensis MHOM/BR/75/M2904]	x	x	x	-0.0781575	-0.144607	0.0987125	0.0287122	0.0874345	-0.0319949	-0.278744	-0.428469	0.409895	0.0746615	0.0414235	-0.0025051	0.0787785	0.0599655	0.165785	0.0953675	-0.0801298	-0.0961291	0.0259646	0.768565						5415521	LBRM_22_0360	LBRM_22_0360	22
134062013	ubiquitin-conjugating enzyme-like protein [Leishmania braziliensis MHOM/BR/75/M2904]	x	x	x	-0.690365	-0.53789	0.114435	0.450804	0.112099	0.161259	0.390304	-0.275036	-0.00162282	0.273978	0.0709037	0.182237	0.0908867	-0.488321	-0.0401993	0.234028	-0.0320195	-0.0154769	0.319513	0.0252621				Pf00179, Pf14461		5415540	LBRM_22_0550	LBRM_22_0550	22	Ubiquitin mediated proteolysis
134062029	putative NADH-cytochrome b5 reductase [Leishmania braziliensis MHOM/BR/75/M2904]	x	x	x	0.183004	-0.0142003	0.311266	0.331368	-0.0995103	-0.511277	-0.0995533	-0.180275	0.198314	0.470889	0.491449	-0.45296	-0.634022	-0.514343	0.163779	0.260995	0.540094	-0.445014	0.130229	0.489195	metabolic process		catalytic activity	Pf00175, Pf00970	[GO:0016491]; GO:0003824; GO:0003674;[GO:0055114]; GO:0008152; GO:0008150	5415556	LBRM_22_0710	LBRM_22_0710	22	Amino sugar and nucleotide sugar metabolism
134062038	conserved hypothetical protein [Leishmania braziliensis MHOM/BR/75/M2904]		x	x	NaN	NaN	NaN	NaN	NaN	NaN	0.139059	0.448187	-0.183625	-0.309709	-0.0589873	0.0193343	-0.0138751	-0.334311	-0.191523	-0.28181	0.0380173	0.72924	0.0453622	0.818232	metabolic process	spliceosomal complex		Pf02840	[GO:0005681]; GO:0030529; GO:0044428; GO:0044424; GO:1990904; GO:0005634; GO:0044446; GO:0005622; GO:0044464; GO:0032991; GO:0043231; GO:0043229; GO:0044422; GO:0005575; GO:0005623; GO:0043227; GO:0043226;[GO:0008380]; GO:0006396; GO:0010467; GO:0016070; GO:0043170; GO:0044260; GO:0090304; GO:0071704; GO:0044237; GO:0006139; GO:0008152; GO:0009987; GO:0006725; GO:0034641; GO:0044238; GO:0046483; …	5415565	LBRM_22_0800	LBRM_22_0800	22	Spliceosome
134062042	conserved hypothetical protein [Leishmania braziliensis MHOM/BR/75/M2904]	x	x	x	0.484452	0.285961	-0.157733	-0.1396	-0.284823	-0.684257	0.253709	0.292988	-0.112636	-0.172267	-0.0797671	-0.258202	0.34916	0.243331	-0.0020607	-0.0290407	0.0642153	-0.0534327	-0.363816	0.00284014			nucleotide binding	Pf00004	[GO:0005524]; GO:0032559; GO:0035639; GO:0030554; GO:0032555; GO:0043168; GO:1901265; GO:0017076; GO:0032553; GO:0043167; GO:0097159; GO:1901363; GO:0000166; GO:0097367; GO:0005488; GO:0036094; GO:0003674	5415569	LBRM_22_0840	LBRM_22_0840	22
134062046	conserved hypothetical protein [Leishmania braziliensis MHOM/BR/75/M2904]	x	x	NA	-0.257604	-0.262324	-0.152971	-0.250166	0.0866574	0.00534543	0.0984096	0.180867	0.0288753	0.169376	0.296748	0.0567831	NaN	NaN	NaN	NaN	NaN	NaN	0.121582	0.285017			protein binding		[GO:0005515]; GO:0005488; GO:0003674	5415573	LBRM_22_0880	LBRM_22_0880	22
134062054	putative small nuclear ribonucleoprotein [Leishmania braziliensis MHOM/BR/75/M2904]	x	x	x	0.258761	0.455992	-0.0661879	-0.0509349	0.125513	0.550035	0.0202061	-0.0705089	0.172631	0.0397551	0.332351	0.380427	-1.14118	-1.45484	-0.436027	-0.315882	0.437401	0.762493	0.502479	0.0548638	cell organization and biogenesis;metabolic process			Pf01423	[GO:0000387]; GO:0000398; GO:0022618; GO:0000377; GO:0006397; GO:0022613; GO:0034622; GO:0071826; GO:0000375; GO:0006396; GO:0016071; GO:0044085; GO:0065003; GO:0043933; GO:0008380; GO:0010467; GO:0016070; GO:0071840; GO:0022607; GO:0016043; GO:0043170; GO:0044260; GO:0090304; GO:0008150; GO:0009987; GO:0071704; GO:0044237; GO:0006139; GO:0008152; GO:0006725; GO:0034641; GO:0044238; GO:0046483; G…	5415581	LBRM_22_0960	LBRM_22_0960	22	Spliceosome
134062070	putative translation initiation factor IF-2 [Leishmania braziliensis MHOM/BR/75/M2904]		x	NA	NaN	NaN	NaN	NaN	NaN	NaN	0.399929	0.371535	0.129886	-0.0706316	-0.290614	-0.540106	NaN	NaN	NaN	NaN	NaN	NaN	-0.600901	0.0200162	metabolic process		catalytic activity;nucleotide binding;RNA binding	Pf00009, Pf00350, Pf01926, Pf02421	[GO:0003743]; GO:0008135; GO:0003723; GO:0003676; GO:0097159; GO:1901363; GO:0005488; GO:0003674;[GO:0003924]; GO:0017111; GO:0016462; GO:0016818; GO:0016817; GO:0016787; GO:0003824; GO:0003674;[GO:0005525]; GO:0032550; GO:0032561; GO:0035639; GO:0001883; GO:0032549; GO:0019001; GO:0032555; GO:0043168; GO:1901265; GO:0001882; GO:0017076; GO:0032553; GO:0043167; GO:0097159; GO:1901363; GO:0036094;…	5415597	LBRM_22_1120	LBRM_22_1120	22
134062073	conserved hypothetical protein [Leishmania braziliensis MHOM/BR/75/M2904]		x	x	NaN	NaN	NaN	NaN	NaN	NaN	0.456431	0.103896	-0.206395	0.353951	-0.0562523	-0.316406	-0.163314	-0.279563	-0.335391	0.401723	-0.332588	0.373905	0.141445	0.468978						5415600	LBRM_22_1150	LBRM_22_1150	22
134062074	hypothetical protein, unknown function [Leishmania braziliensis MHOM/BR/75/M2904]	NA	NA	x	NaN	NaN	NaN	NaN	NaN	NaN	NaN	NaN	NaN	NaN	NaN	NaN	0.367891	1.81231	-0.660664	-0.172151	-0.774193	-0.57319	-1.01302	0.242189						5415601	LBRM_22_1160	LBRM_22_1160	22
134062075	putative ribonucleoside-diphosphate reductase small chain [Leishmania braziliensis MHOM/BR/75/M2904]	x	x	x	0.963668	0.863864	-0.555373	-0.642548	-0.618664	-0.356683	1.20023	1.06204	-0.594939	-0.628327	-0.539039	-0.00740112	0.911295	0.958988	-0.643424	-0.586632	-0.588861	-0.198196	-0.925856	0.00420256	metabolic process			Pf00268	[GO:0009263]; GO:0009165; GO:0009262; GO:1901137; GO:0009117; GO:1901293; GO:1901135; GO:1901576; GO:0006753; GO:0034654; GO:0090407; GO:0071704; GO:0009058; GO:0006796; GO:0019637; GO:0055086; GO:0006139; GO:0018130; GO:0019438; GO:0044271; GO:1901362; GO:0008152; GO:0006793; GO:0044281; GO:0006725; GO:0034641; GO:0044238; GO:0046483; GO:1901360; GO:0044249; GO:0008150; GO:0044237; GO:0006807; G…	5415602	LBRM_22_1170	LBRM_22_1170	22	Metabolic pathways; Purine metabolism; Glutathione metabolism; Pyrimidine metabolism
134062082	farnesyl pyrophosphate synthase [Leishmania braziliensis MHOM/BR/75/M2904]	x	x	x	-0.237208	-0.157805	-0.242588	-0.228876	0.154057	0.198523	-0.16023	-0.176604	-0.0839685	-0.0760245	0.274892	0.31916	0.236226	0.42496	-0.133383	-0.204448	0.0509007	0.0424226	0.117912	0.262001	metabolic process			Pf00348	[GO:0008299]; GO:0006720; GO:0008610; GO:0044249; GO:0044255; GO:0006629; GO:1901576; GO:0009058; GO:0044237; GO:0044238; GO:0071704; GO:0008152; GO:0009987; GO:0008150	5415608	LBRM_22_1240	FPPS	22	Terpenoid backbone biosynthesis; Biosynthesis of antibiotics; Metabolic pathways; Biosynthesis of secondary metabolites
134062083	intraflagellar transport protein-like protein [Leishmania braziliensis MHOM/BR/75/M2904]	x	x	x	-0.150838	-0.11765	-0.168017	-0.0628554	-0.30205	0.148888	-0.0143579	0.116101	-0.167762	0.0804426	-0.391333	0.16262	0.66412	0.64975	-0.128691	-0.0151199	-0.46744	0.164195	-0.151701	0.298022	cell organization and biogenesis;cellular component movement;metabolic process;transport		protein binding	Pf04111	[GO:0006914]; GO:0044248; GO:0061919; GO:0009056; GO:0044237; GO:0009987; GO:0008152; GO:0008150;[GO:0030992]; GO:0030990; GO:0043234; GO:0032991; GO:0005575;[GO:0042073]; GO:0031503; GO:0044782; GO:0098840; GO:0008104; GO:0006996; GO:0120036; GO:0006886; GO:0010970; GO:0099118; GO:0033036; GO:0016043; GO:0030030; GO:0015031; GO:0034613; GO:0046907; GO:0030705; GO:0099111; GO:0051179; GO:0009987;…	5415609	LBRM_22_1250	LBRM_22_1250	22
134062084	putative mak-16-like RNA binding protein [Leishmania braziliensis MHOM/BR/75/M2904]	x	x	NA	-0.858762	-0.927962	0.049138	-0.273106	0.078925	-0.344791	0.424016	0.215545	0.525545	0.331183	0.415545	0.364725	NaN	NaN	NaN	NaN	NaN	NaN	0.190827	0.532169				Pf01778		5415610	LBRM_22_1260	LBRM_22_1260	22
134062089	fk506-binding protein 1-like protein [Leishmania braziliensis MHOM/BR/75/M2904]	x		x	0.422416	0.16617	-0.215929	0.0608145	-0.111832	-0.0354166	NaN	NaN	NaN	NaN	NaN	NaN	0.559024	0.582202	-0.365525	-0.247986	-0.426604	-0.387338	-0.382787	0.0634391	metabolic process			Pf00254	[GO:0006457]; GO:0009987; GO:0008150	5415615	LBRM_22_1310	LBRM_22_1310	22
134062106	putative exosome complex exonuclease RRP45 homolog [Leishmania braziliensis MHOM/BR/75/M2904]	x	x	x	-0.455023	-0.135974	1.55069	1.50169	0.757404	0.760943	-2.21699	-3.19721	1.03707	0.894968	1.10825	0.190436	-1.68634	-2.23981	0.821944	0.553488	0.902765	-0.148286	1.44926	0.024536	metabolic process			Pf01138	[GO:0000178]; GO:0044424; GO:1905354; GO:0005622; GO:0044464; GO:1902494; GO:0005575; GO:0005623; GO:0032991;[GO:0006396]; GO:0010467; GO:0016070; GO:0043170; GO:0044260; GO:0090304; GO:0071704; GO:0044237; GO:0006139; GO:0008152; GO:0009987; GO:0006725; GO:0034641; GO:0044238; GO:0046483; GO:1901360; GO:0008150; GO:0006807	5415633	LBRM_22_1490	LBRM_22_1490	22	RNA degradation
134062124	putative beta propeller protein [Leishmania braziliensis MHOM/BR/75/M2904]	x	x	x	-0.066521	-0.10044	-0.135066	-0.114975	0.130412	-0.0133694	0.212138	0.205392	0.109692	-0.166463	-0.00297977	0.101318	0.0547455	0.0784444	-0.021409	-0.097612	-0.0526325	-0.120678	-0.074884	0.186168	metabolic process		protein binding	Pf00400, Pf09384	[GO:0005515]; GO:0005488; GO:0003674;[GO:0005730]; GO:0031981; GO:0043232; GO:0044428; GO:0070013; GO:0043228; GO:0043229; GO:0005634; GO:0044446; GO:0043233; GO:0044424; GO:0043226; GO:0043231; GO:0044422; GO:0031974; GO:0005622; GO:0044464; GO:0005575; GO:0043227; GO:0005623;[GO:0006364]; GO:0016072; GO:0034470; GO:0042254; GO:0034660; GO:0006396; GO:0022613; GO:0016070; GO:0010467; GO:0044085;…	5415650	LBRM_23_0040	LBRM_23_0040	23	Ribosome biogenesis in eukaryotes
134062128	agmatinase-like protein [Leishmania braziliensis MHOM/BR/75/M2904]		x	x	NaN	NaN	NaN	NaN	NaN	NaN	-0.293931	0.0954517	-0.0840431	-0.159554	-0.0150739	-0.223593	0.277888	0.140263	0.0282037	-0.134319	0.0935547	0.275154	-0.0546106	0.633288			metal ion binding	Pf00491	[GO:0046872]; GO:0043169; GO:0043167; GO:0005488; GO:0003674	5415654	LBRM_23_0080	LBRM_23_0080	23	Arginine and proline metabolism; Metabolic pathways
134062158	RNase III domain gene [Leishmania braziliensis MHOM/BR/75/M2904]		x	x	NaN	NaN	NaN	NaN	NaN	NaN	-0.392503	-0.325776	0.0908845	0.187708	0.145612	-0.227739	0.112853	-0.326129	0.155515	0.245452	0.0088805	0.325242	0.228385	0.116394	metabolic process		catalytic activity		[GO:0004525]; GO:0016891; GO:0032296; GO:0004521; GO:0016893; GO:0004540; GO:0004519; GO:0004518; GO:0140098; GO:0016788; GO:0003824; GO:0016787; GO:0003674;[GO:0006396]; GO:0010467; GO:0016070; GO:0043170; GO:0044260; GO:0090304; GO:0071704; GO:0044237; GO:0006139; GO:0008152; GO:0009987; GO:0006725; GO:0034641; GO:0044238; GO:0046483; GO:1901360; GO:0008150; GO:0006807	5415685	LBRM_23_0390	LBRM_23_0390	23
134062165	aldose 1-epimerase-like protein [Leishmania braziliensis MHOM/BR/75/M2904]	x	x	x	0.699276	0.610063	0.103842	0.0689469	-0.215363	-0.263881	-0.285768	-0.543225	-0.00659897	0.282763	0.386531	-0.163508	-0.679057	-0.511157	-0.0662193	-0.0243811	0.325455	0.282278	0.150854	0.424208	metabolic process		catalytic activity	Pf01263	[GO:0003824]; GO:0003674;[GO:0005975]; GO:0044238; GO:0071704; GO:0008152; GO:0008150;[GO:0016853]; GO:0003824; GO:0003674;[GO:0030246]; GO:0005488; GO:0003674	5415692	LBRM_23_0460	LBRM_23_0460	23	Metabolic pathways; Biosynthesis of secondary metabolites; Galactose metabolism; Biosynthesis of antibiotics; Glycolysis / Gluconeogenesis
134062180	conserved hypothetical protein [Leishmania braziliensis MHOM/BR/75/M2904]	x	x	x	-0.0831084	-0.0708576	0.149253	0.112527	-0.164685	0.0329351	-0.259794	-0.310611	0.394803	0.444325	-0.230297	-0.218156	0.0789816	-0.212701	0.260992	0.345576	-0.229042	-0.0401347	0.0117879	0.920993						5415707	LBRM_23_0610	LBRM_23_0610	23
134062189	putative ubiquitin-activating enzyme e1 [Leishmania braziliensis MHOM/BR/75/M2904]	x	x	x	0.198699	0.185553	-0.289962	-0.11644	0.208634	-0.0403995	0.12405	0.130271	-0.143177	-0.0779964	0.162928	-0.27703	0.0626428	0.0413541	-0.124854	-0.0403922	0.224745	-0.228626	-0.0410171	0.628236	metabolic process		catalytic activity	Pf00899, Pf02134, Pf09358, Pf10585	[GO:0006464]; GO:0036211; GO:0044267; GO:0019538; GO:0043412; GO:0044260; GO:0043170; GO:0044238; GO:1901564; GO:0044237; GO:0071704; GO:0008152; GO:0006807; GO:0009987; GO:0008150;[GO:0008641]; GO:0016877; GO:0016874; GO:0003824; GO:0003674	5415716	LBRM_23_0700	LBRM_23_0700	23	Ubiquitin mediated proteolysis
134062190	putative kinesin [Leishmania braziliensis MHOM/BR/75/M2904]	x	x	x	0.135554	-0.0524293	0.044472	0.0139263	0.0381302	0.275659	0.199744	0.0331675	-0.155732	-0.484726	0.0111153	0.0258826	-0.00177577	0.163916	-0.00809337	-0.335831	-0.00282477	0.0998476	-0.0797382	0.363318	cellular component movement		catalytic activity;motor activity;nucleotide binding;protein binding	Pf00225	[GO:0003777]; GO:0003774; GO:0017111; GO:0016462; GO:0016818; GO:0016817; GO:0016787; GO:0003824; GO:0003674;[GO:0005524]; GO:0032559; GO:0035639; GO:0030554; GO:0032555; GO:0043168; GO:1901265; GO:0017076; GO:0032553; GO:0043167; GO:0097159; GO:1901363; GO:0000166; GO:0097367; GO:0005488; GO:0036094; GO:0003674;[GO:0007018]; GO:0006928; GO:0007017; GO:0009987; GO:0008150;[GO:0008017]; GO:0015631…	5415717	LBRM_23_0710	LBRM_23_0710	23
134062191	conserved hypothetical protein [Leishmania braziliensis MHOM/BR/75/M2904]	x	x	x	-1.35152	-1.28837	0.0188863	0.319877	0.342928	0.502898	-0.15479	-0.189572	0.0363818	0.213717	0.136368	0.121729	0.370783	0.339895	0.00625408	0.297823	0.0124571	0.26425	0.491567	0.038569						5415718	LBRM_23_0720	LBRM_23_0720	23
134062199	putative acetyl-CoA synthetase [Leishmania braziliensis MHOM/BR/75/M2904]	x	x	x	0.476585	-0.085669	0.412732	0.284831	0.291499	0.212096	-1.22492	-1.15236	0.456346	-0.305598	0.376042	0.113637	-0.367618	-0.415697	0.526447	0.0330277	0.339975	0.028651	0.305368	0.223329	metabolic process		catalytic activity;nucleotide binding	Pf00501, Pf13193	[GO:0003824]; GO:0003674;[GO:0003987]; GO:0016405; GO:0016878; GO:0016877; GO:0016874; GO:0003824; GO:0003674;[GO:0008152]; GO:0008150;[GO:0016208]; GO:0032559; GO:0043168; GO:0043169; GO:0030554; GO:0032555; GO:0043167; GO:0017076; GO:0032553; GO:0005488; GO:0000166; GO:0097367; GO:0003674; GO:0036094; GO:1901265; GO:0097159; GO:1901363;[GO:0019427]; GO:0006083; GO:0006085; GO:0032787; GO:000608…	5415726	LBRM_23_0800	LBRM_23_0800	23	Biosynthesis of secondary metabolites; Biosynthesis of antibiotics; Propanoate metabolism; Pyruvate metabolism; Glycolysis / Gluconeogenesis; Carbon metabolism; Metabolic pathways
134062203	putative 3-ketoacyl-CoA thiolase [Leishmania braziliensis MHOM/BR/75/M2904]	x	x	x	0.536768	0.270522	0.25298	-0.140998	-0.21737	-0.136094	0.638491	0.34829	-0.0310796	-0.220106	-0.266732	-0.434296	0.137629	0.113377	0.0210321	-0.32675	-0.193294	-0.352377	-0.508447	1.30459e-05	metabolic process		catalytic activity	Pf00108, Pf00109, Pf02803	[GO:0003824]; GO:0003674;[GO:0008152]; GO:0008150;[GO:0016747]; GO:0016746; GO:0016740; GO:0003824; GO:0003674	5415730	LBRM_23_0840	LBRM_23_0840	23	alpha-Linolenic acid metabolism; Biosynthesis of secondary metabolites; Biosynthesis of antibiotics; Fatty acid metabolism; Fatty acid degradation; Valine, leucine and isoleucine degradation; Metabolic pathways
134062204	putative mitochondrial RNA binding protein [Leishmania braziliensis MHOM/BR/75/M2904]	x	x	x	0.332198	0.0356452	-0.0462383	-0.0606333	0.0225533	-0.0109545	0.736256	0.233714	-0.131494	-0.222195	-0.198156	-0.291537	0.25446	-0.0851995	-0.178261	-0.121998	-0.114143	-0.154019	-0.255796	0.0247001						5415731	LBRM_23_0850	LBRM_23_0850	23
134062209	actin interacting protein-like protein [Leishmania braziliensis MHOM/BR/75/M2904]	x	x	x	0.722001	0.793701	-0.536025	-0.257221	-0.437338	-0.362138	0.275356	0.13771	-0.0441434	-0.0536206	-0.17191	0.151392	0.367996	0.359411	-0.18673	-0.391124	-0.332957	-0.0343666	-0.41984	0.0160137	metabolic process		catalytic activity;nucleotide binding	Pf01565, Pf02913	[GO:0003824]; GO:0003674;[GO:0016491]; GO:0003824; GO:0003674;[GO:0016614]; GO:0016491; GO:0003824; GO:0003674;[GO:0050660]; GO:0000166; GO:0043168; GO:0050662; GO:0036094; GO:1901265; GO:0043167; GO:0048037; GO:0005488; GO:0097159; GO:1901363; GO:0003674;[GO:0055114]; GO:0008152; GO:0008150	5415736	LBRM_23_0900	LBRM_23_0900	23
134062211	Na/H antiporter-like protein [Leishmania braziliensis MHOM/BR/75/M2904]		x	NA	NaN	NaN	NaN	NaN	NaN	NaN	-2.95641	-3.19349	1.73939	1.00688	1.81927	1.58437	NaN	NaN	NaN	NaN	NaN	NaN	2.94034	0.144505	transport		transporter activity	Pf00999	[GO:0006812]; GO:0006811; GO:0006810; GO:0051234; GO:0051179; GO:0008150;[GO:0015299]; GO:0015078; GO:0015298; GO:0015077; GO:0008324; GO:0015297; GO:0022890; GO:0015075; GO:0015291; GO:0022891; GO:0022804; GO:0022857; GO:0022892; GO:0005215; GO:0003674;[GO:0016021]; GO:0031224; GO:0044425; GO:0005575; GO:0016020;[GO:0055085]; GO:0006810; GO:0051234; GO:0051179; GO:0008150	5415738	LBRM_23_0920	LBRM_23_0920	23
134062227	hypothetical protein, unknown function [Leishmania braziliensis MHOM/BR/75/M2904]	x	x	NA	-1.08476	-1.14643	0.0480031	-0.599942	-0.0729569	1.9513	-0.834502	-0.696472	0.172144	0.0309922	0.11914	2.11349	NaN	NaN	NaN	NaN	NaN	NaN	1.18067	0.0472522						5415754	LBRM_23_1080	LBRM_23_1080	23
134062240	conserved hypothetical protein [Leishmania braziliensis MHOM/BR/75/M2904]		x	NA	NaN	NaN	NaN	NaN	NaN	NaN	-0.428154	-0.179605	-0.00168766	-0.108725	0.490447	0.227725	NaN	NaN	NaN	NaN	NaN	NaN	0.406298	0.129098			protein binding	Pf00307	[GO:0005515]; GO:0005488; GO:0003674;[GO:0008017]; GO:0015631; GO:0008092; GO:0005515; GO:0005488; GO:0003674	5415767	LBRM_23_1210	LBRM_23_1210	23
134062245	putative coronin [Leishmania braziliensis MHOM/BR/75/M2904]	x	x	x	-0.946204	-1.28282	-0.462433	0.0162843	0.316892	0.598953	-0.620689	-0.194872	0.0823513	0.364763	0.357364	0.524689	0.101028	0.0986573	-0.145739	0.375016	0.43165	0.38511	0.749049	0.000536186			protein binding	Pf00400, Pf08953, Pf08954	[GO:0005515]; GO:0005488; GO:0003674	5415772	LBRM_23_1260	LBRM_23_1260	23
134062262	putative dynein heavy chain [Leishmania braziliensis MHOM/BR/75/M2904]	x	x	x	0.219179	0.251078	-0.376305	-0.0579718	-0.0966103	-0.345025	0.589622	0.506913	-0.200886	0.0174518	-0.400837	-0.302424	0.517941	0.504935	-0.0833589	0.049154	-0.388403	-0.404453	-0.428693	0.00571897	cellular component movement		catalytic activity;motor activity;nucleotide binding	Pf03028, Pf07728, Pf08385, Pf08393, Pf12037, Pf12774, Pf12775, Pf12777, Pf12780, Pf12781	[GO:0003777]; GO:0003774; GO:0017111; GO:0016462; GO:0016818; GO:0016817; GO:0016787; GO:0003824; GO:0003674;[GO:0005524]; GO:0032559; GO:0035639; GO:0030554; GO:0032555; GO:0043168; GO:1901265; GO:0017076; GO:0032553; GO:0043167; GO:0097159; GO:1901363; GO:0000166; GO:0097367; GO:0005488; GO:0036094; GO:0003674;[GO:0007018]; GO:0006928; GO:0007017; GO:0009987; GO:0008150;[GO:0016887]; GO:0017111…	5415789	LBRM_23_1430	LBRM_23_1430	23
134062276	conserved hypothetical protein [Leishmania braziliensis MHOM/BR/75/M2904]	x	x	x	-0.559523	-0.43987	0.0891545	0.0872947	-0.0313597	-0.0407561	0.0939199	0.269402	-0.0159457	0.110772	-0.0526342	0.0216055	0.272638	0.44606	0.0660115	-0.165285	-0.0943025	-0.0571795	-0.0492991	0.669933				Pf14566		5415803	LBRM_23_1570	LBRM_23_1570	23
134062285	putative Csl4p homologue [Leishmania braziliensis MHOM/BR/75/M2904]	x	x	x	-0.205764	0.0343147	-0.183796	-0.180088	0.0822487	-0.190578	0.0586007	-0.529803	0.00617047	0.0689187	0.0676707	0.370732	0.320411	0.0220647	-0.0297556	0.00495438	-0.00968963	0.29339	0.112791	0.274938			RNA binding	Pf10447	[GO:0000178]; GO:0044424; GO:1905354; GO:0005622; GO:0044464; GO:1902494; GO:0005575; GO:0005623; GO:0032991;[GO:0003723]; GO:0003676; GO:0097159; GO:1901363; GO:0005488; GO:0003674	5415813	LBRM_23_1670	LBRM_23_1670	23	RNA degradation
134062289	conserved hypothetical protein [Leishmania braziliensis MHOM/BR/75/M2904]		x	x	NaN	NaN	NaN	NaN	NaN	NaN	0.29447	0.168411	0.0319181	0.204077	-0.21363	-0.819622	0.707826	0.236286	0.16874	0.163164	-0.364853	-0.576788	-0.535884	0.0184883						5415817	LBRM_23_1710	LBRM_23_1710	23
134062303	conserved hypothetical protein [Leishmania braziliensis MHOM/BR/75/M2904]		x	NA	NaN	NaN	NaN	NaN	NaN	NaN	-1.14568	-0.915899	0.0509393	0.484863	0.830303	0.695472	NaN	NaN	NaN	NaN	NaN	NaN	1.34043	0.0243184			protein binding	Pf00023, Pf12796, Pf13606, Pf13637, Pf13857	[GO:0005515]; GO:0005488; GO:0003674	5415831	LBRM_23_1850	LBRM_23_1850	23
134062314	hypothetical protein LBRM_23_1960 [Leishmania braziliensis MHOM/BR/75/M2904]		x	NA	NaN	NaN	NaN	NaN	NaN	NaN	0.133615	0.224563	-0.101933	-0.253134	-0.137299	0.134186	NaN	NaN	NaN	NaN	NaN	NaN	-0.170831	0.319632						5415842	LBRM_23_1960	LBRM_23_1960	23
134062316	fatty acid desaturase [Leishmania braziliensis MHOM/BR/75/M2904]	x	x	x	-0.216458	-0.372976	-0.272029	-0.560455	-0.282898	-0.591601	0.613777	0.290568	0.386959	0.42797	-0.672997	-0.571253	0.884927	0.737923	0.50588	0.375627	-0.367698	-0.315259	-0.568571	0.0142881	metabolic process		catalytic activity	Pf00487, Pf06432, Pf08557	[GO:0006506]; GO:0006497; GO:0006505; GO:0006661; GO:0009247; GO:0006464; GO:0042158; GO:0006664; GO:0046488; GO:0046474; GO:0046467; GO:1901137; GO:0036211; GO:0044267; GO:0034645; GO:0042157; GO:1901566; GO:0006643; GO:1903509; GO:0006650; GO:0008654; GO:0045017; GO:0008610; GO:0044249; GO:1901135; GO:1901576; GO:0019538; GO:0043412; GO:0044260; GO:0009059; GO:1901564; GO:0044255; GO:0006629; G…	5415844	LBRM_23_1980	LBRM_23_1980	23	Metabolic pathways; Sphingolipid metabolism
134062325	conserved hypothetical protein [Leishmania braziliensis MHOM/BR/75/M2904]	x	x	x	0.717574	0.62246	0.0282556	-0.0100144	-0.466297	-0.286329	0.305113	0.137536	-0.119535	0.0617806	-0.215039	-0.0950156	-0.0578249	-0.0526749	-0.214087	-0.0513186	-0.172008	-0.132574	-0.303737	0.0243427			metal ion binding;protein binding	Pf05883, Pf13639	[GO:0005515]; GO:0005488; GO:0003674;[GO:0008270]; GO:0046914; GO:0046872; GO:0043169; GO:0043167; GO:0005488; GO:0003674	5415852	LBRM_24_0080	LBRM_24_0080	24
134062334	putative ATPase domain protein [Leishmania braziliensis MHOM/BR/75/M2904]	x		NA	-0.871344	-0.663744	-1.45733	-0.0401438	0.989061	2.0435	NaN	NaN	NaN	NaN	NaN	NaN	NaN	NaN	NaN	NaN	NaN	NaN	1.99495	0.0367663			nucleotide binding	Pf00004	[GO:0005524]; GO:0032559; GO:0035639; GO:0030554; GO:0032555; GO:0043168; GO:1901265; GO:0017076; GO:0032553; GO:0043167; GO:0097159; GO:1901363; GO:0000166; GO:0097367; GO:0005488; GO:0036094; GO:0003674	5415861	LBRM_24_0170	LBRM_24_0170	24
134062343	dynein intermediate-chain-like protein [Leishmania braziliensis MHOM/BR/75/M2904]	x	x	x	0.365965	0.287964	-0.292995	0.0625035	-0.0194212	0.0400885	0.269504	0.370546	-0.248552	-0.0970883	-0.307383	-0.145688	0.146376	0.445881	-0.090068	-0.0477132	-0.344447	-0.395467	-0.278804	0.0214426			protein binding	Pf00400	[GO:0005515]; GO:0005488; GO:0003674	5415872	LBRM_24_0280	LBRM_24_0280	24
134062354	conserved hypothetical protein [Leishmania braziliensis MHOM/BR/75/M2904]		x	x	NaN	NaN	NaN	NaN	NaN	NaN	0.814019	1.02754	-0.573176	-0.509499	-0.54833	-0.428663	0.873786	1.10549	-0.487475	-0.510048	-0.558101	-0.205539	-0.920061	0.0167414						5415883	LBRM_24_0390	LBRM_24_0390	24
134062357	putative ubiquitin carboxyl-terminal hydrolase [Leishmania braziliensis MHOM/BR/75/M2904]	x	x	x	0.106852	0.20122	-0.137658	0.132066	0.111405	0.010656	0.370172	0.11912	-0.204804	-0.0210133	-0.036741	-0.234754	-0.107865	-0.0726973	-0.249951	-0.0616945	0.0256703	0.0500182	-0.00541956	0.945409	metabolic process		catalytic activity	Pf01088	[GO:0004843]; GO:0036459; GO:0019783; GO:0101005; GO:0008234; GO:0016787; GO:0140096; GO:0070011; GO:0003824; GO:0008233; GO:0003674;[GO:0005622]; GO:0044464; GO:0005575; GO:0005623;[GO:0006511]; GO:0019941; GO:0043632; GO:0051603; GO:0044265; GO:0006508; GO:0044257; GO:0009057; GO:0044248; GO:0044260; GO:0019538; GO:0030163; GO:0044267; GO:0043170; GO:1901575; GO:0009056; GO:0044237; GO:0044238;…	5415886	LBRM_24_0420	LBRM_24_0420	24
134062381	putative MCAK-like kinesin [Leishmania braziliensis MHOM/BR/75/M2904]	x	x	x	0.538878	0.218805	0.0949428	0.112358	-0.174702	-0.349424	0.0649958	-0.115377	-0.13486	-0.040382	-0.064512	-0.17045	0.16817	0.180388	-0.127363	-0.0185049	-0.0769362	-0.106026	-0.197462	0.0310376	cellular component movement		catalytic activity;motor activity;nucleotide binding;protein binding	Pf00225	[GO:0003777]; GO:0003774; GO:0017111; GO:0016462; GO:0016818; GO:0016817; GO:0016787; GO:0003824; GO:0003674;[GO:0005524]; GO:0032559; GO:0035639; GO:0030554; GO:0032555; GO:0043168; GO:1901265; GO:0017076; GO:0032553; GO:0043167; GO:0097159; GO:1901363; GO:0000166; GO:0097367; GO:0005488; GO:0036094; GO:0003674;[GO:0007018]; GO:0006928; GO:0007017; GO:0009987; GO:0008150;[GO:0008017]; GO:0015631…	5415910	LBRM_24_0650	LBRM_24_0650	24
134062400	conserved hypothetical protein [Leishmania braziliensis MHOM/BR/75/M2904]	x	x	x	0.0327418	0.0796427	-0.432727	-0.523694	0.0332326	-0.425777	0.608327	0.177929	0.0837011	-0.427338	0.106515	-0.0874266	0.351256	0.758928	0.0955097	-0.262996	0.0506689	-0.21849	-0.390068	0.0130432			protein binding		[GO:0005515]; GO:0005488; GO:0003674	5415930	LBRM_24_0860	LBRM_24_0860	24
134062418	putative dynein light chain [Leishmania braziliensis MHOM/BR/75/M2904]	x	x	x	-0.277278	-0.119332	-0.0178766	0.132824	0.179784	-0.0294815	0.179468	0.325088	-0.214189	0.141186	0.00746329	-0.277074	-0.110204	0.572543	-0.191887	0.102943	0.0328005	-0.436783	-0.0325189	0.785848			protein binding	Pf12799, Pf14580	[GO:0005515]; GO:0005488; GO:0003674	5415948	LBRM_24_1040	LBRM_24_1040	24
134062421	conserved hypothetical protein [Leishmania braziliensis MHOM/BR/75/M2904]		x	NA	NaN	NaN	NaN	NaN	NaN	NaN	0.0472642	0.0665852	-0.00416868	0.332476	-0.273542	-0.168615	NaN	NaN	NaN	NaN	NaN	NaN	-0.0731206	0.717387				Pf10469		5415951	LBRM_24_1070	LBRM_24_1070	24
134062424	hypothetical predicted multipass transmembrane protein [Leishmania braziliensis MHOM/BR/75/M2904]		x	x	NaN	NaN	NaN	NaN	NaN	NaN	0.94753	1.11859	-0.494348	-1.01881	-0.146337	0.376367	-0.0791736	0.517396	-0.272738	-0.608796	-0.0735021	-0.266184	-0.579086	0.115374		membrane		Pf00892	[GO:0016020]; GO:0005575;[GO:0016021]; GO:0031224; GO:0044425; GO:0005575; GO:0016020	5415954	LBRM_24_1100	LBRM_24_1100	24
134062434	conserved hypothetical protein [Leishmania braziliensis MHOM/BR/75/M2904]		x	x	NaN	NaN	NaN	NaN	NaN	NaN	-1.01086	-0.708884	0.442864	0.241404	0.402054	0.583224	-0.880773	-0.788031	0.710278	0.31028	0.294506	0.403941	0.745136	0.0365369				Pf04935		5415964	LBRM_24_1200	LBRM_24_1200	24
134062458	putative kinesin [Leishmania braziliensis MHOM/BR/75/M2904]		x	x	NaN	NaN	NaN	NaN	NaN	NaN	0.197506	0.425656	-0.276475	0.183659	0.466784	0.407145	-0.698705	-0.786112	-0.26286	-0.301975	0.245494	0.399885	0.466997	0.0667308	cellular component movement		catalytic activity;motor activity;nucleotide binding;protein binding	Pf00225, Pf01576	[GO:0003774]; GO:0017111; GO:0016462; GO:0016818; GO:0016817; GO:0016787; GO:0003824; GO:0003674;[GO:0003777]; GO:0003774; GO:0017111; GO:0016462; GO:0016818; GO:0016817; GO:0016787; GO:0003824; GO:0003674;[GO:0005524]; GO:0032559; GO:0035639; GO:0030554; GO:0032555; GO:0043168; GO:1901265; GO:0017076; GO:0032553; GO:0043167; GO:0097159; GO:1901363; GO:0000166; GO:0097367; GO:0005488; GO:0036094;…	5415989	LBRM_24_1450	LBRM_24_1450	24
134062465	conserved hypothetical protein [Leishmania braziliensis MHOM/BR/75/M2904]		x	NA	NaN	NaN	NaN	NaN	NaN	NaN	0.187324	0.572445	0.325782	0.344777	-0.664535	-0.765794	NaN	NaN	NaN	NaN	NaN	NaN	-0.723701	0.12359				Pf09742, Pf12722		5415996	LBRM_24_1520	LBRM_24_1520	24
134062468	conserved hypothetical protein [Leishmania braziliensis MHOM/BR/75/M2904]	x		NA	-0.0661669	0.0188875	-0.174589	-0.0893805	0.152354	0.158896	NaN	NaN	NaN	NaN	NaN	NaN	NaN	NaN	NaN	NaN	NaN	NaN	0.147913	0.209594						5415999	LBRM_24_1550	LBRM_24_1550	24
134062469	conserved hypothetical protein [Leishmania braziliensis MHOM/BR/75/M2904]	x		NA	-0.349253	-0.25908	0.0294857	0.0147847	0.261873	0.30219	NaN	NaN	NaN	NaN	NaN	NaN	NaN	NaN	NaN	NaN	NaN	NaN	0.385898	0.0566556				Pf04051		5416000	LBRM_24_1560	LBRM_24_1560	24
134062474	amastin-like surface protein-like protein [Leishmania braziliensis MHOM/BR/75/M2904]	x	x	x	0.00023976	-0.767189	0.447537	0.0751318	1.06566	0.192097	-1.76653	-1.92295	0.930076	-0.107684	0.960554	0.785402	-0.335168	-0.921269	0.751673	0.231244	0.797068	-0.41589	0.796351	0.0558032				Pf07344		5416005	LBRM_24_1610	LBRM_24_1610	24
134062475	conserved hypothetical protein [Leishmania braziliensis MHOM/BR/75/M2904]	x	x	NA	0.319467	0.286379	-0.263902	-0.24573	0.0376217	-0.255093	-0.465586	0.0393945	0.0406701	0.532868	0.028507	-0.0545986	NaN	NaN	NaN	NaN	NaN	NaN	0.0145254	0.934371				Pf14744, Pf14745, Pf14746	[GO:0071203]; GO:0043234; GO:0044444; GO:0032991; GO:0005737; GO:0044424; GO:0005575; GO:0005622; GO:0044464; GO:0005623	5416006	LBRM_24_1620	LBRM_24_1620	24	Endocytosis
134062500	conserved hypothetical protein [Leishmania braziliensis MHOM/BR/75/M2904]	x	x	x	0.936002	0.616721	0.0236176	0.0771095	-0.337734	-0.32409	0.959103	0.626951	-0.207637	-0.09773	-0.414273	-0.891624	0.629861	0.638298	-0.616215	-0.308013	-0.417818	-0.892524	-0.801489	0.00151522						5416031	LBRM_24_1870	LBRM_24_1870	24
134062519	conserved hypothetical protein [Leishmania braziliensis MHOM/BR/75/M2904]	x	x	x	-0.167536	-0.20045	-0.0872129	0.307022	-0.0740209	0.216343	0.399396	0.111606	-0.138054	0.200766	-0.239577	-0.0953268	0.20061	0.0981106	-0.203376	0.188835	-0.248629	-0.2685	-0.00290904	0.978062			protein binding	Pf05217	[GO:0008017]; GO:0015631; GO:0008092; GO:0005515; GO:0005488; GO:0003674	5416050	LBRM_24_2060	LBRM_24_2060	24
134062520	conserved hypothetical protein [Leishmania braziliensis MHOM/BR/75/M2904]		x	x	NaN	NaN	NaN	NaN	NaN	NaN	-1.57049	-1.32783	0.590957	1.26089	0.467047	0.61796	-1.52927	-1.66197	0.480634	1.30599	0.390328	0.975763	1.67266	0.00493975						5416051	LBRM_24_2070	LBRM_24_2070	24
134062521	conserved hypothetical protein [Leishmania braziliensis MHOM/BR/75/M2904]		x	x	NaN	NaN	NaN	NaN	NaN	NaN	-1.686	-1.32309	0.473694	0.681673	0.547711	0.617487	-0.712503	-0.657391	0.27409	0.478928	0.72717	0.578241	1.2104	0.00614393				Pf12237		5416052	LBRM_24_2080	LBRM_24_2080	24
134062523	putative tubulin folding cofactor D [Leishmania braziliensis MHOM/BR/75/M2904]	x	x	x	0.362755	0.325743	-0.0452051	0.0742057	0.0626108	-0.0713317	0.0852898	0.0241326	-0.0302673	-0.0850543	-0.0411631	0.00810853	-0.178636	-0.509817	0.103937	0.0290825	0.12143	-0.235821	-0.0306516	0.749617	cell organization and biogenesis;metabolic process		enzyme regulator activity;protein binding	Pf12612	[GO:0005096]; GO:0008047; GO:0030695; GO:0030234; GO:0060589; GO:0098772; GO:0003674;[GO:0005488]; GO:0003674;[GO:0007021]; GO:0043623; GO:0006461; GO:0034622; GO:0065003; GO:0070271; GO:0071822; GO:0022607; GO:0043933; GO:0044085; GO:0016043; GO:0071840; GO:0009987; GO:0008150;[GO:0007023]; GO:0006457; GO:0009987; GO:0008150;[GO:0048487]; GO:0015631; GO:0008092; GO:0005515; GO:0005488; GO:0003674	5416054	LBRM_24_2100	LBRM_24_2100	24
134062526	putative 60S ribosomal protein L26 [Leishmania braziliensis MHOM/BR/75/M2904]	x	x	x	0.104454	0.352926	0.208074	0.156969	0.0624391	-0.180893	0.388188	0.471759	0.0857931	-0.219782	0.111286	-0.569642	-0.156541	-0.0195172	-0.10842	-0.0807324	-0.00813877	-0.598223	-0.294826	0.0245364	metabolic process		structural molecule activity	Pf00467	[GO:0003735]; GO:0005198; GO:0003674;[GO:0006412]; GO:0010467; GO:0034645; GO:0043043; GO:0044267; GO:0043170; GO:0009059; GO:0044249; GO:0044260; GO:0006518; GO:0043604; GO:1901566; GO:0019538; GO:0071704; GO:1901576; GO:0009058; GO:0044237; GO:0043603; GO:1901564; GO:0044271; GO:0044238; GO:0008152; GO:0009987; GO:0034641; GO:0006807; GO:0008150;[GO:0015934]; GO:0044391; GO:0005840; GO:0030529;…	5419218; 5416057	LBRM_34_1580; LBRM_24_2130	LBRM_34_1580; LBRM_24_2130	35; 24	Ribosome
134062538	putative basal body component [Leishmania braziliensis MHOM/BR/75/M2904]		x	x	NaN	NaN	NaN	NaN	NaN	NaN	-0.211953	0.107658	-0.198972	0.189313	-0.304212	-0.0913971	0.248935	0.159607	0.056607	0.188776	-0.156977	0.012615	-0.0539607	0.639827						5416070	LBRM_24_2260	LBRM_24_2260	24
134062549	cullin-like protein-like protein [Leishmania braziliensis MHOM/BR/75/M2904]	x	x	x	-0.611512	-1.21017	-0.230176	-0.153194	0.559245	0.328393	0.379478	0.382747	0.602174	0.722113	-0.221502	-0.060556	-0.468664	-0.521711	0.345037	0.137974	0.380662	-0.36034	0.296177	0.23095	metabolic process		protein binding	Pf00888, Pf10557	[GO:0006511]; GO:0019941; GO:0043632; GO:0051603; GO:0044265; GO:0006508; GO:0044257; GO:0009057; GO:0044248; GO:0044260; GO:0019538; GO:0030163; GO:0044267; GO:0043170; GO:1901575; GO:0009056; GO:0044237; GO:0044238; GO:1901564; GO:1901565; GO:0071704; GO:0008152; GO:0009987; GO:0006807; GO:0008150;[GO:0031625]; GO:0044389; GO:0019899; GO:0005515; GO:0005488; GO:0003674	5416081	LBRM_24_2370	LBRM_24_2370	24
134062573	conserved hypothetical protein [Leishmania braziliensis MHOM/BR/75/M2904]		x	x	NaN	NaN	NaN	NaN	NaN	NaN	-1.01123	-0.392245	-0.281164	0.228986	0.0201968	0.313085	-0.0361442	-0.10121	-0.349496	0.317497	0.0642688	1.22746	0.72383	0.0102596						5416105	LBRM_25_0160	LBRM_25_0160	25
134062577	conserved hypothetical protein [Leishmania braziliensis MHOM/BR/75/M2904]	x	x	x	0.0209015	0.021291	-0.39939	-0.0149712	0.0275286	-0.0656198	-0.21818	-0.065457	-0.267426	0.201532	0.241765	0.00390348	0.417417	0.329509	-0.11624	0.0575625	-0.0786454	-0.095479	0.0616834	0.536353	transport		protein binding	Pf00637	[GO:0005515]; GO:0005488; GO:0003674;[GO:0006886]; GO:0015031; GO:0034613; GO:0046907; GO:0015833; GO:0045184; GO:0008104; GO:0070727; GO:0006810; GO:0051641; GO:0051649; GO:0042886; GO:0071702; GO:0051234; GO:0033036; GO:0051179; GO:0071705; GO:0008150;[GO:0016192]; GO:0006810; GO:0051234; GO:0051179; GO:0008150	5416109	LBRM_25_0200	LBRM_25_0200	25
134062579	conserved hypothetical protein [Leishmania braziliensis MHOM/BR/75/M2904]	x	x	x	0.427567	0.470675	0.521427	0.346316	-0.323775	-0.605101	0.617092	0.598297	-0.156529	-0.387172	-0.492616	-0.373244	0.234145	0.143446	-0.176	-0.192715	-0.32392	-0.327887	-0.595582	0.000451621						5416111	LBRM_25_0220	LBRM_25_0220	25
134062581	conserved hypothetical protein [Leishmania braziliensis MHOM/BR/75/M2904]	x	x	NA	-1.15532	-1.02781	-0.117936	0.0153879	0.585291	0.575098	-0.351976	-0.373852	0.399042	0.451861	0.757295	0.242929	NaN	NaN	NaN	NaN	NaN	NaN	0.875952	0.00721591				Pf09736		5416113	LBRM_25_0240	LBRM_25_0240	25
134062583	putative Dynein light chain 1, cytoplasmic [Leishmania braziliensis MHOM/BR/75/M2904]	x	x	x	-1.38299	-1.24534	-0.144269	0.226487	0.146747	0.651648	0.522969	0.597669	-0.127326	0.152215	-0.176618	-0.0436765	0.363105	0.550101	-0.167047	0.0424997	-0.212603	0.246439	0.229585	0.397347				Pf01221	[GO:0007017]; GO:0009987; GO:0008150;[GO:0030286]; GO:0005875; GO:1902494; GO:0015630; GO:0043234; GO:0044430; GO:0032991; GO:0005856; GO:0044446; GO:0005575; GO:0043232; GO:0043229; GO:0044422; GO:0044424; GO:0043228; GO:0043226; GO:0005622; GO:0044464; GO:0005623	5416115	LBRM_25_0260	LBRM_25_0260	25
134062590	conserved hypothetical protein [Leishmania braziliensis MHOM/BR/75/M2904]	NA	NA	x	NaN	NaN	NaN	NaN	NaN	NaN	NaN	NaN	NaN	NaN	NaN	NaN	0.320039	-0.216094	0.358511	-0.191252	-0.279736	0.00853291	-0.308304	0.20545			protein binding	Pf00622	[GO:0005515]; GO:0005488; GO:0003674	5416122	LBRM_25_0330	LBRM_25_0330	25
134062593	conserved hypothetical protein [Leishmania braziliensis MHOM/BR/75/M2904]	x	x	x	-0.661365	-0.526984	0.480707	0.741484	0.130816	-0.0407918	0.212026	0.279263	-0.218009	0.0743988	-0.0923004	-0.20027	0.347381	0.406515	-0.372286	-0.146572	-0.200262	-0.213751	0.0117226	0.948186	metabolic process		RNA binding	Pf01253	[GO:0003743]; GO:0008135; GO:0003723; GO:0003676; GO:0097159; GO:1901363; GO:0005488; GO:0003674;[GO:0006413]; GO:0006412; GO:0044237; GO:0010467; GO:0034645; GO:0043043; GO:0044267; GO:0008152; GO:0009987; GO:0043170; GO:0009059; GO:0044249; GO:0044260; GO:0006518; GO:0043604; GO:1901566; GO:0019538; GO:0008150; GO:0071704; GO:1901576; GO:0009058; GO:0043603; GO:1901564; GO:0044271; GO:0044238; …	5416125	LBRM_25_0360	LBRM_25_0360	25
134062648	dehydrogenase-like protein [Leishmania braziliensis MHOM/BR/75/M2904]	x		x	0.393571	0.398181	-0.0156735	0.0239685	-0.441523	-0.392219	NaN	NaN	NaN	NaN	NaN	NaN	0.76503	1.07674	0.0718625	-0.344959	-0.617034	-0.917946	-0.896571	0.00172624	metabolic process		catalytic activity;nucleotide binding	Pf03446, Pf14833	[GO:0004616]; GO:0016616; GO:0016614; GO:0016491; GO:0003824; GO:0003674;[GO:0016491]; GO:0003824; GO:0003674;[GO:0051287]; GO:0000166; GO:0050662; GO:0036094; GO:1901265; GO:0048037; GO:0005488; GO:0097159; GO:1901363; GO:0003674;[GO:0055114]; GO:0008152; GO:0008150	5416180	LBRM_25_0910	LBRM_25_0910	25
134062667	putative cytochrome c oxidase VII [Leishmania braziliensis MHOM/BR/75/M2904]	x	x	x	0.607125	0.577549	0.419425	0.444193	-0.0774074	-0.46261	0.410275	0.106874	0.225076	-0.118903	0.00190881	-0.760793	-0.14361	-0.103849	0.0817137	-0.0352513	-0.0345867	-1.13713	-0.484573	0.0172388						5416200	LBRM_25_1110	LBRM_25_1110	25
134062668	hypothetical protein, unknown function [Leishmania braziliensis MHOM/BR/75/M2904]		x	NA	NaN	NaN	NaN	NaN	NaN	NaN	-0.296101	-0.332851	0.302461	0.374761	-0.399749	0.351481	NaN	NaN	NaN	NaN	NaN	NaN	0.217661	0.542394						5416201	LBRM_25_1120	LBRM_25_1120	25
134062672	ribosomal protein S25 [Leishmania braziliensis MHOM/BR/75/M2904]	x	x	x	0.499426	0.791489	-0.235332	-0.167247	-0.189778	-0.0662899	0.54188	0.928496	-0.633627	-0.809816	0.0612564	-0.0754087	0.0714974	0.550258	-0.447169	-0.485236	0.0700904	-0.404494	-0.459316	0.0441955				Pf03297		5416205	LBRM_25_1160	LBRM_25_1160	25	Ribosome
134062681	conserved hypothetical protein [Leishmania braziliensis MHOM/BR/75/M2904]		x	x	NaN	NaN	NaN	NaN	NaN	NaN	-0.552927	-0.402955	0.212821	0.234179	0.399094	0.125105	-0.266737	0.305655	0.0147745	-0.0490625	0.0977251	-0.117673	0.229789	0.183387				Pf05021		5416214	LBRM_25_1250	LBRM_25_1250	25	Protein processing in endoplasmic reticulum
134062682	conserved hypothetical protein [Leishmania braziliensis MHOM/BR/75/M2904]		x	NA	NaN	NaN	NaN	NaN	NaN	NaN	0.342536	0.796759	-0.0875202	0.0481674	-0.474881	-0.625063	NaN	NaN	NaN	NaN	NaN	NaN	-0.701184	0.0984797						5416215	LBRM_25_1260	LBRM_25_1260	25
134062683	conserved hypothetical protein [Leishmania braziliensis MHOM/BR/75/M2904]	x	x	x	1.0987	1.03643	-0.0800871	0.419185	-0.48599	0.100881	0.309934	0.448449	-0.0639771	0.513148	-0.979766	-1.09243	0.76857	1.02901	-0.481639	-0.144837	-1.19412	-1.20145	-0.903419	0.00846974			enzyme regulator activity	Pf09184	[GO:0019888]; GO:0019208; GO:0030234; GO:0098772; GO:0003674;[GO:0030289]; GO:0008287; GO:0044424; GO:0044464; GO:1903293; GO:0005622; GO:0005575; GO:0005623; GO:1902494; GO:0032991;[GO:0030362]	5416216	LBRM_25_1270	LBRM_25_1270	25
134062688	conserved hypothetical protein [Leishmania braziliensis MHOM/BR/75/M2904]	x	x	x	0.367762	0.401341	0.10192	0.439891	-0.348164	-0.303144	-0.0705267	-0.142767	0.059521	0.221988	-0.073189	-0.249747	-0.119943	-0.36747	0.071021	0.335489	-0.0677781	-0.256204	-0.0668574	0.608108				Pf06565		5416221	LBRM_25_1320	LBRM_25_1320	25
134062697	conserved hypothetical protein [Leishmania braziliensis MHOM/BR/75/M2904]		x	x	NaN	NaN	NaN	NaN	NaN	NaN	0.383318	0.318991	-0.115879	0.203484	-0.239416	-0.252264	0.317187	0.362707	-0.23419	-0.105791	-0.375932	-0.262214	-0.344044	0.0325787	metabolic process	spliceosomal complex	protein binding	Pf00400	[GO:0000398]; GO:0000377; GO:0006397; GO:0000375; GO:0006396; GO:0016071; GO:0008380; GO:0010467; GO:0016070; GO:0043170; GO:0044260; GO:0090304; GO:0071704; GO:0044237; GO:0006139; GO:0008152; GO:0009987; GO:0006725; GO:0034641; GO:0044238; GO:0046483; GO:1901360; GO:0008150; GO:0006807;[GO:0005515]; GO:0005488; GO:0003674;[GO:0071013]; GO:0005681; GO:1902494; GO:0030529; GO:0044428; GO:0032991;…	5416230	LBRM_25_1410	LBRM_25_1410	25	Spliceosome
134062706	conserved hypothetical protein [Leishmania braziliensis MHOM/BR/75/M2904]	NA	NA	x	NaN	NaN	NaN	NaN	NaN	NaN	NaN	NaN	NaN	NaN	NaN	NaN	-0.0756164	-0.385153	-0.0779194	0.00686362	-0.112788	0.644614	0.359126	0.234179						5416239	LBRM_25_1500	LBRM_25_1500	25
134062721	conserved hypothetical protein [Leishmania braziliensis MHOM/BR/75/M2904]	x	x	x	0.0723153	-0.0596932	-0.120538	-0.0478912	-0.225568	-0.461966	-0.869177	-0.577024	0.53332	0.556679	0.114356	0.00831378	0.164714	-0.293449	0.64813	0.649586	0.167898	-0.260002	0.111423	0.591527						5416254	LBRM_25_1650	LBRM_25_1650	25
134062725	conserved hypothetical protein [Leishmania braziliensis MHOM/BR/75/M2904]	x	x	x	-1.45735	-1.49045	0.270797	0.612662	0.454702	0.616515	-0.810266	-0.756661	0.169992	0.782036	0.52147	0.398569	-0.528249	-0.40604	0.139214	0.644465	0.384604	0.453989	1.082	0.000192938		cytoplasm	RNA binding		[GO:0003743]; GO:0008135; GO:0003723; GO:0003676; GO:0097159; GO:1901363; GO:0005488; GO:0003674;[GO:0005737]; GO:0044424; GO:0005622; GO:0044464; GO:0005575; GO:0005623;[GO:0005852]; GO:0043234; GO:0044444; GO:0032991; GO:0005737; GO:0044424; GO:0005575; GO:0005622; GO:0044464; GO:0005623	5416258	LBRM_25_1690	LBRM_25_1690	25	RNA transport
134062733	conserved hypothetical protein [Leishmania braziliensis MHOM/BR/75/M2904]	x	x	x	-0.0433211	0.0648639	-0.215059	0.142566	0.171509	0.205752	-0.357344	-0.502829	0.115918	0.294361	0.319155	0.544148	-1.04266	-0.838876	-0.163132	0.427021	0.292814	0.58511	0.662764	0.000277085			metal ion binding	Pf00226, Pf12171, Pf12874	[GO:0003676]; GO:0097159; GO:1901363; GO:0005488; GO:0003674;[GO:0008270]; GO:0046914; GO:0046872; GO:0043169; GO:0043167; GO:0005488; GO:0003674	5416266	LBRM_25_1770	LBRM_25_1770	25
134062736	conserved hypothetical protein [Leishmania braziliensis MHOM/BR/75/M2904]	NA	NA	x	NaN	NaN	NaN	NaN	NaN	NaN	NaN	NaN	NaN	NaN	NaN	NaN	-0.163373	-0.0107607	-0.286926	0.0800763	0.0649053	0.316078	0.307373	0.0542754						5416269	LBRM_25_1800	LBRM_25_1800	25
134062753	conserved hypothetical protein [Leishmania braziliensis MHOM/BR/75/M2904]	x	x	x	-0.191272	-0.257135	0.116794	0.254791	0.329555	0.186024	-0.324467	-0.421567	0.257091	-0.214905	0.278703	0.0967937	-0.354351	-0.42632	0.35691	0.0498508	0.240451	0.0230496	0.276514	0.0291003	cellular component movement		catalytic activity;DNA binding;motor activity;nucleotide binding;protein binding		[GO:0003677]; GO:0003676; GO:0097159; GO:1901363; GO:0005488; GO:0003674;[GO:0003777]; GO:0003774; GO:0017111; GO:0016462; GO:0016818; GO:0016817; GO:0016787; GO:0003824; GO:0003674;[GO:0005524]; GO:0032559; GO:0035639; GO:0030554; GO:0032555; GO:0043168; GO:1901265; GO:0017076; GO:0032553; GO:0043167; GO:0097159; GO:1901363; GO:0000166; GO:0097367; GO:0005488; GO:0036094; GO:0003674;[GO:0007018]…	5416289	LBRM_25_2000	LBRM_25_2000	25
134062758	GTP-binding protein, putative [Leishmania braziliensis MHOM/BR/75/M2904]	x	x	x	0.668987	0.211242	0.132577	0.171661	-0.230816	-0.645463	0.939543	0.50031	0.134365	0.289781	-0.374397	-1.22169	0.474173	0.19256	-0.225922	0.114612	-0.260788	-0.870733	-0.672852	0.00451212	regulation of biological process;response to stimulus;transport		catalytic activity;nucleotide binding	Pf00025, Pf00071, Pf04670, Pf08477	[GO:0003924]; GO:0017111; GO:0016462; GO:0016818; GO:0016817; GO:0016787; GO:0003824; GO:0003674;[GO:0005525]; GO:0032550; GO:0032561; GO:0035639; GO:0001883; GO:0032549; GO:0019001; GO:0032555; GO:0043168; GO:1901265; GO:0001882; GO:0017076; GO:0032553; GO:0043167; GO:0097159; GO:1901363; GO:0036094; GO:0097367; GO:0000166; GO:0005488; GO:0003674;[GO:0006886]; GO:0015031; GO:0034613; GO:0046907;…	5416294	LbrM_25_2050	LbrM_25_2050
134062767	hypothetical protein, conserved [Leishmania braziliensis MHOM/BR/75/M2904]	x	x	NA	0.628923	0.637577	-0.309875	-0.179976	-0.394832	-0.299253	-0.255972	-0.197623	0.100465	0.333936	-0.0850317	0.021662	NaN	NaN	NaN	NaN	NaN	NaN	-0.201165	0.354586	regulation of biological process;response to stimulus			Pf14538	[GO:0005488]; GO:0003674;[GO:0031929]; GO:0035556; GO:0007165; GO:0007154; GO:0009987; GO:0023052; GO:0050794; GO:0051716; GO:0008150; GO:0050789; GO:0050896; GO:0065007;[GO:0031931]; GO:0038201; GO:0043234; GO:0044424; GO:0032991; GO:0005622; GO:0044464; GO:0005575; GO:0005623	5416303	LbrM_25_2140	LbrM_25_2140
134062772	hypothetical protein, conserved [Leishmania braziliensis MHOM/BR/75/M2904]	x	x	NA	0.760465	0.714897	-0.107817	-0.487765	-0.421263	-0.880408	0.588348	0.971288	0.172963	-0.390993	-0.299182	-0.620534	NaN	NaN	NaN	NaN	NaN	NaN	-1.03338	0.000239347				Pf00226		5416308	LbrM_25_2190	LbrM_25_2190
134062778	hypothetical protein, conserved [Leishmania braziliensis MHOM/BR/75/M2904]	NA	NA	x	NaN	NaN	NaN	NaN	NaN	NaN	NaN	NaN	NaN	NaN	NaN	NaN	-1.7846	-1.74629	0.704053	0.963888	0.888062	0.974887	1.88456	0.0840478						5416314	LbrM_25_2250	LbrM_25_2250
134062779	hypothetical protein, conserved [Leishmania braziliensis MHOM/BR/75/M2904]	x		NA	0.123303	-0.0209326	-0.220084	0.210429	-0.00345047	-0.0892657	NaN	NaN	NaN	NaN	NaN	NaN	NaN	NaN	NaN	NaN	NaN	NaN	0.0784755	0.588511						5416315	LbrM_25_2260	LbrM_25_2260
134062781	pyruvate dehydrogenase E1 beta subunit, putative [Leishmania braziliensis MHOM/BR/75/M2904]	x	x	x	0.198404	0.156165	0.195852	0.224452	-0.0341876	-0.124408	0.191536	0.109027	0.00671136	0.397562	-0.0384018	-0.471013	-0.554405	-0.487232	0.0530441	0.306108	0.209492	-0.338709	0.029088	0.837118	metabolic process		catalytic activity	Pf02779, Pf02780	[GO:0003824]; GO:0003674;[GO:0004739]; GO:0004738; GO:0016624; GO:0016903; GO:0016491; GO:0003824; GO:0003674;[GO:0006086]; GO:0006085; GO:0006090; GO:0006084; GO:0071616; GO:0032787; GO:0006637; GO:0009108; GO:0035384; GO:0019752; GO:0006732; GO:0006793; GO:0035383; GO:0051188; GO:0044272; GO:1901576; GO:0043436; GO:0051186; GO:0044237; GO:0006790; GO:0071704; GO:0044249; GO:0009058; GO:0006082;…	5416317	LbrM_25_2280	LbrM_25_2280
134062787	hypothetical protein, conserved [Leishmania braziliensis MHOM/BR/75/M2904]	x	x	x	-0.315968	-0.228057	-0.213688	0.37402	0.0998469	-0.0547818	0.592919	0.714073	-0.0515436	0.0729077	-0.318606	-0.409306	-0.429343	-0.582124	0.253647	0.349046	0.0732692	0.0736906	0.0577968	0.744869						5416323	LbrM_25_2340	LbrM_25_2340
134062790	hypothetical protein, conserved [Leishmania braziliensis MHOM/BR/75/M2904]	x	x	NA	-1.24429	-0.969366	0.454129	0.358861	0.318015	0.334076	0.311105	0.0571027	0.196678	0.0824547	0.176094	-0.0748665	NaN	NaN	NaN	NaN	NaN	NaN	0.398213	0.217172	metabolic process	ribosome	structural molecule activity		[GO:0003735]; GO:0005198; GO:0003674;[GO:0005622]; GO:0044464; GO:0005575; GO:0005623;[GO:0005840]; GO:0030529; GO:0043232; GO:0044444; GO:0044424; GO:1990904; GO:0043228; GO:0043229; GO:0005737; GO:0005622; GO:0044464; GO:0032991; GO:0043226; GO:0005575; GO:0005623;[GO:0006412]; GO:0010467; GO:0034645; GO:0043043; GO:0044267; GO:0043170; GO:0009059; GO:0044249; GO:0044260; GO:0006518; GO:0043604…	5416326	LbrM_25_2370	LbrM_25_2370
134062791	diacylglycerol acyltransferase, putative [Leishmania braziliensis MHOM/BR/75/M2904]		x	NA	NaN	NaN	NaN	NaN	NaN	NaN	0.27511	0.412128	-0.3102	-0.364909	-0.107285	0.095156	NaN	NaN	NaN	NaN	NaN	NaN	-0.251359	0.385807			catalytic activity	Pf03982	[GO:0016747]; GO:0016746; GO:0016740; GO:0003824; GO:0003674	5416327	LbrM_25_2380	LbrM_25_2380
134062794	hypothetical protein, conserved [Leishmania braziliensis MHOM/BR/75/M2904]	x	x	x	-0.0232439	-0.019635	0.18651	0.218278	-0.239984	-0.264923	0.23302	0.231371	-0.17796	0.235329	-0.301248	-0.148214	0.307546	0.258561	-0.268168	0.197728	-0.285775	-0.139192	-0.161778	0.138349			protein binding		[GO:0005515]; GO:0005488; GO:0003674	5416330	LbrM_25_2410	LbrM_25_2410
134062801	hypothetical protein, conserved [Leishmania braziliensis MHOM/BR/75/M2904]	x	x	NA	0.731092	0.621935	0.343626	0.403784	-0.502785	-0.550794	-0.705855	-0.997281	0.213424	0.212969	-0.000876784	0.230766	NaN	NaN	NaN	NaN	NaN	NaN	-0.0689796	0.84133						5416337	LbrM_25_2480	LbrM_25_2480
134062834	putative 60S ribosomal protein L7 [Leishmania braziliensis MHOM/BR/75/M2904]	x	x	x	-0.0552869	-0.138213	0.2229	0.0136805	-0.0281509	0.266882	0.0372236	-0.0405799	0.0137543	-0.515723	0.303721	0.229808	-0.267506	0.237001	0.105787	-0.397768	0.20629	-0.193821	-0.0255735	0.825057				Pf00327		5416369	LBRM_26_0170	LBRM_26_0170	26	Ribosome
134062836	conserved hypothetical protein [Leishmania braziliensis MHOM/BR/75/M2904]		x	x	NaN	NaN	NaN	NaN	NaN	NaN	0.629808	-0.178789	0.0880966	0.0947756	-0.278324	-0.298022	1.35189	0.841308	-0.409839	-0.313248	-0.91694	-0.610714	-0.774158	0.0303336	cell organization and biogenesis;metabolic process		metal ion binding	Pf01106, Pf08712	[GO:0005506]; GO:0046914; GO:0046872; GO:0043169; GO:0043167; GO:0005488; GO:0003674;[GO:0016226]; GO:0006790; GO:0031163; GO:0051188; GO:0044237; GO:0022607; GO:0044249; GO:0051186; GO:0008152; GO:0009987; GO:0016043; GO:0044085; GO:0009058; GO:0008150; GO:0071840;[GO:0051536]; GO:0051540; GO:0005488; GO:0003674	5416371	LBRM_26_0190	LBRM_26_0190	26
134062837	cell cycle regulation-like protein [Leishmania braziliensis MHOM/BR/75/M2904]	x	x	x	0.346074	0.190907	0.417022	0.131425	-0.456596	-0.352567	0.192119	0.214542	-0.318704	-0.257802	-0.249067	-0.119228	1.13837	0.703506	-0.568902	-0.437225	-0.452273	-0.121605	-0.51443	0.0115179	metabolic process			Pf03463, Pf03464, Pf03465	[GO:0070481]; GO:0000956; GO:0006402; GO:0006401; GO:0010629; GO:0016071; GO:0016070; GO:0034655; GO:0044265; GO:0010467; GO:0010468; GO:0010605; GO:0044260; GO:0090304; GO:0006139; GO:0019439; GO:0044270; GO:0046700; GO:1901361; GO:0009057; GO:0044248; GO:0043170; GO:0060255; GO:0009892; GO:0044237; GO:0006725; GO:0034641; GO:0044238; GO:0046483; GO:1901360; GO:1901575; GO:0009056; GO:0071704; G…	5416372	LBRM_26_0200	LBRM_26_0200	26	mRNA surveillance pathway
134062873	conserved hypothetical protein [Leishmania braziliensis MHOM/BR/75/M2904]		x	NA	NaN	NaN	NaN	NaN	NaN	NaN	0.290994	0.418431	0.313914	0.245177	-0.253879	-1.01464	NaN	NaN	NaN	NaN	NaN	NaN	-0.682227	0.137674						5416410	LBRM_26_0580	LBRM_26_0580	26
134062876	conserved hypothetical protein [Leishmania braziliensis MHOM/BR/75/M2904]		x	x	NaN	NaN	NaN	NaN	NaN	NaN	0.207581	0.0957366	-0.00709898	-0.272695	0.162939	-0.00730178	-0.146644	-0.0297727	0.0324403	-0.239859	0.285802	-0.0811287	-0.0507476	0.631012			protein binding		[GO:0019905]; GO:0000149; GO:0005515; GO:0005488; GO:0003674	5416413	LBRM_26_0610	LBRM_26_0610	26
134062878	putative 10 kDa heat shock protein [Leishmania braziliensis MHOM/BR/75/M2904]	x	x	x	-1.48966	-1.4981	0.802533	-0.106421	0.763992	2.28803	-1.22724	-1.37832	0.669072	-0.125933	0.767868	1.87713	-1.56929	-1.8426	0.145324	-0.449924	0.593839	1.77974	1.64184	0.00335632	metabolic process	cytoplasm		Pf00166	[GO:0005737]; GO:0044424; GO:0005622; GO:0044464; GO:0005575; GO:0005623;[GO:0006457]; GO:0009987; GO:0008150	5416415	LBRM_26_0630	LBRM_26_0630	26
134062880	putative 10 kDa heat shock protein [Leishmania braziliensis MHOM/BR/75/M2904]	x	x	x	-0.589759	-0.569844	0.326675	0.223115	0.547389	0.0942386	0.662848	0.11519	0.151248	-0.208942	0.404681	-0.393197	0.0678964	-0.112711	-0.328012	-0.212553	0.39286	-0.571123	0.0614375	0.751053	metabolic process	cytoplasm		Pf00166	[GO:0005737]; GO:0044424; GO:0005622; GO:0044464; GO:0005575; GO:0005623;[GO:0006457]; GO:0009987; GO:0008150	5416417	LBRM_26_0650	LBRM_26_0650	26
134062882	putative protein disulfide isomerase [Leishmania braziliensis MHOM/BR/75/M2904]	x	x	x	-0.313622	-0.109696	-0.60392	-0.551241	0.0106418	-0.0251962	-0.135436	0.268222	0.160081	0.321521	0.284339	-0.419812	0.0393521	-0.0790392	0.240929	0.368186	0.429213	0.11548	0.118473	0.437253	cellular homeostasis;regulation of biological process	endoplasmic reticulum		Pf00085, Pf07749	[GO:0005783]; GO:0012505; GO:0043231; GO:0044444; GO:0044464; GO:0043227; GO:0043229; GO:0005737; GO:0044424; GO:0005575; GO:0005623; GO:0043226; GO:0005622;[GO:0045454]; GO:0019725; GO:0050794; GO:0009987; GO:0042592; GO:0050789; GO:0008150; GO:0065008; GO:0065007	5416419	LBRM_26_0670	LBRM_26_0670	26	Protein processing in endoplasmic reticulum
134062894	conserved hypothetical protein [Leishmania braziliensis MHOM/BR/75/M2904]	x	x	x	-1.6008	-1.32492	0.767246	0.787699	0.409681	0.781669	-0.582376	-0.567222	0.502367	0.546851	0.446947	0.675581	-0.792608	-1.49959	0.40753	0.371011	0.332705	0.338222	1.0423	0.00351625				Pf00076, Pf13893, Pf14259	[GO:0003676]; GO:0097159; GO:1901363; GO:0005488; GO:0003674	5416431	LBRM_26_0790	LBRM_26_0790	26	RNA transport; mRNA surveillance pathway; Spliceosome
134062899	putative asparagine synthetase a [Leishmania braziliensis MHOM/BR/75/M2904]	x	x	x	-0.598571	-0.723836	0.815086	0.499018	0.651745	0.18799	-1.19932	-1.32176	0.531596	0.3962	0.507591	0.229064	-0.686629	-0.787067	0.395857	0.262871	0.509232	0.330922	0.794364	0.00842028	metabolic process	cytoplasm	catalytic activity	Pf03590	[GO:0004071]; GO:0016211; GO:0016880; GO:0016879; GO:0016874; GO:0003824; GO:0003674;[GO:0005737]; GO:0044424; GO:0005622; GO:0044464; GO:0005575; GO:0005623;[GO:0006529]; GO:0006528; GO:0009067; GO:0043604; GO:0072330; GO:0009066; GO:0032787; GO:0043603; GO:1901607; GO:0044271; GO:0046394; GO:1901605; GO:0019752; GO:0034641; GO:0008652; GO:0044249; GO:0016053; GO:0006520; GO:0043436; GO:0006807;…	5416436	LBRM_26_0840	LBRM_26_0840	26	Cyanoamino acid metabolism; Metabolic pathways; Biosynthesis of secondary metabolites; Alanine, aspartate and glutamate metabolism; Biosynthesis of amino acids
134062904	putative 40S ribosomal protein S16 [Leishmania braziliensis MHOM/BR/75/M2904]	x	x	x	-0.0170725	0.202617	0.0884067	0.104542	0.140593	0.00665208	-0.015865	-0.0567596	-0.0443816	-0.771438	0.565493	0.268758	-0.64075	-0.373176	-0.0336456	-0.359055	0.57816	0.356918	0.197917	0.256621	metabolic process	ribosome	structural molecule activity	Pf00380	[GO:0003735]; GO:0005198; GO:0003674;[GO:0005840]; GO:0030529; GO:0043232; GO:0044444; GO:0044424; GO:1990904; GO:0043228; GO:0043229; GO:0005737; GO:0005622; GO:0044464; GO:0032991; GO:0043226; GO:0005575; GO:0005623;[GO:0006412]; GO:0010467; GO:0034645; GO:0043043; GO:0044267; GO:0043170; GO:0009059; GO:0044249; GO:0044260; GO:0006518; GO:0043604; GO:1901566; GO:0019538; GO:0071704; GO:1901576;…	5416441; 5416442	LBRM_26_0890; LBRM_26_0900	LBRM_26_0890; LBRM_26_0900	26	Ribosome
134062907	conserved hypothetical protein [Leishmania braziliensis MHOM/BR/75/M2904]	NA	NA	x	NaN	NaN	NaN	NaN	NaN	NaN	NaN	NaN	NaN	NaN	NaN	NaN	-0.0948776	-0.28132	-0.224446	0.307984	-0.136623	0.429284	0.40043	0.0909558						5416444	LBRM_26_0920	LBRM_26_0920	26
134062914	putative protein kinase [Leishmania braziliensis MHOM/BR/75/M2904]		x	NA	NaN	NaN	NaN	NaN	NaN	NaN	-0.644909	-0.94467	0.455365	0.0746021	0.284761	0.774849	NaN	NaN	NaN	NaN	NaN	NaN	0.756142	0.185504	metabolic process		catalytic activity;nucleotide binding	Pf00069, Pf07714	[GO:0004672]; GO:0016301; GO:0016773; GO:0140096; GO:0016772; GO:0003824; GO:0016740; GO:0003674;[GO:0005524]; GO:0032559; GO:0035639; GO:0030554; GO:0032555; GO:0043168; GO:1901265; GO:0017076; GO:0032553; GO:0043167; GO:0097159; GO:1901363; GO:0000166; GO:0097367; GO:0005488; GO:0036094; GO:0003674;[GO:0006468]; GO:0006464; GO:0016310; GO:0036211; GO:0044267; GO:0006796; GO:0019538; GO:0043412;…	5416451	LBRM_26_0990	LBRM_26_0990	26
134062921	conserved hypothetical protein [Leishmania braziliensis MHOM/BR/75/M2904]	x	x	x	-0.114821	-0.38376	0.360747	0.00236127	0.0249492	-0.0584698	0.273689	0.316091	0.159537	0.160946	0.0196499	-0.301333	-0.570598	0.0283253	-0.103995	-0.00270313	0.132886	0.056495	0.00772957	0.947724				Pf04389		5416458	LBRM_26_1060	LBRM_26_1060	26
134062928	conserved hypothetical protein [Leishmania braziliensis MHOM/BR/75/M2904]		x	x	NaN	NaN	NaN	NaN	NaN	NaN	0.0805354	0.0406054	0.0622834	0.223057	-0.276677	-0.174919	0.488855	0.619099	-0.244766	0.1475	-0.522217	-0.443359	-0.348871	0.0819965				Pf10211		5416466	LBRM_26_1140	LBRM_26_1140	26
134062930	conserved hypothetical protein [Leishmania braziliensis MHOM/BR/75/M2904]	x	x	NA	-0.192143	0.0566746	-0.166736	-0.481978	0.0824986	-0.260468	-0.218221	-0.154922	0.284128	0.232259	0.368501	0.45041	NaN	NaN	NaN	NaN	NaN	NaN	0.130407	0.461207						5416468	LBRM_26_1160	LBRM_26_1160	26
134062934	conserved hypothetical protein [Leishmania braziliensis MHOM/BR/75/M2904]	x	x	x	-1.27343	-1.28517	-1.40342	-0.184776	0.457111	-0.188292	0.679042	0.710796	0.0342091	0.574169	0.0477351	-0.185195	0.491475	0.376048	0.205118	0.668387	0.10197	0.174221	0.325629	0.321382						5416472	LBRM_26_1200	LBRM_26_1200	26
134062936	conserved hypothetical protein [Leishmania braziliensis MHOM/BR/75/M2904]	x	x	x	-0.0901847	0.189052	-0.123776	-0.270089	-0.115197	-0.170377	1.07673	1.5923	-0.403905	-0.951861	-0.815157	-0.735924	0.424718	0.764205	0.346756	-0.173813	-0.169831	-0.373654	-0.839089	0.00275939				Pf00226		5416474	LBRM_26_1220	LBRM_26_1220	26
134062940	heat shock protein 70-related protein [Leishmania braziliensis MHOM/BR/75/M2904]	x	x	x	0.335817	0.361157	-0.0903905	-0.133377	0.041924	-0.0718005	0.139112	-0.0765907	-0.189928	0.0513836	0.0417745	0.0608203	-0.0133678	0.0105168	-0.128285	-0.127781	0.0359708	-0.246954	-0.0773422	0.322862	cell organization and biogenesis			Pf00012, Pf06723	[GO:0000902]; GO:0032989; GO:0009653; GO:0016043; GO:0048869; GO:0032502; GO:0048856; GO:0009987; GO:0071840; GO:0008150	5416478	LBRM_26_1260	LBRM_26_1260	26	Endocytosis; Spliceosome; Protein processing in endoplasmic reticulum
134062953	guanine nucleotide-binding protein-like protein [Leishmania braziliensis MHOM/BR/75/M2904]		x	x	NaN	NaN	NaN	NaN	NaN	NaN	-0.257186	-0.528073	-0.0275245	-0.0268069	0.191839	0.56	-0.324059	-0.719624	0.118743	0.081025	0.0743027	0.857361	0.579241	0.0120293			catalytic activity;nucleotide binding	Pf01926, Pf02421, Pf03193	[GO:0003924]; GO:0017111; GO:0016462; GO:0016818; GO:0016817; GO:0016787; GO:0003824; GO:0003674;[GO:0005525]; GO:0032550; GO:0032561; GO:0035639; GO:0001883; GO:0032549; GO:0019001; GO:0032555; GO:0043168; GO:1901265; GO:0001882; GO:0017076; GO:0032553; GO:0043167; GO:0097159; GO:1901363; GO:0036094; GO:0097367; GO:0000166; GO:0005488; GO:0003674	5416491	LBRM_26_1390	LBRM_26_1390	26
134062991	conserved hypothetical protein [Leishmania braziliensis MHOM/BR/75/M2904]		x	NA	NaN	NaN	NaN	NaN	NaN	NaN	-0.755625	-0.669225	0.606289	0.644861	0.629945	-0.456244	NaN	NaN	NaN	NaN	NaN	NaN	0.545708	0.393813				Pf04727		5416530	LBRM_26_1780	LBRM_26_1780	26
134063001	conserved hypothetical protein [Leishmania braziliensis MHOM/BR/75/M2904]	x	x	x	-0.48614	-0.566464	0.539052	0.689642	0.317327	0.144183	-0.380318	-0.621093	0.448643	0.613091	0.117114	0.00686985	-0.79719	-0.832411	0.248298	0.537252	0.153103	-0.130957	0.543916	0.0162568						5416540	LBRM_26_1880	LBRM_26_1880	26
134063002	putative electon transport protein SCO1/SCO2 [Leishmania braziliensis MHOM/BR/75/M2904]		x	x	NaN	NaN	NaN	NaN	NaN	NaN	-0.923362	-1.05433	0.451444	0.319275	0.343668	0.236255	-0.165532	-0.0776393	0.288556	0.111344	0.215844	0.254483	0.493622	0.0818232	metabolic process		antioxidant activity;catalytic activity	Pf00578, Pf02630, Pf13905	[GO:0016209]; GO:0003674;[GO:0016491]; GO:0003824; GO:0003674;[GO:0055114]; GO:0008152; GO:0008150	5416541	LBRM_26_1890	LBRM_26_1890	26
134063003	conserved hypothetical protein [Leishmania braziliensis MHOM/BR/75/M2904]	x	x	x	0.0435661	-0.00693887	0.887261	1.06666	0.298428	0.714982	-2.13696	-1.74204	0.581066	0.765065	0.12509	0.67755	-1.42103	-1.82106	0.591566	0.716987	0.314622	0.345178	1.11657	0.0158439						5416542	LBRM_26_1900	LBRM_26_1900	26
134063005	conserved hypothetical protein [Leishmania braziliensis MHOM/BR/75/M2904]	x	x	x	-1.6888	-1.61157	0.112015	-0.461685	0.808531	0.818857	-0.0825543	0.0373327	-0.0281973	-0.328974	0.48758	0.888596	-0.198404	-0.144732	0.000951663	0.0249777	0.50701	0.859076	0.800881	0.0156241	metabolic process		catalytic activity	Pf05219, Pf08241, Pf08242, Pf12847, Pf13489, Pf13649, Pf13847	[GO:0008152]; GO:0008150;[GO:0008168]; GO:0016741; GO:0016740; GO:0003824; GO:0003674	5416544	LBRM_26_1920	LBRM_26_1920	26
134063018	conserved hypothetical protein [Leishmania braziliensis MHOM/BR/75/M2904]	x		NA	0.292441	0.0913326	0.000748165	-0.229367	0.108915	-0.264068	NaN	NaN	NaN	NaN	NaN	NaN	NaN	NaN	NaN	NaN	NaN	NaN	-0.256347	0.155939						5416557	LBRM_26_2050	LBRM_26_2050	26
134063032	conserved hypothetical protein [Leishmania braziliensis MHOM/BR/75/M2904]	x	x	x	-1.01154	-0.783074	-0.151235	-0.211889	0.0948677	0.257757	-0.515085	-0.212906	0.242618	0.208878	-0.120584	-0.036296	0.879762	0.296254	0.264166	0.433906	0.000954716	0.363448	0.220231	0.314785		mitochondrion	structural molecule activity		[GO:0003735]; GO:0005198; GO:0003674;[GO:0005739]; GO:0043231; GO:0044444; GO:0043227; GO:0043229; GO:0005737; GO:0044424; GO:0043226; GO:0005622; GO:0044464; GO:0005575; GO:0005623	5416571	LBRM_26_2190	LBRM_26_2190	26
134063035	conserved hypothetical protein [Leishmania braziliensis MHOM/BR/75/M2904]		x	x	NaN	NaN	NaN	NaN	NaN	NaN	0.108396	0.386046	0.117067	0.333559	0.0261493	0.0564853	-1.50944	-1.02745	0.655403	0.29761	0.34071	0.215454	0.423324	0.259776						5416574	LBRM_26_2220	LBRM_26_2220	26
134063037	conserved hypothetical protein [Leishmania braziliensis MHOM/BR/75/M2904]		x	NA	NaN	NaN	NaN	NaN	NaN	NaN	0.0249549	0.0856874	-0.120692	-0.0785386	-0.116206	0.204794	NaN	NaN	NaN	NaN	NaN	NaN	0.0066997	0.957581						5416576	LBRM_26_2240	LBRM_26_2240	26
134063040	putative 60S ribosomal protein L35 [Leishmania braziliensis MHOM/BR/75/M2904]	x	x	x	0.13022	0.440639	0.145434	0.162711	-0.00856887	0.363899	0.0342571	0.0574824	-0.0587768	-0.535364	0.487161	0.375271	-0.535524	-0.25954	-0.237683	-0.321145	0.274319	-0.514798	0.0629974	0.703281	metabolic process	ribosome	structural molecule activity	Pf00831	[GO:0003735]; GO:0005198; GO:0003674;[GO:0005622]; GO:0044464; GO:0005575; GO:0005623;[GO:0005840]; GO:0030529; GO:0043232; GO:0044444; GO:0044424; GO:1990904; GO:0043228; GO:0043229; GO:0005737; GO:0005622; GO:0044464; GO:0032991; GO:0043226; GO:0005575; GO:0005623;[GO:0006412]; GO:0010467; GO:0034645; GO:0043043; GO:0044267; GO:0043170; GO:0009059; GO:0044249; GO:0044260; GO:0006518; GO:0043604…	5416578; 5416579	LBRM_26_2260; LBRM_26_2270	LBRM_26_2260; LBRM_26_2270	26	Ribosome
134063046	putative peroxisomal membrane protein 4 [Leishmania braziliensis MHOM/BR/75/M2904]		x	NA	NaN	NaN	NaN	NaN	NaN	NaN	0.541769	0.472612	-0.140391	-0.501635	-0.0190282	-0.353327	NaN	NaN	NaN	NaN	NaN	NaN	-0.58266	0.0881402				Pf02466		5416585	LBRM_26_2330	LBRM_26_2330	26	Peroxisome
134063047	conserved hypothetical protein [Leishmania braziliensis MHOM/BR/75/M2904]	x	x	x	0.194166	0.451079	-0.0126396	0.117502	-0.294383	-0.338759	0.172223	0.0766374	-0.371259	-0.157104	-0.478733	-0.183658	1.89144	1.31643	-0.837536	-0.590998	-0.643182	-0.311224	-0.64012	0.04061						5416586	LBRM_26_2340	LBRM_26_2340	26
134063048	conserved hypothetical protein [Leishmania braziliensis MHOM/BR/75/M2904]		x	x	NaN	NaN	NaN	NaN	NaN	NaN	0.361203	0.390806	0.126776	-0.151212	-0.183105	-0.198318	0.0818739	-0.0176011	-0.184245	-0.131484	-0.167195	0.0725019	-0.252937	0.0287253			protein binding	Pf00651	[GO:0005515]; GO:0005488; GO:0003674	5416587	LBRM_26_2350	LBRM_26_2350	26
134063058	conserved hypothetical protein [Leishmania braziliensis MHOM/BR/75/M2904]	x	x	x	-0.95412	-0.94253	0.629007	0.502166	0.984575	0.709933	-1.4236	-1.55234	0.253792	0.68184	0.53124	0.674123	-1.07731	-1.55854	0.533278	0.767217	0.525139	0.716126	1.35386	0.000392404				Pf00226		5416598	LBRM_26_2460	LBRM_26_2460	26
134063061	conserved hypothetical protein [Leishmania braziliensis MHOM/BR/75/M2904]	x	x	x	-1.4605	-1.47596	0.0170127	0.355559	0.353732	0.396413	-0.296843	-0.0841033	0.185618	0.537646	0.277281	0.115908	-0.0471803	-0.329023	0.0387167	0.440915	0.356841	0.617961	0.767169	0.00276936			catalytic activity;metal ion binding;nucleotide binding;protein binding	Pf00856, Pf01071, Pf07478, Pf13535	[GO:0003824]; GO:0003674;[GO:0005515]; GO:0005488; GO:0003674;[GO:0005524]; GO:0032559; GO:0035639; GO:0030554; GO:0032555; GO:0043168; GO:1901265; GO:0017076; GO:0032553; GO:0043167; GO:0097159; GO:1901363; GO:0000166; GO:0097367; GO:0005488; GO:0036094; GO:0003674;[GO:0008716]; GO:0016881; GO:0016879; GO:0016874; GO:0003824; GO:0003674;[GO:0046872]; GO:0043169; GO:0043167; GO:0005488; GO:0003674	5416601	LBRM_26_2490	LBRM_26_2490	26
134063063	conserved hypothetical protein [Leishmania braziliensis MHOM/BR/75/M2904]		x	x	NaN	NaN	NaN	NaN	NaN	NaN	-0.873587	-0.269033	0.151391	0.151032	0.104208	0.0555355	0.428079	0.436914	0.0657981	-0.161576	-0.143979	0.0552211	0.0201466	0.925448						5416603	LBRM_26_2510	LBRM_26_2510	26
134063065	conserved hypothetical protein [Leishmania braziliensis MHOM/BR/75/M2904]	x		NA	0.212615	0.0993172	0.146988	0.0826372	-0.125823	-0.415735	NaN	NaN	NaN	NaN	NaN	NaN	NaN	NaN	NaN	NaN	NaN	NaN	-0.305947	0.107897						5416605	LBRM_26_2530	LBRM_26_2530	26
134063071	conserved hypothetical protein [Leishmania braziliensis MHOM/BR/75/M2904]	x	x	x	-0.284547	-0.0639225	0.348783	0.234768	-0.18059	0.187557	0.0590543	-0.265526	0.0676197	0.0689977	0.260596	-0.291325	0.0648607	-0.283151	-0.187277	-0.056247	0.0920031	0.228341	0.120912	0.232385				Pf05667, Pf07888, Pf09726, Pf12128	[GO:0016021]; GO:0031224; GO:0044425; GO:0005575; GO:0016020	5416611	LBRM_26_2590	LBRM_26_2590	26
134063078	6-phosphogluconolactonase [Leishmania braziliensis MHOM/BR/75/M2904]	x	x	x	0.135665	0.0911172	-0.134658	-0.0684222	-0.298847	-0.22469	0.529723	0.493921	-0.053092	0.0120338	-0.245161	-0.395454	0.500911	0.621294	-0.200058	-0.224746	-0.233833	-0.305707	-0.441072	0.00134635	metabolic process		catalytic activity	Pf01182	[GO:0005975]; GO:0044238; GO:0071704; GO:0008152; GO:0008150;[GO:0006098]; GO:0006739; GO:0019682; GO:0019693; GO:0051156; GO:0046496; GO:0006081; GO:0006796; GO:0019637; GO:1901135; GO:0019362; GO:0044237; GO:0071704; GO:0006793; GO:0006733; GO:0009117; GO:0072524; GO:0008152; GO:0009987; GO:0006732; GO:0006753; GO:0034641; GO:0046483; GO:1901360; GO:1901564; GO:0008150; GO:0051186; GO:0055086; …	5416615; 5416618	LBRM_26_2630; LBRM_26_2660	LBRM_26_2630; LBRM_26_2660	26
134063106	putative flap endonuclease-1 (FEN-1) [Leishmania braziliensis MHOM/BR/75/M2904]	x	x	NA	-1.05515	-0.976756	-0.428511	-0.300243	0.310793	0.808669	0.0655948	0.240734	0.0753888	0.298985	0.204561	0.755932	NaN	NaN	NaN	NaN	NaN	NaN	0.692899	0.0349309	metabolic process;response to stimulus		catalytic activity;DNA binding	Pf00752, Pf00867, Pf01367	[GO:0003677]; GO:0003676; GO:0097159; GO:1901363; GO:0005488; GO:0003674;[GO:0003824]; GO:0003674;[GO:0004518]; GO:0016788; GO:0016787; GO:0003824; GO:0003674;[GO:0006281]; GO:0006259; GO:0006974; GO:0044260; GO:0090304; GO:0033554; GO:0043170; GO:0044237; GO:0006139; GO:0006950; GO:0051716; GO:0071704; GO:0008152; GO:0009987; GO:0006725; GO:0034641; GO:0044238; GO:0046483; GO:1901360; GO:0050896…	5416647	LBRM_27_0270	LBRM_27_0270	27	Non-homologous end-joining; Base excision repair; DNA replication
134063121	oligosaccharyl transferase-like protein [Leishmania braziliensis MHOM/BR/75/M2904]	NA	NA	x	NaN	NaN	NaN	NaN	NaN	NaN	NaN	NaN	NaN	NaN	NaN	NaN	0.262874	0.30054	0.104786	-0.0871106	-0.150416	-0.430674	-0.445467	0.0214067	metabolic process	membrane	catalytic activity	Pf02366, Pf02516	[GO:0000030]; GO:0016758; GO:0016757; GO:0016740; GO:0003824; GO:0003674;[GO:0004576]; GO:0016758; GO:0016757; GO:0016740; GO:0003824; GO:0003674;[GO:0006486]; GO:0006464; GO:0009101; GO:0043413; GO:0036211; GO:0044267; GO:0009100; GO:0034645; GO:1901137; GO:1901566; GO:0043412; GO:0070085; GO:0019538; GO:0044260; GO:1901135; GO:0009059; GO:0044249; GO:1901576; GO:1901564; GO:0043170; GO:0008152;…	5416663	LBRM_27_0430	LBRM_27_0430	27
134063140	putative radial spoke protein 3 [Leishmania braziliensis MHOM/BR/75/M2904]	x	x	x	0.393298	0.0819712	-0.515927	0.0301112	-0.214004	-0.151009	0.848951	0.68091	-0.471844	-0.148828	-0.354744	-0.104079	0.645618	0.750361	-0.435644	-0.145686	-0.284046	-0.605412	-0.439488	0.0415314				Pf06098		5416683	LBRM_27_0630	LBRM_27_0630	27
134063160	conserved hypothetical protein [Leishmania braziliensis MHOM/BR/75/M2904]	x		NA	0.0733377	-0.196779	-0.0182243	-0.268008	0.124054	0.28562	NaN	NaN	NaN	NaN	NaN	NaN	NaN	NaN	NaN	NaN	NaN	NaN	0.0944439	0.632119				Pf07876		5416703	LBRM_27_0830	LBRM_27_0830	27
134063185	conserved hypothetical protein [Leishmania braziliensis MHOM/BR/75/M2904]		x	x	NaN	NaN	NaN	NaN	NaN	NaN	0.448983	0.0837889	-0.112664	-0.105136	-0.393749	0.011747	0.108236	0.423651	0.137035	-0.129256	-0.345137	-0.127499	-0.36301	0.00748337			catalytic activity	Pf01026	[GO:0016788]; GO:0016787; GO:0003824; GO:0003674	5416728	LBRM_27_1080	LBRM_27_1080	27
134063195	conserved hypothetical protein [Leishmania braziliensis MHOM/BR/75/M2904]		x	x	NaN	NaN	NaN	NaN	NaN	NaN	-0.878435	-1.00112	0.459153	-0.784045	0.324362	0.662794	0.0787195	-0.305443	0.880641	0.224705	0.233952	0.104719	0.255495	0.49686	metabolic process		catalytic activity	Pf05241	[GO:0016021]; GO:0031224; GO:0044425; GO:0005575; GO:0016020;[GO:0016125]; GO:0008202; GO:1901615; GO:0006629; GO:1901360; GO:0071704; GO:0044238; GO:0008152; GO:0008150;[GO:0047750]; GO:0016863; GO:0016860; GO:0016853; GO:0003824; GO:0003674	5416738	LBRM_27_1180	LBRM_27_1180	27
134063197	mitochondrial RNA binding protein 1 [Leishmania braziliensis MHOM/BR/75/M2904]	x	x	x	-0.464713	-0.345486	-0.108977	0.227587	-0.554704	-0.768714	0.775324	0.605718	-0.119328	0.253879	0.16485	-0.328503	-0.0765265	-0.244779	0.152909	0.410594	0.20763	0.213238	-0.0386983	0.847406	regulation of biological process		DNA binding	Pf09387	[GO:0003677]; GO:0003676; GO:0097159; GO:1901363; GO:0005488; GO:0003674;[GO:0006355]; GO:0006351; GO:0010468; GO:1903506; GO:2000112; GO:0010467; GO:0034645; GO:0097659; GO:0060255; GO:2001141; GO:0010556; GO:0031326; GO:0043170; GO:0009059; GO:0044249; GO:0044260; GO:0032774; GO:0019222; GO:0051252; GO:0009889; GO:0031323; GO:0071704; GO:1901576; GO:0009058; GO:0044237; GO:0016070; GO:0034654; …	5416740	LBRM_27_1200	LBRM_27_1200	27
134063220	putative arginyl-tRNA synthetase [Leishmania braziliensis MHOM/BR/75/M2904]	x	x	x	-0.273428	-0.247819	-0.313672	-0.267776	0.450396	0.509261	-0.321294	-0.264228	-0.318636	-0.213559	0.372127	0.718102	-0.0700025	0.0098096	-0.24647	-0.149386	0.269892	0.356681	0.454609	0.0020415	metabolic process	cytoplasm	catalytic activity;nucleotide binding	Pf00750, Pf03485, Pf05746	[GO:0000166]; GO:0036094; GO:1901265; GO:0005488; GO:0097159; GO:1901363; GO:0003674;[GO:0004812]; GO:0140101; GO:0140098; GO:0003824; GO:0003674;[GO:0004814]; GO:0004812; GO:0140101; GO:0140098; GO:0003824; GO:0003674;[GO:0005524]; GO:0032559; GO:0035639; GO:0030554; GO:0032555; GO:0043168; GO:1901265; GO:0017076; GO:0032553; GO:0043167; GO:0097159; GO:1901363; GO:0000166; GO:0097367; GO:0005488…	5416765	LBRM_27_1450	LBRM_27_1450	27	Aminoacyl-tRNA biosynthesis
134063225	conserved hypothetical protein [Leishmania braziliensis MHOM/BR/75/M2904]		x	NA	NaN	NaN	NaN	NaN	NaN	NaN	-0.221198	0.492741	-0.431353	-0.0369675	0.0291307	0.167648	NaN	NaN	NaN	NaN	NaN	NaN	0.10654	0.728484						5416770	LBRM_27_1500	LBRM_27_1500	27
134063227	putative 60S acidic ribosomal subunit protein [Leishmania braziliensis MHOM/BR/75/M2904]	x	x	x	0.118744	0.218799	0.0568714	-0.163135	0.240482	-0.1348	0.120412	0.388023	-0.183233	-0.270547	0.351394	-0.293838	-0.246667	-0.174599	-0.188284	-0.127953	0.456582	-0.168256	-0.0244597	0.840288				Pf00466	[GO:0005622]; GO:0044464; GO:0005575; GO:0005623;[GO:0042254]; GO:0022613; GO:0044085; GO:0071840; GO:0008150	5416772	LBRM_27_1520	LBRM_27_1520	27	Ribosome
134063231	putative ethanolamine kinase [Leishmania braziliensis MHOM/BR/75/M2904]		x	x	NaN	NaN	NaN	NaN	NaN	NaN	0.647231	0.373924	-0.342358	-0.330323	-0.240881	0.318118	0.172805	0.193954	-0.266204	-0.30776	-0.259865	0.0413544	-0.259785	0.193951				Pf01633, Pf01636		5416776	LBRM_27_1560	LBRM_27_1560	27
134063235	putative proteasome regulatory non-ATP-ase subunit 3 [Leishmania braziliensis MHOM/BR/75/M2904]	x	x	x	0.189918	0.109291	0.0453556	-0.055549	-0.108775	-0.0372355	0.613947	0.521062	-0.122693	-0.206505	-0.288938	-0.254244	0.263336	0.474673	-0.123536	-0.138403	-0.297497	-0.584203	-0.438078	0.000810191	regulation of biological process	proteasome	enzyme regulator activity;protein binding	Pf01399, Pf08375	[GO:0000502]; GO:0043234; GO:0044424; GO:1905369; GO:0032991; GO:0005622; GO:0044464; GO:1905368; GO:0005575; GO:0005623; GO:1902494;[GO:0005515]; GO:0005488; GO:0003674;[GO:0030234]; GO:0098772; GO:0003674;[GO:0042176]; GO:0009894; GO:0030163; GO:0051246; GO:0009056; GO:0019222; GO:0009057; GO:0019538; GO:1901565; GO:0051171; GO:0060255; GO:0080090; GO:0008152; GO:0050789; GO:0043170; GO:1901575…	5416780	LBRM_27_1600	LBRM_27_1600	27	Proteasome
134063237	conserved hypothetical protein [Leishmania braziliensis MHOM/BR/75/M2904]		x	x	NaN	NaN	NaN	NaN	NaN	NaN	0.575774	0.502205	0.256382	0.473996	-0.39032	-0.26117	-0.774877	-0.713615	-0.308077	-0.0594777	0.273345	0.425831	0.154069	0.60432			protein binding		[GO:0005515]; GO:0005488; GO:0003674	5416782	LBRM_27_1620	LBRM_27_1620	27
134063244	DNA-directed RNA polymerase II-like protein [Leishmania braziliensis MHOM/BR/75/M2904]	x	x	x	-0.0142304	-0.216204	-0.160455	-0.118881	0.0584938	-0.036155	0.404609	0.29549	0.00725905	0.00679155	-0.0933149	-0.336361	0.408306	0.234151	-0.126916	-0.0432192	-0.0412587	-0.228103	-0.184891	0.0605957	metabolic process		catalytic activity;DNA binding;protein binding	Pf01193, Pf13656	[GO:0003677]; GO:0003676; GO:0097159; GO:1901363; GO:0005488; GO:0003674;[GO:0003899]; GO:0034062; GO:0097747; GO:0016779; GO:0140098; GO:0016772; GO:0003824; GO:0016740; GO:0003674;[GO:0006351]; GO:0010467; GO:0034645; GO:0097659; GO:0043170; GO:0009059; GO:0044249; GO:0044260; GO:0032774; GO:0071704; GO:1901576; GO:0009058; GO:0044237; GO:0016070; GO:0034654; GO:0008152; GO:0009987; GO:0090304;…	5416789	LBRM_27_1690	LBRM_27_1690	27	Pyrimidine metabolism; Metabolic pathways; Purine metabolism; RNA polymerase
134063250	putative eukaryotic translation initiation factor eIF-4E [Leishmania braziliensis MHOM/BR/75/M2904]	x	x	x	0.309994	0.323473	0.136255	0.217097	-0.162695	-0.102849	0.441138	0.607431	-0.222883	0.0593167	-0.217775	-0.553828	-0.0257028	0.329968	-0.448962	-0.0498986	-0.0480915	-0.591985	-0.32238	0.0385834	metabolic process	cytoplasm	RNA binding	Pf01652	[GO:0003723]; GO:0003676; GO:0097159; GO:1901363; GO:0005488; GO:0003674;[GO:0003743]; GO:0008135; GO:0003723; GO:0003676; GO:0097159; GO:1901363; GO:0005488; GO:0003674;[GO:0005737]; GO:0044424; GO:0005622; GO:0044464; GO:0005575; GO:0005623;[GO:0006413]; GO:0006412; GO:0044237; GO:0010467; GO:0034645; GO:0043043; GO:0044267; GO:0008152; GO:0009987; GO:0043170; GO:0009059; GO:0044249; GO:0044260…	5416795	LBRM_27_1750	LBRM_27_1750	27	RNA transport
134063275	putative endo/exonuclease Mre11 [Leishmania braziliensis MHOM/BR/75/M2904]		x	NA	NaN	NaN	NaN	NaN	NaN	NaN	NaN	NaN	-0.153074	-0.399456	-0.123407	0.675938	NaN	NaN	NaN	NaN	NaN	NaN	0.204099	0.781621	metabolic process;response to stimulus	nucleus	catalytic activity;metal ion binding	Pf00149, Pf04152	[GO:0004519]; GO:0004518; GO:0016788; GO:0016787; GO:0003824; GO:0003674;[GO:0005634]; GO:0043231; GO:0043227; GO:0043229; GO:0043226; GO:0044424; GO:0005575; GO:0005622; GO:0044464; GO:0005623;[GO:0006302]; GO:0006281; GO:0006259; GO:0006974; GO:0044260; GO:0090304; GO:0033554; GO:0043170; GO:0044237; GO:0006139; GO:0006950; GO:0051716; GO:0071704; GO:0008152; GO:0009987; GO:0006725; GO:0034641;…	5416823	LBRM_27_2030	LBRM_27_2030	27	Homologous recombination; Non-homologous end-joining
134063277	conserved hypothetical protein [Leishmania braziliensis MHOM/BR/75/M2904]	x	x	x	0.110465	0.294828	-0.0727676	-0.55967	-0.30198	-0.00881043	1.15825	0.438149	0.484966	-0.274377	-0.655203	-0.379988	0.54722	0.215292	-0.0381594	-0.387068	-0.289952	-0.281187	-0.697386	0.000129724						5416826	LBRM_27_2060	LBRM_27_2060	27
134063281	protein kinase-like protein [Leishmania braziliensis MHOM/BR/75/M2904]	x	x	x	0.369601	0.362584	0.0266629	-0.0136611	-0.207428	-0.586562	0.413109	0.118449	-0.102704	0.0142629	-0.112417	-0.313208	0.438694	0.332411	-0.270731	-0.122322	-0.295974	-0.0507649	-0.375128	0.00274695	metabolic process		catalytic activity;nucleotide binding	Pf00069, Pf07714, Pf14531	[GO:0004672]; GO:0016301; GO:0016773; GO:0140096; GO:0016772; GO:0003824; GO:0016740; GO:0003674;[GO:0005524]; GO:0032559; GO:0035639; GO:0030554; GO:0032555; GO:0043168; GO:1901265; GO:0017076; GO:0032553; GO:0043167; GO:0097159; GO:1901363; GO:0000166; GO:0097367; GO:0005488; GO:0036094; GO:0003674;[GO:0006468]; GO:0006464; GO:0016310; GO:0036211; GO:0044267; GO:0006796; GO:0019538; GO:0043412;…	5416830	LBRM_27_2100	LBRM_27_2100	27
134063284	putative small nuclear ribonucleoprotein protein [Leishmania braziliensis MHOM/BR/75/M2904]	x	x	x	0.480699	0.519272	-0.321143	-0.11712	-0.135418	-0.0232294	0.277017	0.171981	-0.244208	0.0443688	-0.294064	-0.11639	-0.11585	-0.0753506	-0.106386	0.276168	-0.273637	0.0532908	-0.130229	0.288367				Pf01423		5416833	LBRM_27_2130	LBRM_27_2130	27	Spliceosome
134063291	D-lactate dehydrogenase-like protein [Leishmania braziliensis MHOM/BR/75/M2904]	x	x	x	-0.631045	-0.48673	0.325101	0.187036	-0.332803	-0.053364	0.278899	-0.0954246	0.726061	0.254869	-0.231334	-0.147317	0.186242	0.114215	0.197915	0.0713494	-0.245502	-0.118173	-0.136719	0.390261	metabolic process		catalytic activity;nucleotide binding	Pf01565, Pf02913	[GO:0003824]; GO:0003674;[GO:0016491]; GO:0003824; GO:0003674;[GO:0016614]; GO:0016491; GO:0003824; GO:0003674;[GO:0050660]; GO:0000166; GO:0043168; GO:0050662; GO:0036094; GO:1901265; GO:0043167; GO:0048037; GO:0005488; GO:0097159; GO:1901363; GO:0003674;[GO:0055114]; GO:0008152; GO:0008150	5416840	LBRM_27_2200	LBRM_27_2200	27	Pyruvate metabolism
134063300	hypothetical protein, unknown function [Leishmania braziliensis MHOM/BR/75/M2904]		x	NA	NaN	NaN	NaN	NaN	NaN	NaN	-1.33472	-1.17494	0.483796	0.36648	0.899736	0.759653	NaN	NaN	NaN	NaN	NaN	NaN	1.35058	0.0886038	metabolic process			Pf01764	[GO:0006629]; GO:0044238; GO:0071704; GO:0008152; GO:0008150	5416849	LBRM_27_2290	LBRM_27_2290	27
134063301	conserved hypothetical protein [Leishmania braziliensis MHOM/BR/75/M2904]	x		NA	0.396767	0.315576	-0.165304	-0.166638	-0.584304	0.203905	NaN	NaN	NaN	NaN	NaN	NaN	NaN	NaN	NaN	NaN	NaN	NaN	-0.364692	0.273279	cell organization and biogenesis;transport	membrane	nucleotide binding	Pf00635	[GO:0005525]; GO:0032550; GO:0032561; GO:0035639; GO:0001883; GO:0032549; GO:0019001; GO:0032555; GO:0043168; GO:1901265; GO:0001882; GO:0017076; GO:0032553; GO:0043167; GO:0097159; GO:1901363; GO:0036094; GO:0097367; GO:0000166; GO:0005488; GO:0003674;[GO:0005789]; GO:0016020; GO:0042175; GO:0044425; GO:0044432; GO:0098827; GO:0005575; GO:0012505; GO:0044464; GO:0005783; GO:0044444; GO:0044446; …	5416850	LBRM_27_2300	LBRM_27_2300	27
134063322	protein phosphatase-like protein [Leishmania braziliensis MHOM/BR/75/M2904]	x	x	x	0.506649	0.397902	-0.188653	-0.408554	-0.068952	0.207341	-0.299407	-0.272274	-0.0843416	0.00475438	0.200109	0.543665	-0.317274	-0.399875	-0.195894	-0.0538462	-0.112428	0.541084	0.189593	0.223981	metabolic process		catalytic activity	Pf00481	[GO:0003824]; GO:0003674;[GO:0004722]; GO:0004721; GO:0016791; GO:0140096; GO:0042578; GO:0003824; GO:0016788; GO:0003674; GO:0016787;[GO:0006470]; GO:0006464; GO:0016311; GO:0036211; GO:0044267; GO:0006796; GO:0019538; GO:0043412; GO:0044260; GO:0006793; GO:0043170; GO:0044238; GO:1901564; GO:0044237; GO:0071704; GO:0008152; GO:0006807; GO:0009987; GO:0008150	5416871	LBRM_27_2510	LBRM_27_2510	27
134063345	conserved hypothetical protein [Leishmania braziliensis MHOM/BR/75/M2904]	x		NA	0.849	0.891291	-0.879072	-0.764742	-0.114635	0.0181597	NaN	NaN	NaN	NaN	NaN	NaN	NaN	NaN	NaN	NaN	NaN	NaN	-0.574145	0.414599				Pf12128		5416894	LBRM_27_2740	LBRM_27_2740	27
134063369	putative pantothenate kinase subunit [Leishmania braziliensis MHOM/BR/75/M2904]	NA	NA	x	NaN	NaN	NaN	NaN	NaN	NaN	NaN	NaN	NaN	NaN	NaN	NaN	0.135838	0.160152	0.0990641	-0.0815712	-0.0747554	-0.238728	-0.26337	0.00953501	metabolic process		catalytic activity;nucleotide binding	Pf00501, Pf03372, Pf03630	[GO:0003824]; GO:0003674;[GO:0004594]; GO:0016301; GO:0016773; GO:0016772; GO:0016740; GO:0003824; GO:0003674;[GO:0005524]; GO:0032559; GO:0035639; GO:0030554; GO:0032555; GO:0043168; GO:1901265; GO:0017076; GO:0032553; GO:0043167; GO:0097159; GO:1901363; GO:0000166; GO:0097367; GO:0005488; GO:0036094; GO:0003674;[GO:0008152]; GO:0008150;[GO:0015937]; GO:0009108; GO:0009152; GO:0015936; GO:003403…	5416921	LBRM_28_0150	LBRM_28_0150	28
134063378	glycerol-3-phosphate dehydrogenase (FAD-dependent), mitochondrial [Leishmania braziliensis MHOM/BR/75/M2904]	x	x	x	-0.105632	-0.217052	0.0185288	-0.0300099	0.0494195	0.213475	-0.422956	-0.449401	0.11948	0.000365451	0.240896	0.0547226	-0.133193	0.00148145	0.280999	-0.0305568	0.158315	0.251113	0.201721	0.037056	metabolic process		catalytic activity	Pf00890, Pf01266	[GO:0004368]; GO:0016901; GO:0016614; GO:0016491; GO:0003824; GO:0003674;[GO:0006072]; GO:0052646; GO:0006796; GO:0019637; GO:1901135; GO:0006793; GO:0071704; GO:0044237; GO:0008152; GO:0009987; GO:0008150;[GO:0009331]; GO:0044444; GO:1990204; GO:0005737; GO:0044424; GO:0044464; GO:1902494; GO:0005622; GO:0005575; GO:0005623; GO:0032991;[GO:0016491]; GO:0003824; GO:0003674;[GO:0055114]; GO:000815…	5416931	LBRM_28_0250	LBRM_28_0250	28	Glycerophospholipid metabolism; Biosynthesis of secondary metabolites
134063384	conserved hypothetical protein [Leishmania braziliensis MHOM/BR/75/M2904]		x	NA	NaN	NaN	NaN	NaN	NaN	NaN	0.0136154	0.192026	0.0646506	-0.148353	-0.338169	0.216231	NaN	NaN	NaN	NaN	NaN	NaN	-0.180194	0.35169			metal ion binding	Pf04438	[GO:0046872]; GO:0043169; GO:0043167; GO:0005488; GO:0003674	5416937	LBRM_28_0310	LBRM_28_0310	28
134063385	conserved hypothetical protein [Leishmania braziliensis MHOM/BR/75/M2904]	NA	NA	x	NaN	NaN	NaN	NaN	NaN	NaN	NaN	NaN	NaN	NaN	NaN	NaN	-0.626202	-0.861888	0.454484	0.208586	0.658358	0.166661	0.68907	0.188147						5416938	LBRM_28_0320	LBRM_28_0320	28
134063388	conserved hypothetical protein [Leishmania braziliensis MHOM/BR/75/M2904]		x	NA	NaN	NaN	NaN	NaN	NaN	NaN	1.60707	1.35379	0.0413882	-0.170833	-1.38393	-1.44749	NaN	NaN	NaN	NaN	NaN	NaN	-2.0015	0.0350634						5416941	LBRM_28_0350	LBRM_28_0350	28
134063407	putative ribosomal protein S26 [Leishmania braziliensis MHOM/BR/75/M2904]	x	x	x	0.221546	0.255408	0.108227	0.0821629	-0.0726984	0.237525	-0.23648	-0.0238171	-0.0501834	-0.160113	0.303865	0.377719	-0.784533	-0.371707	-0.0913594	-0.0736144	0.249794	0.028263	0.2162	0.104265	metabolic process	ribosome	structural molecule activity	Pf01283	[GO:0003735]; GO:0005198; GO:0003674;[GO:0005622]; GO:0044464; GO:0005575; GO:0005623;[GO:0005840]; GO:0030529; GO:0043232; GO:0044444; GO:0044424; GO:1990904; GO:0043228; GO:0043229; GO:0005737; GO:0005622; GO:0044464; GO:0032991; GO:0043226; GO:0005575; GO:0005623;[GO:0006412]; GO:0010467; GO:0034645; GO:0043043; GO:0044267; GO:0043170; GO:0009059; GO:0044249; GO:0044260; GO:0006518; GO:0043604…	5417848; 5416962	LBRM_28_0560; LBRM_30_3230	LBRM_30_3230; LBRM_28_0560	30; 28	Ribosome
134063413	conserved hypothetical protein [Leishmania braziliensis MHOM/BR/75/M2904]	x	x	x	0.0404512	0.166945	-0.443935	-0.367587	-0.0998288	-0.0826138	0.143789	-0.0674758	0.211468	-0.0055948	0.477138	0.253167	-0.667396	-0.843242	0.373856	0.121246	0.578236	0.211375	0.241231	0.183547						5416968	LBRM_28_0620	LBRM_28_0620	28
134063434	putative putative dual-specificity protein phosphatase [Leishmania braziliensis MHOM/BR/75/M2904]	x	x	x	0.242383	0.414821	-0.190085	-0.379187	0.242036	0.144582	-1.24579	-1.45718	0.433719	0.775699	0.739392	0.382369	-1.41934	-1.38995	0.30163	0.872541	0.619491	0.91289	0.957734	0.00921256	metabolic process		catalytic activity	Pf00782	[GO:0004725]; GO:0004721; GO:0016791; GO:0140096; GO:0042578; GO:0003824; GO:0016788; GO:0003674; GO:0016787;[GO:0006470]; GO:0006464; GO:0016311; GO:0036211; GO:0044267; GO:0006796; GO:0019538; GO:0043412; GO:0044260; GO:0006793; GO:0043170; GO:0044238; GO:1901564; GO:0044237; GO:0071704; GO:0008152; GO:0006807; GO:0009987; GO:0008150;[GO:0008138]; GO:0004721; GO:0016791; GO:0140096; GO:0042578;…	5416989	LBRM_28_0830	LBRM_28_0830	28
134063439	putative RNA binding protein rbp16 [Leishmania braziliensis MHOM/BR/75/M2904]	x	x	x	0.18625	0.0658644	0.218945	0.342002	0.0724856	0.291913	0.00714335	-0.19377	0.0977386	0.0118806	0.101174	-0.111155	-0.443051	-0.730768	-0.0544804	-0.00920232	0.239065	-0.092035	0.188028	0.130912	regulation of biological process		DNA binding	Pf00313	[GO:0003676]; GO:0097159; GO:1901363; GO:0005488; GO:0003674;[GO:0003677]; GO:0003676; GO:0097159; GO:1901363; GO:0005488; GO:0003674;[GO:0006355]; GO:0006351; GO:0010468; GO:1903506; GO:2000112; GO:0010467; GO:0034645; GO:0097659; GO:0060255; GO:2001141; GO:0010556; GO:0031326; GO:0043170; GO:0009059; GO:0044249; GO:0044260; GO:0032774; GO:0019222; GO:0051252; GO:0009889; GO:0031323; GO:0071704;…	5416994	LBRM_28_0880	LBRM_28_0880	28
134063444	conserved hypothetical protein [Leishmania braziliensis MHOM/BR/75/M2904]		x	x	NaN	NaN	NaN	NaN	NaN	NaN	-0.212215	0.0979915	-0.0407189	-0.202386	0.124067	0.273468	0.32305	0.141274	-0.236162	-0.353898	-0.370134	0.455665	-0.0244063	0.88664			protein binding		[GO:0005515]; GO:0005488; GO:0003674	5417000	LBRM_28_0940	LBRM_28_0940	28
134063463	conserved hypothetical protein [Leishmania braziliensis MHOM/BR/75/M2904]	x	x	x	-0.233673	-0.371591	0.352832	0.334878	0.814913	0.547774	-0.310036	-0.318225	0.0591386	0.125359	0.621466	0.215136	-1.46172	-1.54376	0.124081	0.119626	0.716082	0.20773	0.82288	0.00330781						5417019	LBRM_28_1130	LBRM_28_1130	28
134063469	conserved hypothetical protein [Leishmania braziliensis MHOM/BR/75/M2904]	x	x	x	0.1747	0.0995251	-0.171663	0.0141408	-0.188324	-0.0473386	0.0813571	0.23357	-0.166951	0.103813	-0.122142	-0.213634	0.0859851	0.44348	-0.214682	0.0814281	-0.127044	-0.0662212	-0.125627	0.141282			protein binding	Pf00400	[GO:0005515]; GO:0005488; GO:0003674	5417025	LBRM_28_1190	LBRM_28_1190	28
134063471	hypothetical protein, unknown function [Leishmania braziliensis MHOM/BR/75/M2904]		x	NA	NaN	NaN	NaN	NaN	NaN	NaN	-0.466192	-0.0677265	-0.152475	-0.0355145	0.202035	0.519873	NaN	NaN	NaN	NaN	NaN	NaN	0.457596	0.0855559				Pf07344, Pf13903	[GO:0016021]; GO:0031224; GO:0044425; GO:0005575; GO:0016020	5417027	LBRM_28_1210	LBRM_28_1210	28
134063475	putative vacuolar type h+ ATPase subunit [Leishmania braziliensis MHOM/BR/75/M2904]	x		NA	0.518951	0.780948	-0.27197	-0.283725	-0.422146	-0.322056	NaN	NaN	NaN	NaN	NaN	NaN	NaN	NaN	NaN	NaN	NaN	NaN	-0.685285	0.0982917	transport		transporter activity		[GO:0015078]; GO:0015077; GO:0022890; GO:0008324; GO:0015075; GO:0022891; GO:0022857; GO:0022892; GO:0005215; GO:0003674;[GO:0015991]; GO:0015988; GO:0099132; GO:1902600; GO:0098662; GO:0099131; GO:0015992; GO:0098655; GO:0098660; GO:0090662; GO:0006818; GO:0015672; GO:0006812; GO:0034220; GO:0055085; GO:0006810; GO:0006811; GO:0051234; GO:0051179; GO:0008150;[GO:0033177]; GO:0016469; GO:0098796;…	5417031	LBRM_28_1250	LBRM_28_1250	28	Metabolic pathways; Phagosome; Oxidative phosphorylation
134063502	putative haloacid dehalogenase-like hydrolase [Leishmania braziliensis MHOM/BR/75/M2904]	x	x	x	-0.44711	-0.419667	0.304728	0.168468	0.737004	0.149953	-1.33993	-0.890449	0.0949641	0.180625	0.786557	0.154996	-0.289396	-0.539525	0.309557	-0.0150029	0.82638	0.227845	0.71485	0.00390808			catalytic activity	Pf00702, Pf05116, Pf08282, Pf13344	[GO:0016787]; GO:0003824; GO:0003674	5417058	LBRM_28_1520	LBRM_28_1520	28
134063504	conserved hypothetical protein [Leishmania braziliensis MHOM/BR/75/M2904]		x	NA	NaN	NaN	NaN	NaN	NaN	NaN	-1.06758	-1.32764	0.404158	-0.0048027	0.742643	1.25321	NaN	NaN	NaN	NaN	NaN	NaN	1.32737	0.11118				Pf07344		5417060	LBRM_28_1540	LBRM_28_1540	28
134063517	conserved hypothetical protein [Leishmania braziliensis MHOM/BR/75/M2904]	x	x	x	0.420296	0.261924	0.245468	0.462944	0.11092	0.290768	-1.28978	-1.3923	0.15796	0.37092	0.663262	0.788694	-1.40294	-1.20318	-0.0286283	0.348321	0.476124	0.719247	0.940264	0.00425899						5417074	LBRM_28_1680	LBRM_28_1680	28
134063519	putative DEAD box RNA helicase [Leishmania braziliensis MHOM/BR/75/M2904]	x	x	x	0.130895	0.185836	-0.175894	-0.12381	0.00418982	-0.0868199	0.0932011	0.141267	-0.146118	-0.15366	0.215228	-0.305632	0.165054	0.41076	-0.129355	-0.167602	0.0261316	-0.0836732	-0.150144	0.0803968			nucleotide binding	Pf00270, Pf00271	[GO:0003676]; GO:0097159; GO:1901363; GO:0005488; GO:0003674;[GO:0005524]; GO:0032559; GO:0035639; GO:0030554; GO:0032555; GO:0043168; GO:1901265; GO:0017076; GO:0032553; GO:0043167; GO:0097159; GO:1901363; GO:0000166; GO:0097367; GO:0005488; GO:0036094; GO:0003674	5417076	LBRM_28_1700	LBRM_28_1700	28	RNA transport; mRNA surveillance pathway; Spliceosome
134063530	conserved hypothetical protein [Leishmania braziliensis MHOM/BR/75/M2904]	x	x	x	0.463672	0.520185	-0.109274	-0.13293	-0.124471	-0.118325	0.176302	0.280593	0.00284587	0.14922	-0.432158	-0.476028	0.263093	0.333831	0.124438	-0.154243	-0.268417	-0.498332	-0.456819	0.000260497				Pf11822		5417087	LBRM_28_1810	LBRM_28_1810	28
134063540	conserved hypothetical protein [Leishmania braziliensis MHOM/BR/75/M2904]	x	x	x	-1.29559	-1.03119	0.239184	-0.164396	0.301351	0.693838	-0.561161	-0.53589	0.361079	0.038078	0.32806	0.712548	0.086823	-0.255055	0.230289	0.142286	0.179584	0.530153	0.613668	0.0134228			catalytic activity	Pf01189, Pf13659	[GO:0008168]; GO:0016741; GO:0016740; GO:0003824; GO:0003674	5417097	LBRM_28_1910	LBRM_28_1910	28
134063547	conserved hypothetical protein [Leishmania braziliensis MHOM/BR/75/M2904]	x	x	x	0.323167	0.421357	0.230232	1.20665	0.609537	0.901386	-2.18556	-1.74778	-0.00814402	0.985852	0.773116	0.897599	-1.61273	-2.84357	-0.123163	0.548431	0.516698	1.10694	1.67693	0.00116326						5417104	LBRM_28_1980	LBRM_28_1980	28
134063552	conserved hypothetical protein [Leishmania braziliensis MHOM/BR/75/M2904]		x	x	NaN	NaN	NaN	NaN	NaN	NaN	0.0720594	0.112157	0.0861554	0.364988	0.205688	0.310071	-0.673997	-0.675834	-0.131717	0.298127	0.196438	-0.164139	0.403725	0.0411222				Pf15239		5417109	LBRM_28_2030	LBRM_28_2030	28
134063558	conserved hypothetical protein [Leishmania braziliensis MHOM/BR/75/M2904]	x	x	x	0.400586	0.292126	-0.304335	-0.210959	-0.223366	-0.237094	0.397062	0.394691	-0.279912	-0.15154	-0.0286815	-0.376762	0.450198	0.35748	-0.211415	-0.0869853	-0.0567092	-0.124386	-0.332552	0.0105586			DNA binding	Pf01984	[GO:0003677]; GO:0003676; GO:0097159; GO:1901363; GO:0005488; GO:0003674	5417115	LBRM_28_2090	LBRM_28_2090	28
134063561	conserved hypothetical protein [Leishmania braziliensis MHOM/BR/75/M2904]	x	x	x	-1.63101	-1.3745	-0.915153	-1.08929	0.339845	0.524853	-0.210289	-0.0361735	0.304615	0.0935486	0.343385	0.763234	0.522831	-0.152491	0.293285	0.696947	0.461262	1.06511	0.710864	0.04574	transport	membrane	transporter activity		[GO:0016020]; GO:0005575;[GO:0030001]; GO:0006812; GO:0006811; GO:0006810; GO:0051234; GO:0051179; GO:0008150;[GO:0046873]; GO:0022890; GO:0008324; GO:0015075; GO:0022891; GO:0022857; GO:0022892; GO:0005215; GO:0003674;[GO:0055085]; GO:0006810; GO:0051234; GO:0051179; GO:0008150	5417118	LBRM_28_2120	LBRM_28_2120	28
134063585	conserved hypothetical protein [Leishmania braziliensis MHOM/BR/75/M2904]		x	x	NaN	NaN	NaN	NaN	NaN	NaN	0.351004	0.340071	0.100515	-0.306587	-0.407666	-0.923356	0.453065	0.414574	0.518712	-0.0909377	-0.334688	-0.11471	-0.725981	0.000341363						5417144	LBRM_28_2380	LBRM_28_2380	28
134063588	putative glycoprotein 96-92 [Leishmania braziliensis MHOM/BR/75/M2904]	x	x	x	-0.612152	-0.574134	0.0207061	1.00988	0.337005	0.25792	0.55963	-0.142853	-0.436095	0.252137	-0.191251	-0.347283	0.0170566	-0.105685	-0.316049	0.260393	-0.0411531	0.0519317	0.353239	0.0641014						5417147	LBRM_28_2410	LBRM_28_2410	28
134063595	DNA topoisomerase ii [Leishmania braziliensis MHOM/BR/75/M2904]	x	x	x	0.280379	0.131983	-0.306941	-0.152192	0.0640242	0.0268027	0.554811	0.0439108	-0.246296	-0.485608	-0.0798549	0.342605	0.346524	0.489695	-0.372738	-0.584394	-0.173879	0.121166	-0.20474	0.194367	metabolic process		catalytic activity;DNA binding;nucleotide binding	Pf00204, Pf00521, Pf02518	[GO:0003677]; GO:0003676; GO:0097159; GO:1901363; GO:0005488; GO:0003674;[GO:0003918]; GO:0008094; GO:0061505; GO:0042623; GO:0003916; GO:0016887; GO:0016853; GO:0140097; GO:0017111; GO:0003824; GO:0016462; GO:0003674; GO:0016818; GO:0016817; GO:0016787;[GO:0005524]; GO:0032559; GO:0035639; GO:0030554; GO:0032555; GO:0043168; GO:1901265; GO:0017076; GO:0032553; GO:0043167; GO:0097159; GO:1901363;…	5417154	LBRM_28_2480	LBRM_28_2480	28
134063598	putative eukaryotic translation initiation factor [Leishmania braziliensis MHOM/BR/75/M2904]	x	x	x	0.0131161	0.118687	-0.181052	-0.202693	0.203556	0.0145635	0.18193	0.357486	-0.303413	-0.242907	0.0880631	0.0387255	0.142728	0.268366	-0.274773	-0.289929	0.0710851	-0.00354126	-0.0717947	0.472286		cytoplasm	protein binding;RNA binding	Pf01399, Pf09440	[GO:0003743]; GO:0008135; GO:0003723; GO:0003676; GO:0097159; GO:1901363; GO:0005488; GO:0003674;[GO:0005515]; GO:0005488; GO:0003674;[GO:0005737]; GO:0044424; GO:0005622; GO:0044464; GO:0005575; GO:0005623;[GO:0005852]; GO:0043234; GO:0044444; GO:0032991; GO:0005737; GO:0044424; GO:0005575; GO:0005622; GO:0044464; GO:0005623	5417157	LBRM_28_2510	LBRM_28_2510	28	RNA transport
134063605	putative DNA replication licensing factor [Leishmania braziliensis MHOM/BR/75/M2904]	x	x	x	0.285944	0.379858	-0.5094	-0.275441	-0.274401	-0.0504652	0.776065	0.638862	-0.240292	-0.441331	-0.367133	-0.371606	0.73588	0.598838	-0.204998	-0.230976	-0.52576	0.076356	-0.546835	0.00561927	metabolic process	nucleus	catalytic activity;DNA binding;nucleotide binding	Pf00493, Pf14551	[GO:0003677]; GO:0003676; GO:0097159; GO:1901363; GO:0005488; GO:0003674;[GO:0003678]; GO:0004386; GO:0140097; GO:0017111; GO:0003824; GO:0016462; GO:0003674; GO:0016818; GO:0016817; GO:0016787;[GO:0005524]; GO:0032559; GO:0035639; GO:0030554; GO:0032555; GO:0043168; GO:1901265; GO:0017076; GO:0032553; GO:0043167; GO:0097159; GO:1901363; GO:0000166; GO:0097367; GO:0005488; GO:0036094; GO:0003674;…	5417164	LBRM_28_2580	LBRM_28_2580	28	DNA replication
134063609	putative vacuolar ATP synthase subunit b [Leishmania braziliensis MHOM/BR/75/M2904]	x	x	x	0.318724	0.254496	-0.190945	-0.205994	-0.113822	-0.128341	0.627828	0.62704	-0.295697	-0.0705801	-0.357177	-0.393887	0.199583	0.397505	-0.249801	-0.0746227	-0.181887	-0.162423	-0.375274	0.00852797	metabolic process;transport		catalytic activity;nucleotide binding;transporter activity	Pf00006, Pf00306, Pf02874	[GO:0005524]; GO:0032559; GO:0035639; GO:0030554; GO:0032555; GO:0043168; GO:1901265; GO:0017076; GO:0032553; GO:0043167; GO:0097159; GO:1901363; GO:0000166; GO:0097367; GO:0005488; GO:0036094; GO:0003674;[GO:0015986]; GO:0006754; GO:0015985; GO:0009152; GO:0009168; GO:0009206; GO:0046034; GO:1902600; GO:0006164; GO:0009150; GO:0009260; GO:0009127; GO:0009156; GO:0009167; GO:0009145; GO:0009201; …	5417169	LBRM_28_2630	LBRM_28_2630	28	Oxidative phosphorylation; Metabolic pathways; Phagosome
134063616	putative acyl-CoA dehydrogenase [Leishmania braziliensis MHOM/BR/75/M2904]	x	x	x	0.353799	0.308077	-0.178445	-0.0386618	-0.222186	-0.333075	0.697415	0.607311	-0.141142	-0.159614	-0.414344	-0.405955	0.425842	0.562284	-0.118498	-0.0702574	-0.374196	-0.498357	-0.559254	0.000421537	metabolic process		catalytic activity;nucleotide binding	Pf00441, Pf02770, Pf02771, Pf08028, Pf12806	[GO:0003995]; GO:0016627; GO:0016491; GO:0003824; GO:0003674;[GO:0008152]; GO:0008150;[GO:0016627]; GO:0016491; GO:0003824; GO:0003674;[GO:0050660]; GO:0000166; GO:0043168; GO:0050662; GO:0036094; GO:1901265; GO:0043167; GO:0048037; GO:0005488; GO:0097159; GO:1901363; GO:0003674;[GO:0055114]; GO:0008152; GO:0008150	5417177	LBRM_28_2710	LBRM_28_2710	28
134063622	putative 40S ribosomal protein S17 [Leishmania braziliensis MHOM/BR/75/M2904]	x	x	x	0.214404	0.288887	-0.0571515	0.0519982	0.0571656	0.222356	-0.495465	-0.503809	0.239158	-0.260622	0.545754	0.446924	-0.717865	-0.389543	0.0956237	-0.171445	0.420226	0.0133984	0.294613	0.0810281	metabolic process	ribosome	structural molecule activity	Pf00833	[GO:0003735]; GO:0005198; GO:0003674;[GO:0005622]; GO:0044464; GO:0005575; GO:0005623;[GO:0005840]; GO:0030529; GO:0043232; GO:0044444; GO:0044424; GO:1990904; GO:0043228; GO:0043229; GO:0005737; GO:0005622; GO:0044464; GO:0032991; GO:0043226; GO:0005575; GO:0005623;[GO:0006412]; GO:0010467; GO:0034645; GO:0043043; GO:0044267; GO:0043170; GO:0009059; GO:0044249; GO:0044260; GO:0006518; GO:0043604…	5417183; 5417182	LBRM_28_2760; LBRM_28_2770	LBRM_28_2770; LBRM_28_2760	28	Ribosome
134063625	putative leucine-rich repeat protein [Leishmania braziliensis MHOM/BR/75/M2904]		x	x	NaN	NaN	NaN	NaN	NaN	NaN	-0.380377	-0.289507	0.248152	0.18331	0.103726	-0.0533134	-0.226706	-0.5463	0.274615	0.322432	0.50871	-0.144741	0.306708	0.100851			protein binding	Pf00612, Pf12799, Pf13855	[GO:0005515]; GO:0005488; GO:0003674	5417186	LBRM_28_2800	LBRM_28_2800	28
134063632	conserved hypothetical protein [Leishmania braziliensis MHOM/BR/75/M2904]	x	x	x	0.479246	0.25585	-0.21935	0.344847	0.0433962	-0.919371	1.10155	0.872048	-0.617913	-0.183092	-0.497126	-0.214795	0.403125	0.841173	-0.577861	-0.0512405	-0.427217	-0.633276	-0.563971	0.0356446	metabolic process;response to stimulus		catalytic activity	Pf01641	[GO:0006979]; GO:0006950; GO:0050896; GO:0008150;[GO:0016671]; GO:0016667; GO:0016491; GO:0003824; GO:0003674;[GO:0030091]; GO:0044267; GO:0019538; GO:0044260; GO:0043170; GO:0044238; GO:1901564; GO:0044237; GO:0071704; GO:0008152; GO:0006807; GO:0009987; GO:0008150;[GO:0033743]; GO:0016671; GO:0016667; GO:0016491; GO:0003824; GO:0003674;[GO:0055114]; GO:0008152; GO:0008150	5417193	LBRM_28_2870	LBRM_28_2870	28
134063633	putative protein phosphatase 4 catalytic subunit [Leishmania braziliensis MHOM/BR/75/M2904]	x	x	x	0.344946	0.315361	-0.284862	-0.092554	-0.240584	-0.156859	0.194349	0.173033	-0.271335	-0.103212	-0.253176	-0.180197	0.472218	0.580768	-0.234698	-0.0610273	-0.175772	-0.0263999	-0.286618	0.0220488			catalytic activity	Pf00149	[GO:0016787]; GO:0003824; GO:0003674	5417194	LBRM_28_2880	LBRM_28_2880	28
134063636	hypothetical protein, unknown function [Leishmania braziliensis MHOM/BR/75/M2904]		x	x	NaN	NaN	NaN	NaN	NaN	NaN	-0.304376	-0.456679	0.625665	0.158184	-0.0587596	-0.163516	-0.233168	-0.324166	0.553166	-0.0316403	-0.308521	0.543807	0.0465187	0.844339						5417197	LBRM_28_2910	LBRM_28_2910	28
134063644	putative heat-shock protein hsp70 [Leishmania braziliensis MHOM/BR/75/M2904]	x	x	x	-0.0836053	-0.188698	0.0525631	-0.0225083	0.477986	0.186851	-0.285595	-0.54303	-0.0983283	0.0718069	0.485237	0.259502	0.0638368	-0.12086	-0.237745	-0.260699	0.431981	-0.188692	0.320325	0.0114841	cell organization and biogenesis			Pf00012, Pf06723	[GO:0000902]; GO:0032989; GO:0009653; GO:0016043; GO:0048869; GO:0032502; GO:0048856; GO:0009987; GO:0071840; GO:0008150	5417205	LBRM_28_2990	LBRM_28_2990	28	Protein processing in endoplasmic reticulum; Endocytosis; Spliceosome
134063647	conserved hypothetical protein [Leishmania braziliensis MHOM/BR/75/M2904]	x	x	x	0.443794	0.443716	-0.0337015	-0.0164177	-0.349662	-0.483085	-0.360948	-0.589792	0.011845	0.148716	0.297737	0.208368	0.0606211	0.119456	-0.0551359	0.0545384	-0.0850895	0.18504	-0.00885661	0.950983						5417208	LBRM_28_3020	LBRM_28_3020	28
134063657	putative glutamate dehydrogenase [Leishmania braziliensis MHOM/BR/75/M2904]	x	x	x	0.0985637	-0.0546329	-0.168648	0.0618435	-0.317875	0.146672	0.616968	1.03055	-0.724093	-0.256729	-0.479702	-0.121109	0.1456	1.46444	-0.961745	-0.276561	-0.314088	0.110556	-0.321555	0.251443	metabolic process		catalytic activity	Pf00208, Pf02812	[GO:0004352]; GO:0004353; GO:0016639; GO:0016638; GO:0016491; GO:0003824; GO:0003674;[GO:0006520]; GO:0019752; GO:0044238; GO:1901564; GO:0043436; GO:0008152; GO:0006807; GO:0071704; GO:0006082; GO:0008150; GO:0044237; GO:0044281; GO:0009987;[GO:0016491]; GO:0003824; GO:0003674;[GO:0016639]; GO:0016638; GO:0016491; GO:0003824; GO:0003674;[GO:0055114]; GO:0008152; GO:0008150	5417218	LBRM_28_3120	LBRM_28_3120	28	Arginine biosynthesis; Alanine, aspartate and glutamate metabolism; Nitrogen metabolism; Metabolic pathways
134063659	putative sodium/sulphate symporter [Leishmania braziliensis MHOM/BR/75/M2904]		x	x	NaN	NaN	NaN	NaN	NaN	NaN	0.251991	0.606777	-0.426445	-0.200372	-0.577891	-0.0586517	0.94542	0.679873	-0.349082	-0.325885	-0.654834	0.109102	-0.569511	0.0540221	transport	membrane	transporter activity	Pf00939, Pf03105, Pf03600	[GO:0005215]; GO:0003674;[GO:0006814]; GO:0015672; GO:0030001; GO:0006812; GO:0006811; GO:0006810; GO:0051234; GO:0051179; GO:0008150;[GO:0016020]; GO:0005575;[GO:0016021]; GO:0031224; GO:0044425; GO:0005575; GO:0016020;[GO:0055085]; GO:0006810; GO:0051234; GO:0051179; GO:0008150	5417220	LBRM_28_3140	LBRM_28_3140	28
134063676	conserved hypothetical protein [Leishmania braziliensis MHOM/BR/75/M2904]	x	x	x	-0.452469	-0.143835	-1.70699	-1.71436	-0.870469	-0.783233	0.560487	0.642924	-0.0389196	-0.166103	-0.392584	0.133891	2.10723	1.62405	0.268537	0.476901	0.00889141	0.44605	-0.635781	0.170579						5417237	LBRM_29_0050	LBRM_29_0050	29
134063681	putative ras-like small GTPases [Leishmania braziliensis MHOM/BR/75/M2904]	x	x	x	-1.18804	-1.10444	0.104203	0.289787	0.376435	0.204804	0.288498	0.223803	-0.0623176	0.134267	0.145559	-0.481688	0.450311	0.54234	-0.0624032	0.136228	0.0476584	-0.0449974	0.179567	0.439679	regulation of biological process;response to stimulus		catalytic activity;nucleotide binding	Pf00025, Pf00071, Pf08477	[GO:0003924]; GO:0017111; GO:0016462; GO:0016818; GO:0016817; GO:0016787; GO:0003824; GO:0003674;[GO:0005525]; GO:0032550; GO:0032561; GO:0035639; GO:0001883; GO:0032549; GO:0019001; GO:0032555; GO:0043168; GO:1901265; GO:0001882; GO:0017076; GO:0032553; GO:0043167; GO:0097159; GO:1901363; GO:0036094; GO:0097367; GO:0000166; GO:0005488; GO:0003674;[GO:0007264]; GO:0035556; GO:0007165; GO:0007154;…	5417242	LBRM_29_0100	LBRM_29_0100	29
134063693	conserved hypothetical protein [Leishmania braziliensis MHOM/BR/75/M2904]		x	x	NaN	NaN	NaN	NaN	NaN	NaN	0.282898	0.315247	0.172913	-0.30876	0.521806	0.0336279	-0.938819	-1.06084	0.296903	0.0628929	0.680595	-0.0584641	0.310566	0.33774	metabolic process		catalytic activity	Pf01232	[GO:0016491]; GO:0003824; GO:0003674;[GO:0055114]; GO:0008152; GO:0008150	5417254	LBRM_29_0220	LBRM_29_0220	29
134063694	putative protein transport protein Sec24A [Leishmania braziliensis MHOM/BR/75/M2904]	x	x	x	0.197186	0.161224	-0.0170099	-0.0484516	0.212133	0.0626294	-0.703737	-0.81138	-0.132223	0.086846	0.417515	0.288601	-0.0187186	-0.0811914	0.00501412	0.00487362	0.302276	0.0744167	0.311297	0.0294426	transport		metal ion binding	Pf04810, Pf04811, Pf04815, Pf08033	[GO:0006886]; GO:0015031; GO:0034613; GO:0046907; GO:0015833; GO:0045184; GO:0008104; GO:0070727; GO:0006810; GO:0051641; GO:0051649; GO:0042886; GO:0071702; GO:0051234; GO:0033036; GO:0051179; GO:0071705; GO:0008150;[GO:0006888]; GO:0046907; GO:0048193; GO:0006810; GO:0051641; GO:0051649; GO:0016192; GO:0051234; GO:0051179; GO:0008150;[GO:0008270]; GO:0046914; GO:0046872; GO:0043169; GO:0043167;…	5417255	LBRM_29_0230	LBRM_29_0230	29
134063705	conserved hypothetical protein [Leishmania braziliensis MHOM/BR/75/M2904]	x	x	x	0.227415	0.217441	-0.0444417	-0.00131393	-0.0746693	-0.331627	0.60112	0.267927	-0.00137213	0.0103784	-0.0650663	-0.356344	0.295643	0.0964364	-0.116738	-0.139017	-0.111002	-0.474772	-0.342985	0.00194602	metabolic process		catalytic activity;nucleotide binding	Pf03874	[GO:0000166]; GO:0036094; GO:1901265; GO:0005488; GO:0097159; GO:1901363; GO:0003674;[GO:0003824]; GO:0003674;[GO:0003899]; GO:0034062; GO:0097747; GO:0016779; GO:0140098; GO:0016772; GO:0003824; GO:0016740; GO:0003674;[GO:0006351]; GO:0010467; GO:0034645; GO:0097659; GO:0043170; GO:0009059; GO:0044249; GO:0044260; GO:0032774; GO:0071704; GO:1901576; GO:0009058; GO:0044237; GO:0016070; GO:0034654…	5417266	LBRM_29_0340	LBRM_29_0340	29
134063708	conserved hypothetical protein [Leishmania braziliensis MHOM/BR/75/M2904]	x	x	x	-0.135911	-0.261403	-0.812451	-0.486223	0.463535	-0.0140243	-0.931863	-0.687797	-0.273074	0.953284	0.595598	-0.0762413	-0.578243	-0.313698	-0.0282953	0.905847	0.688834	0.99213	0.893942	0.000467153			protein binding		[GO:0005515]; GO:0005488; GO:0003674	5417269	LBRM_29_0370	LBRM_29_0370	29
134063711	conserved hypothetical protein [Leishmania braziliensis MHOM/BR/75/M2904]		x	x	NaN	NaN	NaN	NaN	NaN	NaN	-0.326047	-0.234727	0.160061	0.21499	0.430148	0.106489	-0.834137	-0.909727	0.424996	0.478581	0.328616	0.160757	0.573194	0.0286574						5417272	LBRM_29_0400	LBRM_29_0400	29
134063724	conserved hypothetical protein [Leishmania braziliensis MHOM/BR/75/M2904]	x	x	x	-0.644309	-0.642169	0.679012	0.664303	0.841956	0.409958	-0.19283	-0.279802	0.363614	-0.161444	0.882905	0.161343	-2.03292	-2.27964	0.513425	0.256705	1.00612	0.453764	1.00347	0.0161547						5417285	LBRM_29_0530	LBRM_29_0530	29
134063732	conserved hypothetical protein [Leishmania braziliensis MHOM/BR/75/M2904]	x	x	NA	0.468714	0.305337	0.0497	0.036313	-0.0638033	-0.111874	-0.141222	-0.282693	-0.193594	-0.342758	0.129438	0.146443	NaN	NaN	NaN	NaN	NaN	NaN	-0.0687472	0.640681	regulation of biological process	nucleus	metal ion binding		[GO:0003700]; GO:0140110; GO:0003674;[GO:0005634]; GO:0043231; GO:0043227; GO:0043229; GO:0043226; GO:0044424; GO:0005575; GO:0005622; GO:0044464; GO:0005623;[GO:0006355]; GO:0006351; GO:0010468; GO:1903506; GO:2000112; GO:0010467; GO:0034645; GO:0097659; GO:0060255; GO:2001141; GO:0010556; GO:0031326; GO:0043170; GO:0009059; GO:0044249; GO:0044260; GO:0032774; GO:0019222; GO:0051252; GO:0009889;…	5417293	LBRM_29_0610	LBRM_29_0610	29
134063734	putative BET1-like protein [Leishmania braziliensis MHOM/BR/75/M2904]	NA	NA	x	NaN	NaN	NaN	NaN	NaN	NaN	NaN	NaN	NaN	NaN	NaN	NaN	0.0639092	1.18471	-0.293646	-0.316561	-0.272167	-0.366243	-0.636648	0.226749			protein binding	Pf05739	[GO:0005515]; GO:0005488; GO:0003674	5417296	LBRM_29_0640	LBRM_29_0640	29
134063745	putative peroxisomal targeting signal type 2 receptor [Leishmania braziliensis MHOM/BR/75/M2904]	x		NA	0.170367	0.269851	-0.027276	-0.0717466	-0.148677	-0.192519	NaN	NaN	NaN	NaN	NaN	NaN	NaN	NaN	NaN	NaN	NaN	NaN	-0.275295	0.0431161			protein binding	Pf00400	[GO:0005515]; GO:0005488; GO:0003674	5417308	LBRM_29_0760	LBRM_29_0760	29	Peroxisome
134063747	putative heat shock protein 90 [Leishmania braziliensis MHOM/BR/75/M2904]	x	x	x	0.20283	0.125676	0.243226	0.310318	0.169565	-0.0941766	-0.170895	-0.425236	0.0755788	0.0853331	0.317597	-0.513614	0.00892541	-0.235865	-0.0155607	-0.0451994	0.302081	-0.340585	0.0425155	0.73475	metabolic process;response to stimulus		nucleotide binding;protein binding	Pf00183, Pf02518, Pf13589	[GO:0005524]; GO:0032559; GO:0035639; GO:0030554; GO:0032555; GO:0043168; GO:1901265; GO:0017076; GO:0032553; GO:0043167; GO:0097159; GO:1901363; GO:0000166; GO:0097367; GO:0005488; GO:0036094; GO:0003674;[GO:0006457]; GO:0009987; GO:0008150;[GO:0006950]; GO:0050896; GO:0008150;[GO:0051082]; GO:0005515; GO:0005488; GO:0003674	5417310	LBRM_29_0780	LBRM_29_0780	29
134063751	conserved hypothetical protein [Leishmania braziliensis MHOM/BR/75/M2904]		x	NA	NaN	NaN	NaN	NaN	NaN	NaN	0.331052	-0.00376203	-0.0605207	0.00358387	-0.264286	-0.00606744	NaN	NaN	NaN	NaN	NaN	NaN	-0.177846	0.302506						5417314	LBRM_29_0820	LBRM_29_0820	29
134063779	conserved hypothetical protein [Leishmania braziliensis MHOM/BR/75/M2904]	x	x	x	0.174024	0.241821	-0.126091	0.389776	-0.114307	-0.376831	0.0921461	0.723328	-0.289561	0.301881	-0.0523667	-0.581812	-0.2284	-0.0154671	0.0904641	0.54788	-0.0143914	-0.762093	-0.14717	0.422755						5417343	LBRM_29_1110	LBRM_29_1110	29
134063789	tryparedoxin-like protein [Leishmania braziliensis MHOM/BR/75/M2904]	x	x	NA	0.379424	0.156922	0.241949	-0.306777	0.125488	-0.785628	0.665974	0.490493	-0.0269385	-0.548884	0.0769374	-0.468963	NaN	NaN	NaN	NaN	NaN	NaN	-0.635942	0.00511038	cellular homeostasis;metabolic process;regulation of biological process		antioxidant activity;catalytic activity	Pf00085, Pf00578, Pf08534, Pf13098, Pf13728, Pf13899, Pf13905	[GO:0016209]; GO:0003674;[GO:0016491]; GO:0003824; GO:0003674;[GO:0045454]; GO:0019725; GO:0050794; GO:0009987; GO:0042592; GO:0050789; GO:0008150; GO:0065008; GO:0065007;[GO:0055114]; GO:0008152; GO:0008150	5417353	LBRM_29_1210	LBRM_29_1210	29
134063790	tryparedoxin [Leishmania braziliensis MHOM/BR/75/M2904]	x	x	x	-0.103614	-0.236007	0.0294757	0.0457004	0.520126	0.0977287	-0.257715	-0.435938	-0.015372	0.172568	0.541331	0.0269586	-0.554262	-0.603601	-0.067344	-0.040916	0.483373	0.397508	0.498751	0.000354612	cellular homeostasis;metabolic process;regulation of biological process		antioxidant activity;catalytic activity	Pf00578, Pf08534, Pf13098, Pf13905	[GO:0016209]; GO:0003674;[GO:0016491]; GO:0003824; GO:0003674;[GO:0045454]; GO:0019725; GO:0050794; GO:0009987; GO:0042592; GO:0050789; GO:0008150; GO:0065008; GO:0065007;[GO:0055114]; GO:0008152; GO:0008150	5417354	LBRM_29_1220	TXN2	29
134063791	tryparedoxin [Leishmania braziliensis MHOM/BR/75/M2904]	x	x	x	-1.25497	-1.30287	0.721086	1.34789	0.780874	0.800878	-1.23603	-1.16778	-0.0908825	0.453738	0.690844	0.513298	-0.867651	-0.885561	-0.0582185	0.282822	0.654895	0.617652	1.36509	6.99254e-05	cellular homeostasis;metabolic process;regulation of biological process		antioxidant activity;catalytic activity	Pf00085, Pf00578, Pf08534, Pf13098, Pf13728, Pf13905	[GO:0016209]; GO:0003674;[GO:0016491]; GO:0003824; GO:0003674;[GO:0045454]; GO:0019725; GO:0050794; GO:0009987; GO:0042592; GO:0050789; GO:0008150; GO:0065008; GO:0065007;[GO:0055114]; GO:0008152; GO:0008150	5417355	LBRM_29_1230	TXN1	29
134063823	conserved hypothetical protein [Leishmania braziliensis MHOM/BR/75/M2904]	x	x	x	-0.389816	-0.484034	0.179761	0.207077	0.612008	0.34704	-0.710316	-0.783742	0.144262	0.328179	0.594757	-0.113974	-0.699665	-0.485884	0.0868421	0.299044	0.584909	0.283545	0.698353	0.000264495				Pf12796, Pf13637		5417388	LBRM_29_1560	LBRM_29_1560	29
134063826	conserved hypothetical protein [Leishmania braziliensis MHOM/BR/75/M2904]	x	x	x	-0.728638	0.09113	0.497814	-0.529848	0.377259	0.297212	-0.48948	0.431982	0.478048	-0.518015	0.0224361	0.597194	-0.460163	-0.523357	0.575203	-0.192305	0.257551	-0.18403	0.0283239	0.89979				Pf06813		5417391	LBRM_29_1590	LBRM_29_1590	29
134063835	conserved hypothetical protein [Leishmania braziliensis MHOM/BR/75/M2904]	x	x	x	-0.657009	-0.729376	-0.4932	-0.401737	0.425509	0.142864	0.699023	0.284168	-0.0579901	-0.0407711	0.315758	0.10041	0.419599	0.154334	-0.295664	-0.013538	0.194109	-0.046488	0.150248	0.430041	metabolic process;response to stimulus		DNA binding;protein binding	Pf00627, Pf09280	[GO:0003684]; GO:0003677; GO:0003676; GO:0097159; GO:1901363; GO:0005488; GO:0003674;[GO:0005515]; GO:0005488; GO:0003674;[GO:0006289]; GO:0006281; GO:0006259; GO:0006974; GO:0044260; GO:0090304; GO:0033554; GO:0043170; GO:0044237; GO:0006139; GO:0006950; GO:0051716; GO:0071704; GO:0008152; GO:0009987; GO:0006725; GO:0034641; GO:0044238; GO:0046483; GO:1901360; GO:0050896; GO:0008150; GO:0006807;…	5417400	LBRM_29_1680	LBRM_29_1680	29
134063845	conserved hypothetical protein [Leishmania braziliensis MHOM/BR/75/M2904]	x	x	x	-0.656724	-0.453295	-0.481907	0.0547114	0.674831	-0.250868	-0.724684	-0.4755	-0.0349196	0.521828	1.01137	-0.425257	-0.256004	-0.33488	0.205877	0.24225	1.01746	0.365707	0.713785	0.00222079				Pf03061		5417410	LBRM_29_1780	LBRM_29_1780	29
134063851	conserved hypothetical protein [Leishmania braziliensis MHOM/BR/75/M2904]		x	x	NaN	NaN	NaN	NaN	NaN	NaN	0.101223	0.269468	-0.270075	-0.403226	0.666828	0.214626	0.0836998	0.13703	-0.720286	-0.534575	0.536678	-0.081391	0.13298	0.60697				Pf12907		5417416	LBRM_29_1840	LBRM_29_1840	29
134063865	putative serine/threonine protein kinase [Leishmania braziliensis MHOM/BR/75/M2904]	x	x	x	0.0139351	-0.0289509	-0.0509211	-0.121501	0.143089	-0.130995	0.242691	0.155289	0.0523402	-0.0570841	0.10507	-0.240931	0.148914	0.0647847	-0.0386535	-0.142337	0.0799711	-0.194712	-0.124318	0.0456895	metabolic process		catalytic activity;nucleotide binding	Pf00069, Pf01163, Pf07714, Pf14531	[GO:0004672]; GO:0016301; GO:0016773; GO:0140096; GO:0016772; GO:0003824; GO:0016740; GO:0003674;[GO:0005524]; GO:0032559; GO:0035639; GO:0030554; GO:0032555; GO:0043168; GO:1901265; GO:0017076; GO:0032553; GO:0043167; GO:0097159; GO:1901363; GO:0000166; GO:0097367; GO:0005488; GO:0036094; GO:0003674;[GO:0006468]; GO:0006464; GO:0016310; GO:0036211; GO:0044267; GO:0006796; GO:0019538; GO:0043412;…	5417431	LBRM_29_1990	LBRM_29_1990	29	Autophagy
134063878	C-8 sterol isomerase-like protein [Leishmania braziliensis MHOM/BR/75/M2904]	x	x	x	0.25562	0.126054	0.0714057	0.159715	0.0941737	-0.224686	-0.204035	-0.135054	-0.0485257	-0.0279041	-0.0233284	-0.00173944	0.243467	0.112524	-0.0285	-0.0490332	-0.100956	-0.219194	-0.0873232	0.217955				Pf04622		5417444	LBRM_29_2120	LBRM_29_2120	29	Metabolic pathways; Biosynthesis of antibiotics; Steroid biosynthesis
134063888	putative aminopeptidase [Leishmania braziliensis MHOM/BR/75/M2904]	x	x	x	-0.805752	-0.718738	-0.070371	0.00807379	0.447566	0.45439	0.265321	0.235895	-0.228056	-0.215546	0.361727	0.13032	0.109018	0.259446	-0.166243	-0.312355	0.261689	-0.016385	0.248773	0.149593	metabolic process		catalytic activity;metal ion binding	Pf01433, Pf11838, Pf13485	[GO:0006508]; GO:0019538; GO:0043170; GO:0044238; GO:1901564; GO:0071704; GO:0008152; GO:0006807; GO:0008150;[GO:0008237]; GO:0070011; GO:0008233; GO:0016787; GO:0140096; GO:0003824; GO:0003674;[GO:0008270]; GO:0046914; GO:0046872; GO:0043169; GO:0043167; GO:0005488; GO:0003674	5417454	LBRM_29_2220	LBRM_29_2220	29
134063893	putative ubiquitin hydrolase [Leishmania braziliensis MHOM/BR/75/M2904]	x	x	x	0.352249	0.0411639	0.0512249	0.0789119	0.208813	-0.320635	0.270766	0.0434199	-0.201736	-0.0302813	0.126574	-0.562441	0.366106	0.262791	-0.210112	-0.124221	0.000856943	-0.35345	-0.216861	0.071129	metabolic process		catalytic activity;metal ion binding	Pf00443, Pf00627, Pf02148, Pf13423	[GO:0004843]; GO:0036459; GO:0019783; GO:0101005; GO:0008234; GO:0016787; GO:0140096; GO:0070011; GO:0003824; GO:0008233; GO:0003674;[GO:0006511]; GO:0019941; GO:0043632; GO:0051603; GO:0044265; GO:0006508; GO:0044257; GO:0009057; GO:0044248; GO:0044260; GO:0019538; GO:0030163; GO:0044267; GO:0043170; GO:1901575; GO:0009056; GO:0044237; GO:0044238; GO:1901564; GO:1901565; GO:0071704; GO:0008152; …	5417459	LBRM_29_2270	LBRM_29_2270	29
134063896	conserved hypothetical protein [Leishmania braziliensis MHOM/BR/75/M2904]	x	x	x	0.759735	0.605894	0.0111408	0.138555	0.204666	-0.0601302	-1.72226	-1.98429	0.229865	-0.0533112	0.778209	0.188548	0.0090868	-0.443694	0.327888	0.22555	0.495421	0.289122	0.490363	0.165833				Pf09369		5417462	LBRM_29_2300	LBRM_29_2300	29
134063897	conserved hypothetical protein [Leishmania braziliensis MHOM/BR/75/M2904]	x	x	x	-0.144061	-0.0600981	0.535461	0.29941	-0.0512689	-0.0544166	-0.194709	-0.333356	-0.0299913	0.25653	0.401872	-0.667114	0.116617	-0.195097	-0.138806	-0.0104494	0.418485	-0.149009	0.0986755	0.497285	cell organization and biogenesis	nucleus		Pf00956	[GO:0005634]; GO:0043231; GO:0043227; GO:0043229; GO:0043226; GO:0044424; GO:0005575; GO:0005622; GO:0044464; GO:0005623;[GO:0006334]; GO:0031497; GO:0034728; GO:0065004; GO:0006323; GO:0006333; GO:0022607; GO:0006325; GO:0071824; GO:0034622; GO:0071103; GO:0016043; GO:0044085; GO:0051276; GO:0043933; GO:0065003; GO:0009987; GO:0071840; GO:0006996; GO:0008150	5417463	LBRM_29_2310	LBRM_29_2310	29
134063914	ATP-dependent phosphofructokinase [Leishmania braziliensis MHOM/BR/75/M2904]	x	x	x	-0.065538	-0.190096	-0.075863	-0.0289015	0.560622	-0.00145441	-0.056377	-0.307565	-0.112063	-0.255236	0.503812	-0.00758991	0.00154139	-0.062833	0.0306235	-0.212461	0.427817	-0.148438	0.18626	0.113242	metabolic process		catalytic activity;nucleotide binding	Pf00365	[GO:0003872]; GO:0008443; GO:0016773; GO:0019200; GO:0016772; GO:0016301; GO:0016740; GO:0003824; GO:0003674;[GO:0005524]; GO:0032559; GO:0035639; GO:0030554; GO:0032555; GO:0043168; GO:1901265; GO:0017076; GO:0032553; GO:0043167; GO:0097159; GO:1901363; GO:0000166; GO:0097367; GO:0005488; GO:0036094; GO:0003674;[GO:0006002]; GO:0006796; GO:0019637; GO:1901135; GO:0006793; GO:0071704; GO:0044237;…	5417480	LBRM_29_2480	LBRM_29_2480	29	Biosynthesis of secondary metabolites; Fructose and mannose metabolism; Pentose phosphate pathway; Biosynthesis of amino acids; Galactose metabolism; RNA degradation; Glycolysis / Gluconeogenesis; Biosynthesis of antibiotics; Metabolic pathways; Carbon metabolism
134063917	conserved hypothetical protein [Leishmania braziliensis MHOM/BR/75/M2904]	x	x	x	-0.149593	-0.00441609	0.0919799	0.220697	-0.0732766	-0.061462	0.247272	0.243952	-0.158498	-0.206517	-0.189659	-0.30835	-0.00623109	0.0318349	-0.256644	0.0442089	0.00955491	0.525148	-0.00881249	0.93238	cell organization and biogenesis;metabolic process;regulation of biological process		protein binding	Pf14559, Pf14561	[GO:0005515]; GO:0005488; GO:0003674;[GO:0006355]; GO:0006351; GO:0010468; GO:1903506; GO:2000112; GO:0010467; GO:0034645; GO:0097659; GO:0060255; GO:2001141; GO:0010556; GO:0031326; GO:0043170; GO:0009059; GO:0044249; GO:0044260; GO:0032774; GO:0019222; GO:0051252; GO:0009889; GO:0031323; GO:0071704; GO:1901576; GO:0009058; GO:0044237; GO:0016070; GO:0034654; GO:0008152; GO:0050789; GO:0019219; …	5417484	LBRM_29_2520	LBRM_29_2520	29
134063918	conserved hypothetical protein [Leishmania braziliensis MHOM/BR/75/M2904]	x	x	NA	0.346872	0.661888	-0.250665	0.108685	-0.344944	-0.0956264	0.187254	0.232871	-0.405182	-0.203284	-0.198778	-0.0390913	NaN	NaN	NaN	NaN	NaN	NaN	-0.257679	0.167199				Pf15239		5417485	LBRM_29_2530	LBRM_29_2530	29
134063927	conserved hypothetical protein [Leishmania braziliensis MHOM/BR/75/M2904]	NA	NA	x	NaN	NaN	NaN	NaN	NaN	NaN	NaN	NaN	NaN	NaN	NaN	NaN	-0.270643	-0.702499	0.199416	0.237412	0.177273	0.359042	0.515818	0.124361	cell organization and biogenesis;metabolic process			Pf12719	[GO:0000796]; GO:0000793; GO:0043234; GO:0044427; GO:0044815; GO:0005694; GO:0032991; GO:0044446; GO:0043232; GO:0005575; GO:0043229; GO:0044422; GO:0044424; GO:0043228; GO:0043226; GO:0005622; GO:0044464; GO:0005623;[GO:0005488]; GO:0003674;[GO:0007076]; GO:0000070; GO:0030261; GO:1903047; GO:0000819; GO:0140014; GO:0006323; GO:0000278; GO:0022402; GO:0051276; GO:0098813; GO:0000280; GO:0071103;…	5417494	LBRM_29_2620	LBRM_29_2620	29
134063937	conserved hypothetical protein [Leishmania braziliensis MHOM/BR/75/M2904]	x	x	x	0.632209	0.546309	-0.0435292	-0.103453	-0.112461	-0.0802739	-0.0353406	-0.41214	-0.0974349	-0.149032	-0.0469017	0.0208201	0.0603174	-0.11672	-0.166534	-0.22023	0.320524	0.00386785	-0.0815863	0.518896			catalytic activity	Pf00583, Pf08445, Pf13508	[GO:0008080]; GO:0016407; GO:0016410; GO:0016747; GO:0016746; GO:0016740; GO:0003824; GO:0003674;[GO:0016747]; GO:0016746; GO:0016740; GO:0003824; GO:0003674	5417504	LBRM_29_2720	LBRM_29_2720	29
134063947	conserved hypothetical protein [Leishmania braziliensis MHOM/BR/75/M2904]	x	x	x	0.257119	0.351415	-0.357643	-0.192022	-0.145002	-0.00683212	0.356556	0.401004	-0.218544	-0.110083	-0.149633	-0.157389	0.304091	0.407076	-0.23845	-0.029585	-0.271811	-0.20027	-0.280583	0.019803			protein binding	Pf13414, Pf13432	[GO:0005515]; GO:0005488; GO:0003674	5417514	LBRM_29_2820	LBRM_29_2820	29
134063960	hypothetical protein LBRM_30_0010 [Leishmania braziliensis MHOM/BR/75/M2904]		x	NA	NaN	NaN	NaN	NaN	NaN	NaN	-0.914938	-0.810618	0.465779	-0.0682777	0.292379	1.03568	NaN	NaN	NaN	NaN	NaN	NaN	0.839853	0.201561						5417907	LBRM_30_0010	LBRM_30_0010	30
134063961	conserved hypothetical protein [Leishmania braziliensis MHOM/BR/75/M2904]	x	x	x	0.034631	-0.153574	0.057327	-0.146605	-0.293901	0.103806	0.044196	0.255404	0.513493	-0.194302	-0.523324	0.223219	0.350913	0.04427	-0.0943663	-0.205279	-0.317016	0.301109	-0.233843	0.0599026				Pf00561, Pf12697		5417527	LBRM_30_0020	LBRM_30_0020	30
134063966	conserved hypothetical protein [Leishmania braziliensis MHOM/BR/75/M2904]	x	x	x	0.00835842	-0.0891924	-0.00515918	-0.238309	0.249793	0.286401	-0.410355	-0.161346	0.00437992	0.135784	0.343877	0.0529108	-0.168945	-0.427177	-0.0471494	-0.0223454	0.243096	0.245382	0.288131	0.00330474						5417532	LBRM_30_0070	LBRM_30_0070	30
134063983	conserved hypothetical protein [Leishmania braziliensis MHOM/BR/75/M2904]	x	x	x	0.223806	0.160906	-0.217469	0.0431462	0.101615	0.532065	-0.704899	-0.941409	0.165301	0.202738	0.08505	0.487124	-0.25397	-0.489444	-0.0587132	0.327989	0.0168098	0.319358	0.470198	0.00662186						5417550	LBRM_30_0250	LBRM_30_0250	30
134063989	conserved hypothetical protein [Leishmania braziliensis MHOM/BR/75/M2904]	x	x	x	-1.89995	-1.92347	1.40909	0.723476	0.0944619	0.694876	0.0333325	-0.293856	0.728216	-0.126627	-0.102787	0.301158	0.296403	0.15255	0.379055	-0.109009	-0.164448	-0.192458	0.248586	0.535569						5417556	LBRM_30_0310	LBRM_30_0310	30
134063990	conserved hypothetical protein [Leishmania braziliensis MHOM/BR/75/M2904]	NA	NA	x	NaN	NaN	NaN	NaN	NaN	NaN	NaN	NaN	NaN	NaN	NaN	NaN	0.112532	0.220163	0.222039	-0.324161	-0.337954	0.107381	-0.369823	0.0700344				Pf03148, Pf05667, Pf13514		5417557	LBRM_30_0320	LBRM_30_0320	30
134063993	conserved hypothetical protein [Leishmania braziliensis MHOM/BR/75/M2904]	x	x	x	-0.672947	-0.249024	-0.401021	-0.027613	0.236196	0.505915	-0.319473	-0.383189	-0.0360909	0.14991	0.376347	0.279517	-0.117385	0.250056	-0.00510406	-0.0131109	0.277213	0.149806	0.429818	0.000999658						5417560	LBRM_30_0350	LBRM_30_0350	30
134063994	conserved hypothetical protein [Leishmania braziliensis MHOM/BR/75/M2904]		x	NA	NaN	NaN	NaN	NaN	NaN	NaN	-0.0977945	0.15801	-0.0389425	-0.14324	0.0882935	0.0336725	NaN	NaN	NaN	NaN	NaN	NaN	-0.0141823	0.898348				Pf08637		5417561	LBRM_30_0360	LBRM_30_0360	30
134063995	conserved hypothetical protein [Leishmania braziliensis MHOM/BR/75/M2904]	x		x	0.014	0.075565	-0.115777	-0.274869	-0.235485	0.181376	NaN	NaN	NaN	NaN	NaN	NaN	0.381656	0.484087	0.132871	-0.199987	-0.389603	-0.0538343	-0.324134	0.0257483				Pf00566		5417562	LBRM_30_0370	LBRM_30_0370	30
134063997	putative kinesin [Leishmania braziliensis MHOM/BR/75/M2904]	x	x	x	-0.62586	-0.399483	0.290328	0.0694251	0.120811	0.42452	-0.464622	-0.444793	0.46762	0.21418	0.166114	0.294215	-0.515359	-0.41065	0.373834	0.0563242	0.120546	0.262846	0.384218	0.0210499	cell organization and biogenesis;cellular component movement;metabolic process;response to stimulus		catalytic activity;motor activity;nucleotide binding;protein binding	Pf00225, Pf05970	[GO:0000723]; GO:0006259; GO:0032200; GO:0060249; GO:0044260; GO:0090304; GO:0051276; GO:0042592; GO:0043170; GO:0044237; GO:0006139; GO:0006996; GO:0065008; GO:0071704; GO:0008152; GO:0009987; GO:0006725; GO:0034641; GO:0044238; GO:0046483; GO:1901360; GO:0016043; GO:0065007; GO:0008150; GO:0006807; GO:0071840;[GO:0003678]; GO:0004386; GO:0140097; GO:0017111; GO:0003824; GO:0016462; GO:0003674; …	5417564	LBRM_30_0390	LBRM_30_0390	30
134064000	putative phosphatase 2C [Leishmania braziliensis MHOM/BR/75/M2904]	x	x	x	-0.0578479	-0.105748	0.151489	-0.200731	-0.114621	0.147196	0.316793	0.205159	-0.150871	-0.306145	-0.162977	0.105211	0.223727	0.456804	-0.140374	-0.408313	-0.0894515	0.130704	-0.199807	0.0596829	metabolic process		catalytic activity	Pf00481	[GO:0003824]; GO:0003674;[GO:0004722]; GO:0004721; GO:0016791; GO:0140096; GO:0042578; GO:0003824; GO:0016788; GO:0003674; GO:0016787;[GO:0006470]; GO:0006464; GO:0016311; GO:0036211; GO:0044267; GO:0006796; GO:0019538; GO:0043412; GO:0044260; GO:0006793; GO:0043170; GO:0044238; GO:1901564; GO:0044237; GO:0071704; GO:0008152; GO:0006807; GO:0009987; GO:0008150	5417567	LBRM_30_0420	LBRM_30_0420	30
134064007	WD-40 repeat protein [Leishmania braziliensis MHOM/BR/75/M2904]	x	x	x	0.208394	0.0852485	-0.427755	-0.385389	-0.188276	-0.231833	0.209725	0.264155	-0.01798	-0.0318676	-0.100425	-0.138964	0.555113	0.539981	-0.198963	-0.0596034	-0.0685315	-0.013025	-0.270648	0.0303147			protein binding	Pf00400	[GO:0005515]; GO:0005488; GO:0003674	5417574	LBRM_30_0490	LBRM_30_0490	30
134064010	conserved hypothetical protein [Leishmania braziliensis MHOM/BR/75/M2904]	x	x	x	0.570623	0.506341	-0.182161	-0.620279	-0.234537	0.0636859	-0.545443	-0.467929	0.536495	0.131243	0.460121	-0.385425	-0.701067	-0.419662	0.61236	0.0330849	0.0180569	0.624493	0.0200985	0.930197	metabolic process				[GO:0006412]; GO:0010467; GO:0034645; GO:0043043; GO:0044267; GO:0043170; GO:0009059; GO:0044249; GO:0044260; GO:0006518; GO:0043604; GO:1901566; GO:0019538; GO:0071704; GO:1901576; GO:0009058; GO:0044237; GO:0043603; GO:1901564; GO:0044271; GO:0044238; GO:0008152; GO:0009987; GO:0034641; GO:0006807; GO:0008150	5417577	LBRM_30_0520	LBRM_30_0520	30
134064012	putative aspartyl-tRNA synthetase [Leishmania braziliensis MHOM/BR/75/M2904]	x	x	x	0.215706	0.356064	0.121459	-0.115666	-0.261283	-0.0423144	0.10028	0.225647	0.00189884	-0.28717	-0.269407	0.147247	0.0275549	0.276527	-0.0643112	-0.285413	-0.344768	0.19795	-0.280183	0.00334281	metabolic process	cytoplasm	catalytic activity;nucleotide binding	Pf00152, Pf01336	[GO:0000166]; GO:0036094; GO:1901265; GO:0005488; GO:0097159; GO:1901363; GO:0003674;[GO:0003676]; GO:0097159; GO:1901363; GO:0005488; GO:0003674;[GO:0004812]; GO:0140101; GO:0140098; GO:0003824; GO:0003674;[GO:0004815]; GO:0004812; GO:0140101; GO:0140098; GO:0003824; GO:0003674;[GO:0005524]; GO:0032559; GO:0035639; GO:0030554; GO:0032555; GO:0043168; GO:1901265; GO:0017076; GO:0032553; GO:004316…	5417579	LBRM_30_0540	LBRM_30_0540	30	Aminoacyl-tRNA biosynthesis
134064016	conserved hypothetical protein [Leishmania braziliensis MHOM/BR/75/M2904]		x	x	NaN	NaN	NaN	NaN	NaN	NaN	-0.733275	-0.468157	-0.163347	0.246947	0.131263	0.621932	0.236255	0.586594	-0.194585	-0.123884	-0.540192	0.400454	0.245506	0.360979						5417583	LBRM_30_0580	LBRM_30_0580	30
134064021	conserved hypothetical protein [Leishmania braziliensis MHOM/BR/75/M2904]		x	NA	NaN	NaN	NaN	NaN	NaN	NaN	-0.17276	0.0353092	0.0226376	-0.134489	-0.0807653	0.330067	NaN	NaN	NaN	NaN	NaN	NaN	0.076542	0.66013				Pf04791		5417588	LBRM_30_0630	LBRM_30_0630	30
134064024	conserved hypothetical protein [Leishmania braziliensis MHOM/BR/75/M2904]	x	x	x	0.314148	0.289439	-0.161848	-0.367147	-0.137904	-0.395953	0.607651	0.542586	-0.228854	-0.255209	-0.389317	-0.657332	0.523695	0.593037	-0.0500285	-0.0991557	-0.253363	0.12556	-0.539961	0.000961795	metabolic process		catalytic activity	Pf00501	[GO:0003824]; GO:0003674;[GO:0008152]; GO:0008150	5417591	LBRM_30_0660	LBRM_30_0660	30
134064031	conserved hypothetical protein [Leishmania braziliensis MHOM/BR/75/M2904]	x	x	x	0.13552	0.16149	-0.356068	-0.253833	-0.120122	-0.17942	0.684189	0.736408	-0.00781597	-0.283808	-0.302367	-0.342664	0.428193	0.398324	0.0315054	-0.0316538	-0.494756	-0.203121	-0.491499	0.00119131						5417598	LBRM_30_0730	LBRM_30_0730	30
134064032	conserved hypothetical protein [Leishmania braziliensis MHOM/BR/75/M2904]	x	x	x	0.291253	0.0544642	-0.297766	-0.63346	-0.197793	0.158276	0.195621	0.316187	0.194995	-0.0787844	-0.315973	0.0406532	0.0661063	0.329708	0.0121814	-0.196964	-0.103309	0.164601	-0.258389	0.0273321	metabolic process;regulation of biological process;response to stimulus		catalytic activity;protein binding	Pf00387, Pf00388, Pf00595, Pf09279, Pf13180	[GO:0004435]; GO:0004629; GO:0004620; GO:0008081; GO:0016298; GO:0042578; GO:0016788; GO:0016787; GO:0003824; GO:0003674;[GO:0005515]; GO:0005488; GO:0003674;[GO:0006629]; GO:0044238; GO:0071704; GO:0008152; GO:0008150;[GO:0007165]; GO:0007154; GO:0009987; GO:0023052; GO:0050794; GO:0051716; GO:0008150; GO:0050789; GO:0050896; GO:0065007;[GO:0008081]; GO:0042578; GO:0016788; GO:0016787; GO:000382…	5417599	LBRM_30_0740	LBRM_30_0740	30
134064035	putative 40S ribosomal protein S30 [Leishmania braziliensis MHOM/BR/75/M2904]	x	x	NA	-0.562651	-0.363689	0.379382	0.361809	0.343536	0.841187	-1.50158	-1.57734	0.473985	0.0143142	0.860129	0.73092	NaN	NaN	NaN	NaN	NaN	NaN	1.05063	0.0216003	metabolic process	ribosome	structural molecule activity	Pf04758	[GO:0003735]; GO:0005198; GO:0003674;[GO:0005622]; GO:0044464; GO:0005575; GO:0005623;[GO:0005840]; GO:0030529; GO:0043232; GO:0044444; GO:0044424; GO:1990904; GO:0043228; GO:0043229; GO:0005737; GO:0005622; GO:0044464; GO:0032991; GO:0043226; GO:0005575; GO:0005623;[GO:0006412]; GO:0010467; GO:0034645; GO:0043043; GO:0044267; GO:0043170; GO:0009059; GO:0044249; GO:0044260; GO:0006518; GO:0043604…	5417602	LBRM_30_0770	LBRM_30_0770	30	Ribosome
134064036	putative nuclear movement protein [Leishmania braziliensis MHOM/BR/75/M2904]	x	x	x	0.656298	1.01447	0.238631	0.175132	-0.111515	-0.033891	-0.896808	-1.18825	0.241003	-0.147508	0.132647	0.381791	-0.133316	-0.23751	0.0337686	-0.0103141	-0.154074	0.0394374	0.0603799	0.803582				Pf04969		5417603	LBRM_30_0780	LBRM_30_0780	30
134064037	conserved hypothetical protein [Leishmania braziliensis MHOM/BR/75/M2904]		x	x	NaN	NaN	NaN	NaN	NaN	NaN	0.130535	0.0288387	0.147879	0.000505023	-0.329755	-0.301705	0.671701	0.777524	-0.390456	-0.283742	-0.203592	-0.24773	-0.45534	0.032385	metabolic process		catalytic activity		[GO:0003824]; GO:0003674;[GO:0008152]; GO:0008150	5417604	LBRM_30_0790	LBRM_30_0790	30
134064046	conserved hypothetical protein [Leishmania braziliensis MHOM/BR/75/M2904]	x	x	x	0.0338295	0.145364	0.0234432	-0.249338	-0.0093027	0.225723	-0.27488	-0.342036	0.116441	-0.351103	-0.0633489	0.35291	0.201612	0.13194	0.184995	-0.286197	-0.169806	0.329751	-0.0490467	0.665869			protein binding		[GO:0005488]; GO:0003674;[GO:0005515]; GO:0005488; GO:0003674	5417613	LBRM_30_0880	LBRM_30_0880	30
134064050	putative rac serine-threonine kinase [Leishmania braziliensis MHOM/BR/75/M2904]	x	x	x	0.0343102	-0.317661	-0.404598	-0.644013	0.282749	0.0499119	-0.0456247	0.0298516	0.0528778	0.00613875	0.00581185	0.0956253	0.29407	0.0496977	0.160676	0.148951	-0.0158043	0.217027	0.0325331	0.781474	metabolic process		catalytic activity;nucleotide binding	Pf00069, Pf00169, Pf07714, Pf14531	[GO:0004672]; GO:0016301; GO:0016773; GO:0140096; GO:0016772; GO:0003824; GO:0016740; GO:0003674;[GO:0004674]; GO:0004672; GO:0016301; GO:0016773; GO:0140096; GO:0016772; GO:0003824; GO:0016740; GO:0003674;[GO:0005524]; GO:0032559; GO:0035639; GO:0030554; GO:0032555; GO:0043168; GO:1901265; GO:0017076; GO:0032553; GO:0043167; GO:0097159; GO:1901363; GO:0000166; GO:0097367; GO:0005488; GO:0036094;…	5417617	LBRM_30_0920	LBRM_30_0920	30
134064051	conserved hypothetical protein [Leishmania braziliensis MHOM/BR/75/M2904]	x		NA	-0.634621	-1.08652	0.60256	0.396296	0.142665	0.579619	NaN	NaN	NaN	NaN	NaN	NaN	NaN	NaN	NaN	NaN	NaN	NaN	0.74572	0.225228						5417618	LBRM_30_0930	LBRM_30_0930	30
134064052	conserved hypothetical protein [Leishmania braziliensis MHOM/BR/75/M2904]	x	x	x	-0.938167	-0.759197	0.767953	-0.0785176	0.0205288	-0.281676	0.571253	0.285067	0.605876	-0.0566456	-0.194786	-0.349486	-0.0593766	-0.249601	0.805762	-0.00284263	-0.117094	0.0309453	-0.228794	0.319106	metabolic process		catalytic activity	Pf00891, Pf05175, Pf05891, Pf08241, Pf08242, Pf12847, Pf13489, Pf13649, Pf13659, Pf13847	[GO:0006480]; GO:0006479; GO:0031365; GO:0008213; GO:0043414; GO:0006464; GO:0032259; GO:0043412; GO:0044260; GO:0036211; GO:0044267; GO:0008152; GO:0043170; GO:0044237; GO:0019538; GO:0008150; GO:0071704; GO:0009987; GO:0044238; GO:1901564; GO:0006807;[GO:0008152]; GO:0008150;[GO:0008168]; GO:0016741; GO:0016740; GO:0003824; GO:0003674;[GO:0008171]; GO:0008168; GO:0016741; GO:0016740; GO:0003824…	5417619	LBRM_30_0940	LBRM_30_0940	30
134064056	putative surface protein amastin [Leishmania braziliensis MHOM/BR/75/M2904]	x	x	x	-0.126571	0.434186	0.329404	-0.0851727	-0.309042	-0.314741	-0.270191	0.242627	0.119231	-0.0323564	-0.118424	0.145599	-0.168489	0.414979	0.35599	0.228221	-0.113123	-0.73212	-0.295814	0.0379927				Pf07344		5417623	LBRM_30_0980	LBRM_30_0980	30
134064063	conserved hypothetical protein [Leishmania braziliensis MHOM/BR/75/M2904]	x	x	x	0.0467873	-0.112205	0.209038	0.0788083	-0.282449	-0.0718751	-0.475657	-0.29865	-0.197326	-0.202765	-0.00801771	0.175007	0.764565	0.591916	-0.042227	0.160226	-0.374477	0.0392983	-0.108054	0.482683				Pf13598, Pf13600		5417630	LBRM_30_1050	LBRM_30_1050	30
134064071	putative ubiquitin conjugation factor E4 B [Leishmania braziliensis MHOM/BR/75/M2904]	x	x	x	0.330894	0.460475	0.283965	0.00111672	-0.139056	0.0776083	0.0245004	-0.0947186	-0.173771	-0.24743	0.0365452	0.243933	-0.401921	-0.268909	-0.0643881	-0.180086	0.0222924	0.0889473	-0.0213618	0.848029	cellular homeostasis;metabolic process;regulation of biological process		catalytic activity	Pf00085, Pf10408, Pf13098, Pf13905	[GO:0000151]; GO:0044424; GO:1990234; GO:0005622; GO:0044464; GO:1902494; GO:0005575; GO:0005623; GO:0032991;[GO:0006511]; GO:0019941; GO:0043632; GO:0051603; GO:0044265; GO:0006508; GO:0044257; GO:0009057; GO:0044248; GO:0044260; GO:0019538; GO:0030163; GO:0044267; GO:0043170; GO:1901575; GO:0009056; GO:0044237; GO:0044238; GO:1901564; GO:1901565; GO:0071704; GO:0008152; GO:0009987; GO:0006807; …	5417638	LBRM_30_1130	LBRM_30_1130	30
134064075	mitochondrial carrier protein-like protein [Leishmania braziliensis MHOM/BR/75/M2904]		x	x	NaN	NaN	NaN	NaN	NaN	NaN	-0.621847	-0.209416	0.0392521	-0.0671779	0.038237	0.275876	0.0811672	-0.420855	0.373801	0.0904582	0.0658972	0.354606	0.252632	0.149269				Pf00153		5417642	LBRM_30_1170	LBRM_30_1170	30
134064080	putative RNA-binding protein [Leishmania braziliensis MHOM/BR/75/M2904]	x	x	x	0.220035	0.00744491	-0.169532	-0.410888	-0.0279339	0.0357078	0.416244	0.337506	-0.0826518	-0.514104	-0.0596954	0.25415	-0.0442119	0.0314131	0.0723175	-0.334798	-0.016172	0.285173	-0.175236	0.144294				Pf00076, Pf13893, Pf14259	[GO:0003676]; GO:0097159; GO:1901363; GO:0005488; GO:0003674	5417648	LBRM_30_1230	LBRM_30_1230	30
134064082	conserved hypothetical protein [Leishmania braziliensis MHOM/BR/75/M2904]		x	x	NaN	NaN	NaN	NaN	NaN	NaN	0.963893	0.798125	0.125458	-0.396393	-0.783089	-0.46552	0.336841	0.525768	-0.116523	-0.411586	-0.378639	-0.198332	-0.877853	0.000747748						5417650	LBRM_30_1250	LBRM_30_1250	30
134064087	putative ubiquitin hydrolase [Leishmania braziliensis MHOM/BR/75/M2904]		x	x	NaN	NaN	NaN	NaN	NaN	NaN	0.141343	0.0343136	-0.116959	0.304511	-0.20426	0.62771	-0.863494	-0.770281	0.244393	0.0588802	0.142705	0.40114	0.443562	0.0801009	metabolic process		catalytic activity	Pf00443	[GO:0016579]; GO:0070646; GO:0006508; GO:0070647; GO:0019538; GO:0006464; GO:0043170; GO:0044238; GO:1901564; GO:0036211; GO:0044267; GO:0071704; GO:0008152; GO:0006807; GO:0043412; GO:0044260; GO:0008150; GO:0044237; GO:0009987;[GO:0036459]; GO:0019783; GO:0101005; GO:0008234; GO:0016787; GO:0140096; GO:0070011; GO:0003824; GO:0008233; GO:0003674	5417657	LBRM_30_1320	LBRM_30_1320	30
134064090	conserved hypothetical protein [Leishmania braziliensis MHOM/BR/75/M2904]	x	x	NA	0.121388	0.196508	-0.041191	-0.226119	-0.0320057	0.27403	-0.0704953	-0.0926559	0.0294197	-0.390067	-0.0957429	0.326933	NaN	NaN	NaN	NaN	NaN	NaN	-0.0476575	0.707822			metal ion binding;protein binding	Pf13639, Pf13920, Pf13923	[GO:0003676]; GO:0097159; GO:1901363; GO:0005488; GO:0003674;[GO:0005515]; GO:0005488; GO:0003674;[GO:0008270]; GO:0046914; GO:0046872; GO:0043169; GO:0043167; GO:0005488; GO:0003674	5417660	LBRM_30_1350	LBRM_30_1350	30
134064124	conserved hypothetical protein [Leishmania braziliensis MHOM/BR/75/M2904]	x	x	x	-0.375803	-0.494224	1.059	1.01307	0.0767966	0.11887	-1.96293	-1.85107	0.443984	0.137689	0.504089	0.658991	-0.505321	-0.748054	0.676829	0.389442	0.415542	0.443107	0.835021	0.0344357				Pf06417		5417695	LBRM_30_1700	LBRM_30_1700	30
134064148	putative intraflagellar transport (IFT) protein [Leishmania braziliensis MHOM/BR/75/M2904]	x	x	x	-0.649487	-0.776843	0.170761	0.443137	0.0564333	0.666516	0.692511	0.283761	-0.312388	0.102245	0.0941183	0.340989	-0.955076	-1.23323	0.0977773	0.473561	0.36992	0.135286	0.596047	0.0184164				Pf14931		5417720	LBRM_30_1950	LBRM_30_1950	30
134064168	putative endosomal trafficking protein RME-8 [Leishmania braziliensis MHOM/BR/75/M2904]	x	x	NA	0.560336	0.390137	0.268653	-0.0921035	-0.336733	-0.685564	0.657325	0.562276	0.278342	-0.277617	-0.215404	-1.10964	NaN	NaN	NaN	NaN	NaN	NaN	-0.905688	0.000309677				Pf00226, Pf14237	[GO:0005488]; GO:0003674	5417741	LBRM_30_2160	LBRM_30_2160	30
134064182	putative sphingosine phosphate lyase-like protein [Leishmania braziliensis MHOM/BR/75/M2904]	x	x	x	-1.37751	-1.21525	0.84704	0.446853	0.280513	0.00063289	-0.144393	-0.0929201	0.607113	-0.00781111	0.258832	-0.0574621	-0.0658441	-0.157885	0.483984	0.147878	0.183883	-0.137662	0.247925	0.356074	metabolic process		catalytic activity	Pf00266, Pf00282	[GO:0003824]; GO:0003674;[GO:0016831]; GO:0016830; GO:0016829; GO:0003824; GO:0003674;[GO:0019752]; GO:0043436; GO:0006082; GO:0044237; GO:0044281; GO:0071704; GO:0008152; GO:0009987; GO:0008150;[GO:0030170]; GO:0043168; GO:0048037; GO:0070279; GO:0043167; GO:0005488; GO:0019842; GO:0097159; GO:1901363; GO:0003674; GO:0036094	5417755	LBRM_30_2300	LBRM_30_2300	30	Metabolic pathways; Sphingolipid metabolism
134064194	putative heat shock 70-related protein 1,mitochondrial precursor [Leishmania braziliensis MHOM/BR/75/M2904]	NA	NA	x	NaN	NaN	NaN	NaN	NaN	NaN	NaN	NaN	NaN	NaN	NaN	NaN	1.74414	1.85157	-0.644246	-1.41133	-0.555761	-0.984386	-1.96765	0.0818971				Pf00012		5417768	LBRM_30_2430	LBRM_30_2430	30
134064203	conserved hypothetical protein [Leishmania braziliensis MHOM/BR/75/M2904]		x	x	NaN	NaN	NaN	NaN	NaN	NaN	0.70287	0.804752	-0.124173	-0.250942	-0.320173	-0.622066	0.39901	0.874465	-0.134787	-0.330593	-0.260011	-0.738349	-0.840712	0.00209951			protein binding		[GO:0003779]; GO:0008092; GO:0005515; GO:0005488; GO:0003674;[GO:0005622]; GO:0044464; GO:0005575; GO:0005623	5417777	LBRM_30_2520	LBRM_30_2520	30
134064215	conserved hypothetical protein [Leishmania braziliensis MHOM/BR/75/M2904]	x	x	x	0.249827	0.371361	-0.121785	-0.084621	0.0879294	0.283087	-0.812845	-0.714765	0.31781	-0.368696	-0.0104682	0.299411	0.243412	0.102828	0.313456	-0.217775	0.00424587	0.0575834	0.0112664	0.947294						5417789	LBRM_30_2640	LBRM_30_2640	30
134064219	conserved hypothetical protein [Leishmania braziliensis MHOM/BR/75/M2904]	NA	NA	x	NaN	NaN	NaN	NaN	NaN	NaN	NaN	NaN	NaN	NaN	NaN	NaN	0.450901	0.585969	-0.430563	-0.143303	-0.455834	-0.00716999	-0.404205	0.306734				Pf02893		5417793	LBRM_30_2680	LBRM_30_2680	30
134064222	conserved hypothetical protein [Leishmania braziliensis MHOM/BR/75/M2904]	x		NA	0.091709	0.201734	-0.107319	-0.328896	0.245305	-0.102534	NaN	NaN	NaN	NaN	NaN	NaN	NaN	NaN	NaN	NaN	NaN	NaN	-0.124083	0.549162			structural molecule activity		[GO:0003735]; GO:0005198; GO:0003674	5417796	LBRM_30_2710	LBRM_30_2710	30
134064228	conserved hypothetical protein [Leishmania braziliensis MHOM/BR/75/M2904]	x		x	0.429262	0.472992	-0.133687	-0.101446	-0.337719	-0.201125	NaN	NaN	NaN	NaN	NaN	NaN	0.336307	0.217561	-0.0671889	-0.0187917	-0.209048	-0.387117	-0.418415	0.00555444						5417802	LBRM_30_2770	LBRM_30_2770	30
134064229	conserved hypothetical protein [Leishmania braziliensis MHOM/BR/75/M2904]		x	x	NaN	NaN	NaN	NaN	NaN	NaN	0.443667	0.435233	-0.330418	-0.105607	-0.0142443	-0.388068	0.277284	0.356184	-0.203496	-0.27742	-0.132705	-0.0604085	-0.326151	0.0557606						5417803	LBRM_30_2780	LBRM_30_2780	30
134064230	putative chaperonin HSP60/CNP60 [Leishmania braziliensis MHOM/BR/75/M2904]	x	x	x	-0.47588	-0.501414	0.693711	-0.0162503	0.138033	0.397627	-0.933042	-0.849367	0.59091	0.0735253	0.168591	0.371959	-0.430724	-0.234691	0.469611	0.0183067	0.16113	0.357967	0.371308	0.0994449	metabolic process	cytoplasm	nucleotide binding	Pf00118	[GO:0005524]; GO:0032559; GO:0035639; GO:0030554; GO:0032555; GO:0043168; GO:1901265; GO:0017076; GO:0032553; GO:0043167; GO:0097159; GO:1901363; GO:0000166; GO:0097367; GO:0005488; GO:0036094; GO:0003674;[GO:0005737]; GO:0044424; GO:0005622; GO:0044464; GO:0005575; GO:0005623;[GO:0042026]; GO:0006457; GO:0009987; GO:0008150	5417804	LBRM_30_2790	LBRM_30_2790	30
134064253	eukaryotic translation initiation factor 3 subunit 7-like protein [Leishmania braziliensis MHOM/BR/75/M2904]	x	x	x	0.118505	0.202904	-0.174592	0.0219776	0.224965	0.0331375	0.149322	0.267747	-0.35318	-0.217617	0.0412756	0.0962073	-0.195817	-0.132681	-0.296775	-0.214807	0.174831	0.254593	0.0921256	0.351065		cytoplasm	RNA binding	Pf05091	[GO:0003743]; GO:0008135; GO:0003723; GO:0003676; GO:0097159; GO:1901363; GO:0005488; GO:0003674;[GO:0005737]; GO:0044424; GO:0005622; GO:0044464; GO:0005575; GO:0005623;[GO:0005852]; GO:0043234; GO:0044444; GO:0032991; GO:0005737; GO:0044424; GO:0005575; GO:0005622; GO:0044464; GO:0005623	5417828	LBRM_30_3030	LBRM_30_3030	30	RNA transport
134064259	conserved hypothetical protein [Leishmania braziliensis MHOM/BR/75/M2904]		x	NA	NaN	NaN	NaN	NaN	NaN	NaN	-0.366096	-0.226106	0.348219	0.302803	-0.103987	0.0451665	NaN	NaN	NaN	NaN	NaN	NaN	0.162655	0.548871			protein binding		[GO:0005515]; GO:0005488; GO:0003674	5417834	LBRM_30_3090	LBRM_30_3090	30
134064268	putative 3-hydroxy-3-methylglutaryl-CoA reductase [Leishmania braziliensis MHOM/BR/75/M2904]	x	x	x	-0.399749	-0.424269	0.672601	-0.308912	0.112217	0.17553	-0.454592	-0.400594	0.607056	-0.3334	0.237308	0.0798635	-0.00580113	-0.0951911	0.437253	-0.234246	0.147259	0.187668	0.0140637	0.93617	metabolic process		catalytic activity;nucleotide binding	Pf00368	[GO:0004420]; GO:0016616; GO:0016614; GO:0016491; GO:0003824; GO:0003674;[GO:0008299]; GO:0006720; GO:0008610; GO:0044249; GO:0044255; GO:0006629; GO:1901576; GO:0009058; GO:0044237; GO:0044238; GO:0071704; GO:0008152; GO:0009987; GO:0008150;[GO:0015936]; GO:0006732; GO:0009150; GO:0033875; GO:0034032; GO:0051186; GO:0006163; GO:0009259; GO:0033865; GO:0072521; GO:0044237; GO:0009117; GO:0019693;…	5417843	LBRM_30_3180	LBRM_30_3180	30	Biosynthesis of secondary metabolites; Terpenoid backbone biosynthesis; Biosynthesis of antibiotics; Metabolic pathways
134064278	putative glutamyl-tRNA synthetase [Leishmania braziliensis MHOM/BR/75/M2904]	x	x	x	-0.0668066	-0.0371981	0.17971	-0.105115	-0.0126475	0.209032	-0.400708	-0.171864	0.156487	-0.135237	0.0708363	0.330308	-0.104796	0.0962635	0.1768	-0.293875	-0.0502819	0.159087	0.0382466	0.680601	metabolic process	cytoplasm	catalytic activity;nucleotide binding	Pf00749, Pf03950	[GO:0000166]; GO:0036094; GO:1901265; GO:0005488; GO:0097159; GO:1901363; GO:0003674;[GO:0004812]; GO:0140101; GO:0140098; GO:0003824; GO:0003674;[GO:0004818]; GO:0004812; GO:0140101; GO:0140098; GO:0003824; GO:0003674;[GO:0005524]; GO:0032559; GO:0035639; GO:0030554; GO:0032555; GO:0043168; GO:1901265; GO:0017076; GO:0032553; GO:0043167; GO:0097159; GO:1901363; GO:0000166; GO:0097367; GO:0005488…	5417853	LBRM_30_3280	LBRM_30_3280	30	Aminoacyl-tRNA biosynthesis; Porphyrin and chlorophyll metabolism; Metabolic pathways; Biosynthesis of secondary metabolites
134064289	putative calmodulin-related protein [Leishmania braziliensis MHOM/BR/75/M2904]	x	x	x	0.21377	0.0625246	-0.299799	-0.479788	-0.0885436	-0.148495	0.826283	0.596502	0.12698	-0.216557	-0.876215	-0.364703	0.604346	0.513956	0.0441466	-0.0351571	-0.550504	0.0712576	-0.59749	0.0014221			metal ion binding	Pf00036, Pf13202, Pf13405, Pf13499	[GO:0005509]; GO:0046872; GO:0043169; GO:0043167; GO:0005488; GO:0003674	5417865	LBRM_30_3400	LBRM_30_3400	30
134064294	conserved hypothetical protein [Leishmania braziliensis MHOM/BR/75/M2904]	x	x	x	-0.193649	-0.0821922	-0.487968	-0.233516	0.133492	0.678587	-0.560291	-0.445354	-0.255216	0.28458	0.393465	0.240856	-0.00751055	0.0145252	-0.0830293	0.134608	0.185673	0.282943	0.466819	0.000541992			protein binding		[GO:0005515]; GO:0005488; GO:0003674	5417870	LBRM_30_3450	LBRM_30_3450	30
134064299	conserved hypothetical protein [Leishmania braziliensis MHOM/BR/75/M2904]	x	x	x	-1.13376	-0.943962	0.958391	0.0936488	-0.274211	0.467274	-0.226352	-0.380591	0.632828	0.0731883	-0.434592	0.629034	0.532813	0.215798	0.155456	-0.23363	-0.361395	0.230062	0.0420842	0.877152			protein binding	Pf13414, Pf13432	[GO:0005515]; GO:0005488; GO:0003674	5417875	LBRM_30_3500	LBRM_30_3500	30
134064311	putative ATP synthase, epsilon chain [Leishmania braziliensis MHOM/BR/75/M2904]	x	x	x	-0.681233	-1.21128	1.13223	0.845428	0.42541	0.330755	-0.0858065	-0.577648	0.535496	0.602767	0.213342	0.0464685	-1.17633	-0.965744	0.241011	0.358352	0.21034	-0.243556	0.619846	0.049656	metabolic process;transport		catalytic activity;transporter activity	Pf02823	[GO:0015986]; GO:0006754; GO:0015985; GO:0009152; GO:0009168; GO:0009206; GO:0046034; GO:1902600; GO:0006164; GO:0009150; GO:0009260; GO:0009127; GO:0009156; GO:0009167; GO:0009145; GO:0009201; GO:0009205; GO:0015992; GO:0098662; GO:0006163; GO:0009165; GO:0072522; GO:0009259; GO:0046390; GO:0009124; GO:0009126; GO:0009161; GO:0009142; GO:0009144; GO:0009199; GO:0006818; GO:0015672; GO:0098655; G…	5417888	LBRM_30_3630	LBRM_30_3630	30	Oxidative phosphorylation; Metabolic pathways
134064315	conserved hypothetical protein [Leishmania braziliensis MHOM/BR/75/M2904]		x	x	NaN	NaN	NaN	NaN	NaN	NaN	-0.00163873	-0.0436507	-0.124479	-0.00108103	-0.138639	0.226064	-0.11288	0.189823	-0.069122	-0.0367372	-0.250559	0.362902	0.0539829	0.617081			protein binding	Pf12799, Pf13855, Pf14580	[GO:0005515]; GO:0005488; GO:0003674	5417892	LBRM_30_3670	LBRM_30_3670	30
134064316	putative ribosomal protein L15 [Leishmania braziliensis MHOM/BR/75/M2904]	x		NA	0.14588	-0.00881992	0.10889	0.0990981	-0.357301	0.0122526	NaN	NaN	NaN	NaN	NaN	NaN	NaN	NaN	NaN	NaN	NaN	NaN	-0.163967	0.328579	metabolic process	ribosome	structural molecule activity	Pf00827	[GO:0003735]; GO:0005198; GO:0003674;[GO:0005622]; GO:0044464; GO:0005575; GO:0005623;[GO:0005840]; GO:0030529; GO:0043232; GO:0044444; GO:0044424; GO:1990904; GO:0043228; GO:0043229; GO:0005737; GO:0005622; GO:0044464; GO:0032991; GO:0043226; GO:0005575; GO:0005623;[GO:0006412]; GO:0010467; GO:0034645; GO:0043043; GO:0044267; GO:0043170; GO:0009059; GO:0044249; GO:0044260; GO:0006518; GO:0043604…	5417893	LBRM_30_3680	LBRM_30_3680	30	Ribosome
134064319	conserved hypothetical protein [Leishmania braziliensis MHOM/BR/75/M2904]	x	x	x	-0.687298	-0.93682	0.542476	0.625074	0.343148	0.589153	-1.06165	-1.01518	0.509752	0.811769	0.222996	0.437955	-0.86792	-0.98063	0.372958	0.55061	0.278309	0.265301	0.916514	0.00181638						5417896	LBRM_30_3710	LBRM_30_3710	30
134064325	putative ribosomal P protein AGP2beta-1 [Leishmania braziliensis MHOM/BR/75/M2904]		x	NA	NaN	NaN	NaN	NaN	NaN	NaN	-0.0637186	0.202554	0.119919	-0.253735	-0.128147	0.123126	NaN	NaN	NaN	NaN	NaN	NaN	-0.172503	0.273116						5417902	LBRM_30_3770	LBRM_30_3770	30
134064331	putative 5-methyltetrahydropteroyltriglutamate-homocystein e S-methyltransferase [Leishmania braziliensis MHOM/BR/75/M2904]	x	x	x	-0.166449	-0.0498819	-0.990186	0.614042	-0.59158	0.656918	0.658205	0.923676	-0.916383	0.384754	-0.734618	0.198882	0.411896	0.883631	-1.02656	0.338556	-0.774386	0.179485	0.0604561	0.856181	metabolic process		catalytic activity;metal ion binding	Pf01717, Pf08267	[GO:0003871]; GO:0008172; GO:0042085; GO:0008168; GO:0016741; GO:0016740; GO:0003824; GO:0003674;[GO:0008270]; GO:0046914; GO:0046872; GO:0043169; GO:0043167; GO:0005488; GO:0003674;[GO:0008652]; GO:0006520; GO:0046394; GO:1901566; GO:0019752; GO:0044238; GO:1901564; GO:0016053; GO:1901576; GO:0043436; GO:0008152; GO:0006807; GO:0071704; GO:0006082; GO:0044249; GO:0044283; GO:0009058; GO:0008150;…	5418282	LBRM_31_0010	LBRM_31_0010	31	Biosynthesis of secondary metabolites; Selenocompound metabolism; Biosynthesis of amino acids; Cysteine and methionine metabolism; Metabolic pathways
134064335	putative cyclophilin 5 [Leishmania braziliensis MHOM/BR/75/M2904]	x	x	x	0.569453	0.480301	-0.0513202	-0.0227837	-0.117679	-0.122462	-0.189255	-0.0572651	0.0157872	0.195324	-0.0599859	-0.233784	-0.00737007	-0.108643	-0.0844197	0.0286303	-0.0232659	-0.211264	-0.12606	0.224352	metabolic process		catalytic activity	Pf00160	[GO:0000413]; GO:0018208; GO:0018193; GO:0006464; GO:0036211; GO:0044267; GO:0019538; GO:0043412; GO:0044260; GO:0043170; GO:0044238; GO:1901564; GO:0044237; GO:0071704; GO:0008152; GO:0006807; GO:0009987; GO:0008150;[GO:0003755]; GO:0016859; GO:0140096; GO:0016853; GO:0003824; GO:0003674;[GO:0006457]; GO:0009987; GO:0008150	5417911	LBRM_31_0050	CYP5	31
134064341	putative FG-GAP repeat protein [Leishmania braziliensis MHOM/BR/75/M2904]	x	x	x	-0.666263	-0.438453	-0.429964	-0.317504	0.238824	0.298938	-0.146815	-0.345551	0.251919	0.330951	0.0471841	0.213125	0.286071	0.371846	0.0163873	0.24609	-0.125458	0.168669	0.244627	0.107914				Pf13360		5417917	LBRM_31_0110	LBRM_31_0110	31
134064349	40S ribosomal protein S15a [Leishmania braziliensis MHOM/BR/75/M2904]	x	x	x	0.681321	0.471774	0.231573	-0.0620952	-0.173034	-0.524225	0.447406	0.760266	-0.318024	-0.405934	0.0542927	-0.440122	0.174662	0.570157	-0.167522	-0.413789	-0.109006	-0.777697	-0.633691	0.000706582	metabolic process	ribosome	structural molecule activity	Pf00410	[GO:0003735]; GO:0005198; GO:0003674;[GO:0005840]; GO:0030529; GO:0043232; GO:0044444; GO:0044424; GO:1990904; GO:0043228; GO:0043229; GO:0005737; GO:0005622; GO:0044464; GO:0032991; GO:0043226; GO:0005575; GO:0005623;[GO:0006412]; GO:0010467; GO:0034645; GO:0043043; GO:0044267; GO:0043170; GO:0009059; GO:0044249; GO:0044260; GO:0006518; GO:0043604; GO:1901566; GO:0019538; GO:0071704; GO:1901576;…	5417925	LBRM_31_0190	LBRM_31_0190	31	Ribosome
134064357	putative DNA-directed RNA polymerase II subunit 2 [Leishmania braziliensis MHOM/BR/75/M2904]	x	x	x	0.184832	0.321428	-0.099463	-0.119379	0.0267376	-0.310435	0.306279	0.601754	-0.118429	-0.239211	-0.0832324	-0.261366	0.0900236	0.276263	-0.0344068	-0.206313	-0.0979083	-0.237169	-0.339617	0.00118116	metabolic process		catalytic activity;DNA binding	Pf00562, Pf04560, Pf04561, Pf04563, Pf04565, Pf04566, Pf04567	[GO:0003677]; GO:0003676; GO:0097159; GO:1901363; GO:0005488; GO:0003674;[GO:0003899]; GO:0034062; GO:0097747; GO:0016779; GO:0140098; GO:0016772; GO:0003824; GO:0016740; GO:0003674;[GO:0006351]; GO:0010467; GO:0034645; GO:0097659; GO:0043170; GO:0009059; GO:0044249; GO:0044260; GO:0032774; GO:0071704; GO:1901576; GO:0009058; GO:0044237; GO:0016070; GO:0034654; GO:0008152; GO:0009987; GO:0090304;…	5417933	LBRM_31_0270	LBRM_31_0270	31	Pyrimidine metabolism; Metabolic pathways; Purine metabolism; RNA polymerase
134064360	putative nucleolar protein [Leishmania braziliensis MHOM/BR/75/M2904]	x	x	x	-0.332256	-0.275872	-0.0308932	-0.0800402	0.291219	0.224444	-0.341794	-0.321648	0.197898	-0.150867	0.380208	0.307981	-0.454504	-0.496996	0.277244	0.0221429	0.290042	0.493694	0.395294	0.00412189	metabolic process		catalytic activity;RNA binding	Pf01189	[GO:0003723]; GO:0003676; GO:0097159; GO:1901363; GO:0005488; GO:0003674;[GO:0006364]; GO:0016072; GO:0034470; GO:0042254; GO:0034660; GO:0006396; GO:0022613; GO:0016070; GO:0010467; GO:0044085; GO:0044260; GO:0090304; GO:0043170; GO:0071840; GO:0044237; GO:0006139; GO:0071704; GO:0008150; GO:0008152; GO:0009987; GO:0006725; GO:0034641; GO:0044238; GO:0046483; GO:1901360; GO:0006807;[GO:0008168];…	5417936	LBRM_31_0300	LBRM_31_0300	31
134064373	putative amino acid transporter aATP11 [Leishmania braziliensis MHOM/BR/75/M2904]	x	x	x	-0.311984	-0.340042	0.761893	-0.292691	1.00252	0.0157053	-0.408787	-0.0728297	0.255903	-0.848556	1.12427	0.306563	-0.772236	-0.737806	0.568548	-0.705287	1.0371	-0.582291	0.234964	0.472083	transport			Pf01490, Pf03222	[GO:0003333]; GO:0006865; GO:1905039; GO:0046942; GO:0071705; GO:0098656; GO:1903825; GO:0015711; GO:0015849; GO:0006810; GO:0006820; GO:0034220; GO:0055085; GO:0071702; GO:0051234; GO:0006811; GO:0051179; GO:0008150	5417950	LBRM_31_0440	AAT1.2	31
134064408	conserved hypothetical protein [Leishmania braziliensis MHOM/BR/75/M2904]	x	x	x	0.0539139	0.371279	0.379815	0.446588	0.304738	-0.249298	-0.41441	-0.402517	0.141313	-0.153645	-0.0992576	-0.022619	-0.227389	-0.20469	0.0988628	0.0420179	0.00463685	-0.0693374	0.045294	0.722173						5417986	LBRM_31_0800	LBRM_31_0800	31
134064437	putative sodium stibogluconate resistance protein [Leishmania braziliensis MHOM/BR/75/M2904]		x	NA	NaN	NaN	NaN	NaN	NaN	NaN	0.116159	0.226432	-0.0204572	-0.158812	-0.1922	0.0288766	NaN	NaN	NaN	NaN	NaN	NaN	-0.214756	0.0962705						5418017	LBRM_31_1110	LBRM_31_1110	31
134064445	hypothetical protein, unknown function [Leishmania braziliensis MHOM/BR/75/M2904]	NA	NA	x	NaN	NaN	NaN	NaN	NaN	NaN	NaN	NaN	NaN	NaN	NaN	NaN	0.262514	-0.294016	-0.179168	0.111185	-0.334061	0.433544	0.140446	0.642095						5418025	LBRM_31_1190	LBRM_31_1190	31
134064446	conserved hypothetical protein [Leishmania braziliensis MHOM/BR/75/M2904]	x	x	x	0.454152	0.479555	-0.327452	-0.29892	-0.306367	-0.115821	-0.335128	-0.372132	-0.040309	0.0799687	0.0478733	0.337611	0.157404	-0.0205148	-0.0757758	-0.0448916	0.0235522	0.357199	0.0178228	0.895119						5418026	LBRM_31_1200	LBRM_31_1200	31
134064447	conserved hypothetical protein [Leishmania braziliensis MHOM/BR/75/M2904]	x		NA	-0.219361	0.0475748	-0.55022	-0.174041	0.41231	0.483738	NaN	NaN	NaN	NaN	NaN	NaN	NaN	NaN	NaN	NaN	NaN	NaN	0.481338	0.150089				Pf13959		5418027	LBRM_31_1210	LBRM_31_1210	31
134064449	conserved hypothetical protein [Leishmania braziliensis MHOM/BR/75/M2904]	NA	NA	x	NaN	NaN	NaN	NaN	NaN	NaN	NaN	NaN	NaN	NaN	NaN	NaN	0.416242	0.537719	-0.111411	-0.201119	-0.398011	-0.243422	-0.561701	0.0540911				Pf00076	[GO:0003676]; GO:0097159; GO:1901363; GO:0005488; GO:0003674	5418029	LBRM_31_1230	LBRM_31_1230	31
134064454	biotin/lipoate protein ligase-like protein [Leishmania braziliensis MHOM/BR/75/M2904]	x	x	x	0.427858	0.312708	-0.441118	-0.40364	-0.71924	0.162677	-0.0315929	0.166964	-0.0515259	0.118697	-0.537593	0.490272	0.246472	0.417415	-0.0119508	0.018789	-0.334493	0.169304	-0.230051	0.175364	metabolic process		catalytic activity	Pf03099	[GO:0004077]; GO:0018271; GO:0016879; GO:0140096; GO:0016874; GO:0003824; GO:0003674;[GO:0006464]; GO:0036211; GO:0044267; GO:0019538; GO:0043412; GO:0044260; GO:0043170; GO:0044238; GO:1901564; GO:0044237; GO:0071704; GO:0008152; GO:0006807; GO:0009987; GO:0008150	5418034	LBRM_31_1280	LBRM_31_1280	31	Metabolic pathways; Biotin metabolism
134064457	conserved hypothetical protein [Leishmania braziliensis MHOM/BR/75/M2904]		x	x	NaN	NaN	NaN	NaN	NaN	NaN	1.06457	0.649205	-0.284555	-0.742766	-0.246456	-0.333824	0.0998194	0.338831	0.0439104	-0.172444	-0.317367	-0.0989248	-0.63726	0.0147534	transport			Pf01105	[GO:0006810]; GO:0051234; GO:0051179; GO:0008150;[GO:0016021]; GO:0031224; GO:0044425; GO:0005575; GO:0016020	5418037	LBRM_31_1310	LBRM_31_1310	31
134064471	putative vacuolar-type proton translocating pyrophosphatase 1 [Leishmania braziliensis MHOM/BR/75/M2904]	x	x	x	0.583892	0.570594	-0.462165	-0.40333	-0.420431	-0.116806	0.797475	0.842395	-0.306605	-0.48146	-0.299503	0.11326	0.561445	0.767339	-0.239166	-0.296887	-0.329859	-0.880194	-0.692268	0.00283592	transport	membrane	catalytic activity;transporter activity	Pf03030	[GO:0004427]; GO:0016462; GO:0016818; GO:0016817; GO:0016787; GO:0003824; GO:0003674;[GO:0009678]; GO:0015405; GO:0016462; GO:0015399; GO:0016818; GO:0022804; GO:0016817; GO:0022857; GO:0016787; GO:0005215; GO:0003824; GO:0003674;[GO:0015992]; GO:0006818; GO:0015672; GO:0006810; GO:0006812; GO:0051234; GO:0006811; GO:0051179; GO:0008150;[GO:0016020]; GO:0005575	5418051	LBRM_31_1450	LBRM_31_1450	31	Oxidative phosphorylation
134064482	conserved hypothetical protein [Leishmania braziliensis MHOM/BR/75/M2904]		x	x	NaN	NaN	NaN	NaN	NaN	NaN	0.529365	0.324641	-0.255771	0.148842	-0.155005	0.138756	0.386189	0.393665	-0.957216	-0.802198	-0.391494	0.640224	-0.140291	0.660611						5418062	LBRM_31_1560	LBRM_31_1560	31
134064502	conserved hypothetical protein [Leishmania braziliensis MHOM/BR/75/M2904]		x	x	NaN	NaN	NaN	NaN	NaN	NaN	0.566205	0.546017	-0.218556	-0.154083	-0.130282	-0.0825298	0.23332	0.610235	-0.456674	-0.579344	-0.352419	0.0181111	-0.426849	0.0641581				Pf05047		5418082	LBRM_31_1760	LBRM_31_1760	31
134064504	putative cytochrome c oxidase VIII (COX VIII) [Leishmania braziliensis MHOM/BR/75/M2904]	x	x	x	0.485252	0.537714	-0.0104681	0.122873	-0.0765854	-0.572088	-0.640188	-0.691411	0.195005	0.280335	0.069276	-0.401255	0.442817	0.253557	0.277344	0.254928	0.0429801	-0.570092	-0.188806	0.336306						5418084	LBRM_31_1780	LBRM_31_1780	31
134064508	conserved hypothetical protein [Leishmania braziliensis MHOM/BR/75/M2904]	x		x	0.185949	0.0892984	-0.180908	-0.0203364	0.0386725	0.0928341	NaN	NaN	NaN	NaN	NaN	NaN	0.142856	0.219119	-0.0550362	-0.169143	-0.213005	-0.1303	-0.133759	0.127689				Pf01931		5418089	LBRM_31_1830	LBRM_31_1830	31
134064515	conserved hypothetical protein [Leishmania braziliensis MHOM/BR/75/M2904]	x	x	x	1.68104	1.37071	-0.389783	-0.00760922	-0.548378	-0.52842	1.32964	0.597452	-0.572765	0.0525128	-0.764555	-0.778418	0.196618	0.209569	-0.368135	0.0337648	-0.735999	-0.777235	-0.900965	0.00975406						5418096	LBRM_31_1900	LBRM_31_1900	31
134064516	conserved hypothetical protein [Leishmania braziliensis MHOM/BR/75/M2904]	x	x	x	0.174542	0.164313	0.271781	0.579948	0.168582	0.140963	-0.718108	-0.701986	0.148867	0.563513	0.0840509	0.0979377	-0.772271	-0.818119	0.061758	0.331351	0.109699	0.113176	0.486494	0.0136432						5418097	LBRM_31_1910	LBRM_31_1910	31
134064527	amino acid permease [Leishmania braziliensis MHOM/BR/75/M2904]	x	x	x	0.214977	0.0777906	-0.118801	-0.391857	0.345579	0.0971166	-1.21895	-1.29289	0.630282	-0.469555	1.05009	0.478749	-0.402775	-0.392956	0.573233	-0.113453	1.03812	-0.104702	0.428909	0.168744	transport			Pf01490, Pf03222	[GO:0003333]; GO:0006865; GO:1905039; GO:0046942; GO:0071705; GO:0098656; GO:1903825; GO:0015711; GO:0015849; GO:0006810; GO:0006820; GO:0034220; GO:0055085; GO:0071702; GO:0051234; GO:0006811; GO:0051179; GO:0008150	5418108	LBRM_31_2020	AAT1.3	31
134064537	peptidase m20/m25/m40 family-like protein [Leishmania braziliensis MHOM/BR/75/M2904]	x	x	x	0.606409	0.523944	-0.390642	-0.466991	-0.223916	0.258189	0.549954	0.364989	-0.230816	-0.536105	-0.201043	0.493995	-0.0530333	0.40708	-0.350971	-0.59691	-0.238865	0.0847386	-0.317091	0.104925	metabolic process		catalytic activity	Pf01546, Pf07687	[GO:0008152]; GO:0008150;[GO:0016787]; GO:0003824; GO:0003674	5418118	LBRM_31_2120	LBRM_31_2120	31
134064551	ubiquitin-fusion protein [Leishmania braziliensis MHOM/BR/75/M2904]	x	x	x	0.419747	0.517109	0.0308655	0.0909155	-0.0775671	-0.304306	0.525288	0.298105	-0.478784	-0.203677	0.0860755	-0.200511	0.0880465	0.234684	-0.381693	-0.300695	-0.0304843	-0.313121	-0.278526	0.0533254	metabolic process	ribosome	protein binding;structural molecule activity	Pf00240, Pf01020, Pf11976, Pf13881, Pf14560	[GO:0003735]; GO:0005198; GO:0003674;[GO:0005515]; GO:0005488; GO:0003674;[GO:0005840]; GO:0030529; GO:0043232; GO:0044444; GO:0044424; GO:1990904; GO:0043228; GO:0043229; GO:0005737; GO:0005622; GO:0044464; GO:0032991; GO:0043226; GO:0005575; GO:0005623;[GO:0006412]; GO:0010467; GO:0034645; GO:0043043; GO:0044267; GO:0043170; GO:0009059; GO:0044249; GO:0044260; GO:0006518; GO:0043604; GO:1901566…	5418135; 5418117; 5418119	LBRM_31_2110; LBRM_31_2130; LBRM_31_2290	LBRM_31_2290; LBRM_31_2110; LBRM_31_2130	31	Ribosome
134064583	putative p-nitrophenylphosphatase [Leishmania braziliensis MHOM/BR/75/M2904]	x	x	x	0.35685	0.252806	0.0952836	0.0797056	-0.105427	-0.0617764	0.178029	0.219237	0.0373106	0.0813546	-0.407365	-0.319785	0.20752	0.217524	-0.236871	-0.346206	-0.0065084	-0.241677	-0.295042	0.00294286				Pf09419, Pf13242, Pf13344		5418168	LBRM_31_2620	LBRM_31_2620	31
134064612	ubiquinol-cytochrome-c reductase-like protein [Leishmania braziliensis MHOM/BR/75/M2904]	x	x	x	1.27248	0.528018	0.243653	-0.0332099	-0.282487	-0.306953	-0.899285	-0.918629	0.476103	0.293788	0.0385365	0.135374	-0.34119	-0.437467	-0.179862	0.0583291	-0.184345	0.537148	0.0569289	0.827741	metabolic process		catalytic activity;transporter activity	Pf02320	[GO:0006122]; GO:0022904; GO:0042775; GO:0022900; GO:0045333; GO:0042773; GO:0006091; GO:0055114; GO:0015980; GO:0006119; GO:0044237; GO:0008152; GO:0016310; GO:0046034; GO:0009987; GO:0008150; GO:0006796; GO:0009150; GO:0009167; GO:0009205; GO:0006793; GO:0006163; GO:0009259; GO:0009126; GO:0009161; GO:0009144; GO:0009199; GO:0009117; GO:0072521; GO:0019693; GO:0009123; GO:0009141; GO:0006753; G…	5418198	LBRM_31_2920	LBRM_31_2920	31	Metabolic pathways; Oxidative phosphorylation
134064617	putative serine/threonine protein phosphatase pp1(5.9) [Leishmania braziliensis MHOM/BR/75/M2904]	x	x	x	-0.329345	-0.318144	-0.50118	-0.387452	0.00286857	-0.10712	0.22221	0.0892823	-0.0905312	0.338177	-0.216358	-0.240648	0.622767	0.400345	0.207772	-0.0299003	-0.00624933	0.343509	-0.0673721	0.657064			catalytic activity	Pf00149	[GO:0016787]; GO:0003824; GO:0003674	5418203	LBRM_31_2970	LBRM_31_2970	31	mRNA surveillance pathway
134064631	hypothetical protein, unknown function [Leishmania braziliensis MHOM/BR/75/M2904]	x	x	x	0.281006	0.496698	0.0415762	-0.142246	-0.242078	-0.335946	0.0418063	0.256919	0.0522952	0.0873693	-0.0696162	-0.120831	0.685809	0.889554	-0.582779	-0.557869	-0.688777	-0.092893	-0.480641	0.0103592				Pf00076	[GO:0003676]; GO:0097159; GO:1901363; GO:0005488; GO:0003674	5418218	LBRM_31_3120	LBRM_31_3120	31
134064632	hypothetical protein, unknown function [Leishmania braziliensis MHOM/BR/75/M2904]	x	x	x	-0.628252	-0.468133	0.113179	0.0827284	0.473407	0.958655	-0.559531	-0.340317	-0.177764	0.121554	0.112604	0.722209	-0.489079	-0.376968	-0.0707236	-0.10571	0.139176	0.49296	0.66613	0.000243228						5418219	LBRM_31_3130	LBRM_31_3130	31
134064640	putative protein kinase [Leishmania braziliensis MHOM/BR/75/M2904]		x	NA	NaN	NaN	NaN	NaN	NaN	NaN	-0.833895	-0.734764	0.615331	0.324806	0.155743	0.472779	NaN	NaN	NaN	NaN	NaN	NaN	0.635552	0.252999	metabolic process		catalytic activity;nucleotide binding	Pf00069, Pf07714	[GO:0004672]; GO:0016301; GO:0016773; GO:0140096; GO:0016772; GO:0003824; GO:0016740; GO:0003674;[GO:0005524]; GO:0032559; GO:0035639; GO:0030554; GO:0032555; GO:0043168; GO:1901265; GO:0017076; GO:0032553; GO:0043167; GO:0097159; GO:1901363; GO:0000166; GO:0097367; GO:0005488; GO:0036094; GO:0003674;[GO:0006468]; GO:0006464; GO:0016310; GO:0036211; GO:0044267; GO:0006796; GO:0019538; GO:0043412;…	5418228	LBRM_31_3220	LBRM_31_3220	31
134064649	putative farnesyltransferase [Leishmania braziliensis MHOM/BR/75/M2904]	x	x	x	-0.1579	0.424567	0.0603991	0.115604	0.311897	-0.508077	0.501344	0.107897	-0.13134	-0.104922	-0.31455	-0.3006	0.396963	0.1041	-0.522788	-0.00431392	-0.258482	0.280201	-0.174054	0.246734	metabolic process		catalytic activity	Pf00494	[GO:0004310]; GO:0004311; GO:0004659; GO:0016765; GO:0016740; GO:0003824; GO:0003674;[GO:0006696]; GO:0008204; GO:0016126; GO:0016129; GO:0044108; GO:0097384; GO:1902653; GO:0016125; GO:0016128; GO:0044107; GO:0044255; GO:1902652; GO:0006694; GO:1901617; GO:0044249; GO:0046165; GO:0008610; GO:0008202; GO:1901615; GO:0006066; GO:0044237; GO:0006629; GO:1901362; GO:1901576; GO:0009058; GO:0044283; …	5418237	LBRM_31_3310	LBRM_31_3310	31	Steroid biosynthesis; Metabolic pathways; Biosynthesis of secondary metabolites; Biosynthesis of antibiotics
134064658	hypothetical protein, unknown function, partial [Leishmania braziliensis MHOM/BR/75/M2904]		x	NA	NaN	NaN	NaN	NaN	NaN	NaN	-0.154798	-0.111536	0.197169	0.0601212	-0.146978	0.156023	NaN	NaN	NaN	NaN	NaN	NaN	0.0461104	0.76229						5418246	LBRM_31_3400	LBRM_31_3400	31
134064669	phosphoglycan beta 1,3 galactosyltransferase 5 [Leishmania braziliensis MHOM/BR/75/M2904]	x	x	x	-0.0671154	-3.76254e-05	0.0745207	-0.142887	0.312724	0.337073	-0.30964	-0.289585	-0.0271734	-0.105436	0.503932	0.247128	-0.485219	-0.275063	0.0961273	-0.142248	0.484029	-0.211124	0.285153	0.0279476	metabolic process		catalytic activity;metal ion binding	Pf00675, Pf05193	[GO:0003824]; GO:0003674;[GO:0004222]; GO:0004175; GO:0008237; GO:0070011; GO:0008233; GO:0016787; GO:0140096; GO:0003824; GO:0003674;[GO:0006508]; GO:0019538; GO:0043170; GO:0044238; GO:1901564; GO:0071704; GO:0008152; GO:0006807; GO:0008150;[GO:0046872]; GO:0043169; GO:0043167; GO:0005488; GO:0003674	5418258	LBRM_31_3520	SCG5	31
134064670	conserved hypothetical protein [Leishmania braziliensis MHOM/BR/75/M2904]	x	x	NA	0.69774	0.778555	-0.220388	-0.238451	-0.638112	-0.544385	1.23285	1.04928	-0.304455	-0.479214	-0.717703	-0.615712	NaN	NaN	NaN	NaN	NaN	NaN	-1.07786	0.00281				Pf00226		5418259	LBRM_31_3530	LBRM_31_3530	31
134064679	hypothetical protein, unknown function [Leishmania braziliensis MHOM/BR/75/M2904]		x	NA	NaN	NaN	NaN	NaN	NaN	NaN	-0.636826	-0.831266	0.266998	0.0774925	0.50438	0.61922	NaN	NaN	NaN	NaN	NaN	NaN	0.800729	0.10049	transport			Pf06813, Pf07690	[GO:0016021]; GO:0031224; GO:0044425; GO:0005575; GO:0016020;[GO:0055085]; GO:0006810; GO:0051234; GO:0051179; GO:0008150	5418268	LBRM_31_3620	LBRM_31_3620	31
134064684	hypothetical protein, unknown function, partial [Leishmania braziliensis MHOM/BR/75/M2904]		x	NA	NaN	NaN	NaN	NaN	NaN	NaN	0.358061	-0.613146	0.105589	0.0884802	0.0287424	0.0322735	NaN	NaN	NaN	NaN	NaN	NaN	0.099664	0.749696						5418273	LbrM_31_3670	LbrM_31_3670
134064688	hypothetical protein, conserved [Leishmania braziliensis MHOM/BR/75/M2904]		x	NA	NaN	NaN	NaN	NaN	NaN	NaN	0.217611	0.257943	0.169643	-0.274903	-0.371435	0.00114267	NaN	NaN	NaN	NaN	NaN	NaN	-0.430131	0.0198433	transport	membrane	transporter activity	Pf01544	[GO:0016020]; GO:0005575;[GO:0030001]; GO:0006812; GO:0006811; GO:0006810; GO:0051234; GO:0051179; GO:0008150;[GO:0046873]; GO:0022890; GO:0008324; GO:0015075; GO:0022891; GO:0022857; GO:0022892; GO:0005215; GO:0003674;[GO:0055085]; GO:0006810; GO:0051234; GO:0051179; GO:0008150	5418277	LbrM_31_3710	LbrM_31_3710
134064695	conserved hypothetical protein [Leishmania braziliensis MHOM/BR/75/M2904]	x		NA	0.0339044	-0.11619	0.14187	-0.0515933	0.00591295	-0.0139043	NaN	NaN	NaN	NaN	NaN	NaN	NaN	NaN	NaN	NaN	NaN	NaN	-0.039723	0.631866				Pf13514		5418284	LBRM_32_0030	LBRM_32_0030	32
134064697	conserved hypothetical protein [Leishmania braziliensis MHOM/BR/75/M2904]	x	x	x	0.420772	0.386451	0.598118	0.168138	0.107524	0.187161	-0.885196	-0.983366	0.659849	0.0391392	0.0846192	0.519954	-0.960726	-0.71867	0.570699	0.186392	0.0218162	-0.402677	0.202682	0.453101						5418286	LBRM_32_0050	LBRM_32_0050	32
134064707	conserved hypothetical protein [Leishmania braziliensis MHOM/BR/75/M2904]	x	x	x	0.364805	0.213872	-0.0307471	-0.0577811	-0.0729041	-0.00330512	0.54979	0.0831749	-0.635543	-0.180222	-0.410723	-0.125395	-0.0244851	0.52282	-0.449736	0.170672	-0.0147081	0.100417	-0.131989	0.382534				Pf03031		5418297	LBRM_32_0160	LBRM_32_0160	32
134064715	putative U2 small nuclear ribonucleoprotein 40K [Leishmania braziliensis MHOM/BR/75/M2904]	x	x	x	0.98723	0.97432	0.15262	0.243692	-0.453756	-0.407942	-0.239452	-0.244172	-0.09924	-0.0292325	-0.115979	-0.104082	-0.147582	0.00477654	-0.123178	-0.188403	-0.0999604	-0.109658	-0.281183	0.132817				Pf14580		5418305	LBRM_32_0240	LBRM_32_0240	32
134064721	putative dynein light chain, flagellar outer arm [Leishmania braziliensis MHOM/BR/75/M2904]	x	x	x	0.495704	0.611348	0.00911827	0.187831	-0.193997	0.0857693	0.61073	0.612757	-0.0998693	-0.160449	-0.389048	-0.15187	-0.147682	0.367773	-0.41268	-0.658046	-0.264318	-0.503074	-0.454933	0.0111353				Pf01221	[GO:0007017]; GO:0009987; GO:0008150;[GO:0030286]; GO:0005875; GO:1902494; GO:0015630; GO:0043234; GO:0044430; GO:0032991; GO:0005856; GO:0044446; GO:0005575; GO:0043232; GO:0043229; GO:0044422; GO:0044424; GO:0043228; GO:0043226; GO:0005622; GO:0044464; GO:0005623	5418311	LBRM_32_0300	LBRM_32_0300	32
134064723	conserved hypothetical protein [Leishmania braziliensis MHOM/BR/75/M2904]		x	x	NaN	NaN	NaN	NaN	NaN	NaN	-0.432535	-0.20666	-0.0501551	0.152038	-0.0229854	0.148923	0.190292	0.0567506	-0.330737	0.00146773	-0.112976	0.60658	0.257682	0.100504	metabolic process		catalytic activity;nucleotide binding		[GO:0004672]; GO:0016301; GO:0016773; GO:0140096; GO:0016772; GO:0003824; GO:0016740; GO:0003674;[GO:0005524]; GO:0032559; GO:0035639; GO:0030554; GO:0032555; GO:0043168; GO:1901265; GO:0017076; GO:0032553; GO:0043167; GO:0097159; GO:1901363; GO:0000166; GO:0097367; GO:0005488; GO:0036094; GO:0003674;[GO:0006468]; GO:0006464; GO:0016310; GO:0036211; GO:0044267; GO:0006796; GO:0019538; GO:0043412;…	5418313	LBRM_32_0320	LBRM_32_0320	32
134064733	conserved hypothetical protein [Leishmania braziliensis MHOM/BR/75/M2904]	x	x	x	0.642472	0.37214	0.087826	0.392208	-0.109906	-0.137879	-0.13165	-0.500397	-0.154941	0.394503	-0.0785371	-0.0685234	-0.391568	-0.427221	-0.0401103	0.286864	-0.13899	0.00370945	0.120766	0.426269						5418324	LBRM_32_0430	LBRM_32_0430	32
134064736	putative 26S proteasome regulatory subunit [Leishmania braziliensis MHOM/BR/75/M2904]	x	x	x	0.338183	0.268401	0.228772	0.181782	-0.425789	-0.34637	0.550722	0.0545757	0.0783267	0.00624069	-0.311496	-0.467095	0.716919	0.493147	-0.224299	-0.198983	-0.408763	-0.53427	-0.55661	0.000370626			protein binding	Pf01398, Pf13012	[GO:0005515]; GO:0005488; GO:0003674;[GO:0005838]; GO:0022624; GO:0043234; GO:0044424; GO:0000502; GO:0032991; GO:0005622; GO:0044464; GO:1905369; GO:0005575; GO:0005623; GO:1905368; GO:1902494	5418327	LBRM_32_0460	LBRM_32_0460	32	Proteasome
134064744	conserved hypothetical protein [Leishmania braziliensis MHOM/BR/75/M2904]	x		x	-0.459425	-0.33858	-0.317815	0.640825	0.103197	0.41763	NaN	NaN	NaN	NaN	NaN	NaN	-0.510863	-0.364558	0.14808	0.287034	0.275029	0.119448	0.614387	0.000654872						5418335	LBRM_32_0540	LBRM_32_0540	32
134064747	putative profilin [Leishmania braziliensis MHOM/BR/75/M2904]	x	x	x	-0.894492	-0.988052	0.653771	0.654428	0.359865	0.398421	-0.387779	-0.427374	0.13586	0.244362	0.273458	0.115507	-0.293072	-0.348888	-0.153441	0.0860435	0.334204	0.23718	0.600771	0.00339704			protein binding	Pf00235	[GO:0003779]; GO:0008092; GO:0005515; GO:0005488; GO:0003674	5418338	LBRM_32_0570	LBRM_32_0570	32
134064760	conserved hypothetical protein [Leishmania braziliensis MHOM/BR/75/M2904]	x	x	x	1.06281	0.692999	-0.0103074	-0.185928	-0.941376	-0.84781	0.307859	0.195301	0.0634274	0.125001	-0.0442503	-0.506106	0.583841	0.889459	-0.408774	-0.223461	-0.15066	-0.60203	-0.750359	0.00169515				Pf01871		5418352	LBRM_32_0710	LBRM_32_0710	32
134064767	putative ubiquitin carrier protein 4 [Leishmania braziliensis MHOM/BR/75/M2904]	x	x	x	0.607855	0.444128	-0.0881462	-0.0174459	-0.0133289	-0.296557	0.764209	0.312184	-0.239149	-0.159157	-0.0531573	-0.668011	0.561696	0.297024	-0.312147	-0.35184	-0.146935	-0.641221	-0.521701	0.00376751				Pf00179		5418359	LBRM_32_0780	LBRM_32_0780	32	Ubiquitin mediated proteolysis
134064771	conserved hypothetical protein [Leishmania braziliensis MHOM/BR/75/M2904]	x		x	-0.411598	-0.497832	0.142036	0.334597	0.0182785	0.506729	NaN	NaN	NaN	NaN	NaN	NaN	0.259946	0.539883	0.06803	-0.248711	-0.537019	-0.17434	-0.0334884	0.885706	cell organization and biogenesis		protein binding	Pf12799, Pf13855	[GO:0005515]; GO:0005488; GO:0003674;[GO:0044458]; GO:0060271; GO:0044782; GO:0070925; GO:0120031; GO:0006996; GO:0120036; GO:0022607; GO:0030031; GO:0016043; GO:0030030; GO:0044085; GO:0009987; GO:0071840; GO:0008150	5418363	LBRM_32_0820	LBRM_32_0820	32
134064780	putative CYC2-like cyclin [Leishmania braziliensis MHOM/BR/75/M2904]		x	NA	NaN	NaN	NaN	NaN	NaN	NaN	0.144802	0.0227468	0.173357	0.136964	-0.0828979	-0.394972	NaN	NaN	NaN	NaN	NaN	NaN	-0.227271	0.231115	regulation of biological process		protein binding	Pf00134, Pf08613	[GO:0000079]; GO:0071900; GO:1904029; GO:0045859; GO:0051726; GO:0001932; GO:0043549; GO:0007049; GO:0050794; GO:0006468; GO:0031399; GO:0042325; GO:0051338; GO:0009987; GO:0050789; GO:0006464; GO:0016310; GO:0032268; GO:0019220; GO:0050790; GO:0008150; GO:0065007; GO:0036211; GO:0044267; GO:0006796; GO:0031323; GO:0051246; GO:0051174; GO:0065009; GO:0019538; GO:0043412; GO:0044260; GO:0006793; G…	5418372	LBRM_32_0910	LBRM_32_0910	32
134064782	conserved hypothetical protein [Leishmania braziliensis MHOM/BR/75/M2904]	x	x	x	0.172595	0.159731	-0.215081	-0.165619	0.0514003	0.121596	-0.224352	-0.151775	-0.102971	-0.160345	0.173448	0.30455	0.0577925	0.266571	-0.155367	-0.190911	0.0314883	0.0272511	0.0428572	0.616654				Pf13893	[GO:0003676]; GO:0097159; GO:1901363; GO:0005488; GO:0003674	5418374	LBRM_32_0930	LBRM_32_0930	32
134064788	conserved hypothetical protein [Leishmania braziliensis MHOM/BR/75/M2904]		x	NA	NaN	NaN	NaN	NaN	NaN	NaN	-0.404584	-0.598203	0.299127	0.475868	0.337778	-0.109985	NaN	NaN	NaN	NaN	NaN	NaN	0.469107	0.222333						5418380	LBRM_32_0990	LBRM_32_0990	32
134064799	putative chaperonin containing t-complex protein [Leishmania braziliensis MHOM/BR/75/M2904]	x	x	x	0.10196	0.0861067	0.239321	0.180949	-0.022313	-0.0722198	0.285566	0.234762	-0.140456	0.0378174	-0.0806426	-0.274219	0.0563817	0.164054	-0.228778	-0.177888	-0.0629202	-0.327478	-0.177537	0.0366465	metabolic process		nucleotide binding;protein binding	Pf00118	[GO:0005524]; GO:0032559; GO:0035639; GO:0030554; GO:0032555; GO:0043168; GO:1901265; GO:0017076; GO:0032553; GO:0043167; GO:0097159; GO:1901363; GO:0000166; GO:0097367; GO:0005488; GO:0036094; GO:0003674;[GO:0006457]; GO:0009987; GO:0008150;[GO:0051082]; GO:0005515; GO:0005488; GO:0003674	5418391	LBRM_32_1100	LBRM_32_1100	32
134064805	putative dynein [Leishmania braziliensis MHOM/BR/75/M2904]	x	x	x	0.270228	0.156531	0.177878	0.575459	-0.0765107	0.132857	-0.794555	-0.670383	-0.0354082	0.258915	0.0600817	0.297359	-0.293696	-0.248282	0.0170169	0.19906	-0.0377689	0.0112178	0.315704	0.0418044			protein binding	Pf00400	[GO:0005515]; GO:0005488; GO:0003674	5418397	LBRM_32_1160	LBRM_32_1160	32
134064809	putative exportin 1 [Leishmania braziliensis MHOM/BR/75/M2904]	x	x	x	-0.311819	0.0102634	-0.353658	-0.530601	-0.0626986	0.356839	0.2377	0.310537	-0.263633	-0.0515599	-0.380813	0.401937	0.484648	0.115566	0.0811299	0.0113987	-0.410658	0.355417	-0.0690526	0.658743	transport		protein binding	Pf03810, Pf08389, Pf08767	[GO:0005488]; GO:0003674;[GO:0006886]; GO:0015031; GO:0034613; GO:0046907; GO:0015833; GO:0045184; GO:0008104; GO:0070727; GO:0006810; GO:0051641; GO:0051649; GO:0042886; GO:0071702; GO:0051234; GO:0033036; GO:0051179; GO:0071705; GO:0008150;[GO:0008536]; GO:0017016; GO:0031267; GO:0051020; GO:0019899; GO:0005515; GO:0005488; GO:0003674	5418401	LBRM_32_1200	LBRM_32_1200	32	RNA transport; Ribosome biogenesis in eukaryotes
134064815	putative histone H2A [Leishmania braziliensis MHOM/BR/75/M2904]	x	x	x	-0.672772	-0.699512	0.769185	0.667287	0.00933526	0.520118	-0.961908	-0.887588	0.205517	-0.677602	0.388284	0.383573	-0.451339	-0.575644	0.654096	-0.00487174	0.373387	0.96045	0.582214	0.0468488		chromosome;nucleus	DNA binding;protein binding	Pf00125	[GO:0000786]; GO:0000785; GO:0032993; GO:0044427; GO:0044815; GO:0032991; GO:0005694; GO:0044446; GO:0005575; GO:0043232; GO:0043229; GO:0044422; GO:0044424; GO:0043228; GO:0043226; GO:0005622; GO:0044464; GO:0005623;[GO:0003677]; GO:0003676; GO:0097159; GO:1901363; GO:0005488; GO:0003674;[GO:0005634]; GO:0043231; GO:0043227; GO:0043229; GO:0043226; GO:0044424; GO:0005575; GO:0005622; GO:0044464;…	5418407	LBRM_32_1260	LBRM_32_1260	32
134064824	putative proteasome regulatory non-ATP-ase subunit [Leishmania braziliensis MHOM/BR/75/M2904]	x	x	x	0.249113	0.182835	-0.101618	-0.083513	-0.0436191	-0.0638778	-0.33532	-0.195843	0.155194	0.151394	-0.007875	-0.0704106	-0.00766108	-0.0607457	0.18458	0.13935	0.0294383	-0.121421	-0.0156743	0.834732	metabolic process			Pf03399, Pf10075	[GO:0005838]; GO:0022624; GO:0043234; GO:0044424; GO:0000502; GO:0032991; GO:0005622; GO:0044464; GO:1905369; GO:0005575; GO:0005623; GO:1905368; GO:1902494;[GO:0006508]; GO:0019538; GO:0043170; GO:0044238; GO:1901564; GO:0071704; GO:0008152; GO:0006807; GO:0008150	5418416	LBRM_32_1350	LBRM_32_1350	32	Proteasome
134064833	putative RNA polymerase-like protein [Leishmania braziliensis MHOM/BR/75/M2904]	x	x	x	0.0813377	0.326562	0.146001	-0.160238	0.254283	-0.661815	-0.0442582	-0.000270382	-0.0311144	-0.0583598	0.13703	-0.387094	0.540282	0.347673	-0.109883	0.00249822	-0.403233	0.0206016	-0.279184	0.0363117	metabolic process		catalytic activity	Pf03876	[GO:0003899]; GO:0034062; GO:0097747; GO:0016779; GO:0140098; GO:0016772; GO:0003824; GO:0016740; GO:0003674;[GO:0006351]; GO:0010467; GO:0034645; GO:0097659; GO:0043170; GO:0009059; GO:0044249; GO:0044260; GO:0032774; GO:0071704; GO:1901576; GO:0009058; GO:0044237; GO:0016070; GO:0034654; GO:0008152; GO:0009987; GO:0090304; GO:0006139; GO:0018130; GO:0019438; GO:0044271; GO:1901362; GO:0008150; …	5418425	LBRM_32_1440	LBRM_32_1440	32	RNA polymerase; Pyrimidine metabolism; Metabolic pathways; Purine metabolism
134064842	conserved hypothetical protein [Leishmania braziliensis MHOM/BR/75/M2904]	x	x	x	0.0620463	0.162957	-0.144399	-0.00384294	0.131525	0.00739446	0.236113	0.14006	-0.0416701	-0.0977623	-0.00551664	-0.180386	-0.124114	-0.0729764	0.0175937	0.128302	0.0623573	-0.277683	-0.0523581	0.424628	metabolic process		nucleotide binding	Pf03205, Pf03731, Pf13207	[GO:0005525]; GO:0032550; GO:0032561; GO:0035639; GO:0001883; GO:0032549; GO:0019001; GO:0032555; GO:0043168; GO:1901265; GO:0001882; GO:0017076; GO:0032553; GO:0043167; GO:0097159; GO:1901363; GO:0036094; GO:0097367; GO:0000166; GO:0005488; GO:0003674;[GO:0006777]; GO:0009108; GO:0018130; GO:0019538; GO:0019720; GO:0090407; GO:1901362; GO:1901566; GO:0006732; GO:0051188; GO:0044249; GO:0046483; …	5418434	LBRM_32_1530	LBRM_32_1530	32
134064847	conserved hypothetical protein [Leishmania braziliensis MHOM/BR/75/M2904]	x	x	NA	0.115202	-0.528199	-0.244621	-0.419231	-0.202836	-0.0028246	0.322186	0.407765	0.244115	0.0729982	0.210159	0.0252899	NaN	NaN	NaN	NaN	NaN	NaN	-0.105482	0.559395						5418440	LBRM_32_1590	LBRM_32_1590	32
134064848	conserved hypothetical protein [Leishmania braziliensis MHOM/BR/75/M2904]		x	NA	NaN	NaN	NaN	NaN	NaN	NaN	-0.137231	-0.0591377	-0.0338134	0.0248997	0.00647313	0.198809	NaN	NaN	NaN	NaN	NaN	NaN	0.153455	0.0893195						5418441	LBRM_32_1600	LBRM_32_1600	32
134064851	conserved hypothetical protein [Leishmania braziliensis MHOM/BR/75/M2904]	x	x	NA	0.324679	0.417791	0.0758962	-0.230067	-0.943174	-0.560125	0.87822	0.86567	0.239765	0.103224	-0.757282	-0.414599	NaN	NaN	NaN	NaN	NaN	NaN	-0.934007	0.00104336			protein binding	Pf10243	[GO:0008017]; GO:0015631; GO:0008092; GO:0005515; GO:0005488; GO:0003674	5418444	LBRM_32_1630	LBRM_32_1630	32
134064871	putative NAD+ synthase [Leishmania braziliensis MHOM/BR/75/M2904]		x	x	NaN	NaN	NaN	NaN	NaN	NaN	0.924282	0.67055	-0.0991606	-0.168874	-0.397834	-0.201753	0.397902	0.550475	-0.483775	-0.517552	-0.585688	-0.0885756	-0.653425	0.017184	metabolic process		catalytic activity;nucleotide binding	Pf02540	[GO:0003952]; GO:0016884; GO:0016879; GO:0016874; GO:0003824; GO:0003674;[GO:0005524]; GO:0032559; GO:0035639; GO:0030554; GO:0032555; GO:0043168; GO:1901265; GO:0017076; GO:0032553; GO:0043167; GO:0097159; GO:1901363; GO:0000166; GO:0097367; GO:0005488; GO:0036094; GO:0003674;[GO:0009435]; GO:0019359; GO:0019674; GO:0019363; GO:0046496; GO:0009108; GO:0009165; GO:0019362; GO:0072525; GO:0006732;…	5418465	LBRM_32_1840	LBRM_32_1840	32	Metabolic pathways; Nicotinate and nicotinamide metabolism
134064885	conserved hypothetical protein [Leishmania braziliensis MHOM/BR/75/M2904]	x	x	x	0.4813	-3.18065e-05	-0.372087	-0.0995907	-0.45961	-0.34442	0.814316	0.15475	-0.0423105	0.256193	-0.446742	-0.547424	0.85716	0.390903	-0.301896	0.0636942	-0.426504	0.0222972	-0.440468	0.0242273						5418479	LBRM_32_1980	LBRM_32_1980	32
134064888	putative iron superoxide dismutase [Leishmania braziliensis MHOM/BR/75/M2904]	x	x	x	0.102988	-0.00217971	0.7199	0.648963	0.801187	-0.862409	-1.41089	-1.44966	0.285851	0.52929	0.873758	-0.129191	-0.670273	-1.25896	0.234362	0.210855	0.830352	0.54605	0.766413	0.0357761	metabolic process		antioxidant activity;catalytic activity;metal ion binding	Pf00081, Pf02777	[GO:0004784]; GO:0016209; GO:0016721; GO:0003674; GO:0016491; GO:0003824;[GO:0006801]; GO:0072593; GO:0044237; GO:0008152; GO:0009987; GO:0008150;[GO:0046872]; GO:0043169; GO:0043167; GO:0005488; GO:0003674;[GO:0055114]; GO:0008152; GO:0008150	5418482	LBRM_32_2010	SODB2	32	Peroxisome
134064920	conserved hypothetical protein [Leishmania braziliensis MHOM/BR/75/M2904]		x	x	NaN	NaN	NaN	NaN	NaN	NaN	-0.447042	-0.356818	0.156295	0.361939	0.300476	0.0401445	-0.246404	-0.0225254	0.127697	0.101547	0.0712066	-0.0865134	0.262933	0.0614226				Pf00076, Pf14259, Pf14327	[GO:0003676]; GO:0097159; GO:1901363; GO:0005488; GO:0003674	5418515	LBRM_32_2340	LBRM_32_2340	32
134064925	conserved hypothetical protein [Leishmania braziliensis MHOM/BR/75/M2904]	x	x	x	-0.212217	-0.0996664	-0.0387818	-0.0113539	0.12569	-0.102776	-0.0164999	0.0497181	-0.0434064	-0.0502794	0.201372	-0.0383335	-0.340613	-0.353058	0.129348	-0.0310992	0.285524	0.546435	0.205595	0.0359535	regulation of biological process	cytoplasm	RNA binding	Pf03399, Pf10075	[GO:0003743]; GO:0008135; GO:0003723; GO:0003676; GO:0097159; GO:1901363; GO:0005488; GO:0003674;[GO:0005488]; GO:0003674;[GO:0005737]; GO:0044424; GO:0005622; GO:0044464; GO:0005575; GO:0005623;[GO:0005852]; GO:0043234; GO:0044444; GO:0032991; GO:0005737; GO:0044424; GO:0005575; GO:0005622; GO:0044464; GO:0005623;[GO:0006446]; GO:0006413; GO:0006417; GO:0006412; GO:0044237; GO:0010608; GO:003226…	5418521	LBRM_32_2400	LBRM_32_2400	32
134064926	hypothetical protein, unknown function [Leishmania braziliensis MHOM/BR/75/M2904]		x	NA	NaN	NaN	NaN	NaN	NaN	NaN	-0.0276093	0.392003	-0.140454	-0.320705	-0.304648	0.401414	NaN	NaN	NaN	NaN	NaN	NaN	-0.149293	0.631501						5418522	LBRM_32_2410	LBRM_32_2410	32
134064929	hypothetical protein, unknown function [Leishmania braziliensis MHOM/BR/75/M2904]	x	x	x	0.0325701	-0.272484	0.0222653	0.117776	-0.12896	-0.352445	-0.772342	-0.735701	0.181891	0.514394	-0.264014	0.799755	-0.0903571	-0.15647	0.316909	0.222917	-0.205959	0.770256	0.327493	0.110864	transport	membrane		Pf04632, Pf12128	[GO:0005886]; GO:0016020; GO:0044464; GO:0071944; GO:0005575; GO:0005623;[GO:0006810]; GO:0051234; GO:0051179; GO:0008150	5418525	LBRM_32_2440	LBRM_32_2440	32
134064934	conserved hypothetical protein [Leishmania braziliensis MHOM/BR/75/M2904]	x	x	x	-0.272228	-0.0921186	0.315253	0.652388	0.485583	-0.305978	-0.815509	-0.787974	0.330414	0.557421	0.283887	-0.425535	-0.182714	-0.192747	0.0460338	0.331938	0.0211171	0.0507639	0.367019	0.0656742						5418530	LBRM_32_2490	LBRM_32_2490	32
134064942	putative cytochrome-b5 reductase [Leishmania braziliensis MHOM/BR/75/M2904]	x	x	x	0.358127	0.292672	-0.142877	0.110091	-0.0959876	0.236731	0.295205	0.153261	-0.448458	-0.201834	-0.16383	-0.0936909	-0.0352175	-0.0412706	-0.250102	-0.0874047	-0.0377591	0.152347	-0.0402975	0.705567	metabolic process		catalytic activity	Pf00175, Pf00970, Pf08030	[GO:0016491]; GO:0003824; GO:0003674;[GO:0055114]; GO:0008152; GO:0008150	5418538	LBRM_32_2570	LBRM_32_2570	32
134064943	conserved hypothetical protein [Leishmania braziliensis MHOM/BR/75/M2904]	x	x	x	0.100924	-0.0228327	0.230581	-0.0361467	0.00564416	0.301422	0.406986	-0.00746717	0.0709677	-0.0299289	-0.00719442	0.0634609	-0.383578	-0.595934	0.182383	-0.194895	0.105688	-0.190078	0.00399358	0.972732			structural molecule activity		[GO:0005643]; GO:0005635; GO:0043234; GO:0044428; GO:0012505; GO:0031967; GO:0032991; GO:0005634; GO:0044446; GO:0044464; GO:0031975; GO:0043227; GO:0005575; GO:0043231; GO:0043229; GO:0044422; GO:0044424; GO:0005623; GO:0043226; GO:0005622;[GO:0017056]; GO:0005198; GO:0003674	5418539	LBRM_32_2580	LBRM_32_2580	32	RNA transport
134064947	conserved hypothetical protein [Leishmania braziliensis MHOM/BR/75/M2904]		x	NA	NaN	NaN	NaN	NaN	NaN	NaN	0.611628	0.542695	-0.275664	-0.3222	-0.426048	-0.130411	NaN	NaN	NaN	NaN	NaN	NaN	-0.585773	0.120617						5418543	LBRM_32_2620	LBRM_32_2620	32
134064962	putative AMP deaminase [Leishmania braziliensis MHOM/BR/75/M2904]		x	NA	NaN	NaN	NaN	NaN	NaN	NaN	-0.194288	-0.0548953	-0.294223	0.3447	0.17358	0.0251273	NaN	NaN	NaN	NaN	NaN	NaN	0.362271	0.0349677	metabolic process		catalytic activity	Pf00962	[GO:0003876]; GO:0047623; GO:0016814; GO:0019239; GO:0016810; GO:0016787; GO:0003824; GO:0003674;[GO:0019239]; GO:0016787; GO:0003824; GO:0003674;[GO:0032264]; GO:0006188; GO:0032261; GO:0009152; GO:0009168; GO:0046040; GO:0006164; GO:0043101; GO:0043173; GO:0009150; GO:0009260; GO:0009127; GO:0009156; GO:0009167; GO:0006163; GO:0009165; GO:0072522; GO:0034654; GO:0043094; GO:0009259; GO:0046390;…	5418559	LBRM_32_2780	LBRM_32_2780	32	Purine metabolism; Biosynthesis of secondary metabolites; Biosynthesis of antibiotics; Metabolic pathways
134064971	putative superoxide dismutase [Leishmania braziliensis MHOM/BR/75/M2904]		x	NA	NaN	NaN	NaN	NaN	NaN	NaN	-0.528182	-0.736811	0.344868	-0.0566847	0.614301	0.362507	NaN	NaN	NaN	NaN	NaN	NaN	0.613416	0.186124	metabolic process		antioxidant activity;catalytic activity;metal ion binding	Pf00081, Pf02777	[GO:0004784]; GO:0016209; GO:0016721; GO:0003674; GO:0016491; GO:0003824;[GO:0006801]; GO:0072593; GO:0044237; GO:0008152; GO:0009987; GO:0008150;[GO:0046872]; GO:0043169; GO:0043167; GO:0005488; GO:0003674;[GO:0055114]; GO:0008152; GO:0008150	5418568	LBRM_32_2870	LBRM_32_2870	32	Peroxisome
134064979	putative ribosomal protein L27 [Leishmania braziliensis MHOM/BR/75/M2904]	x	x	x	-0.0410966	-0.0437936	0.0434259	0.00920358	0.114387	0.364752	-0.597764	-0.791268	0.113014	-0.245188	0.59123	0.572914	-0.784175	-0.136739	0.0837023	-0.0458336	0.496936	0.296289	0.47882	0.00844207	metabolic process	ribosome	structural molecule activity	Pf00467, Pf01777	[GO:0003735]; GO:0005198; GO:0003674;[GO:0005622]; GO:0044464; GO:0005575; GO:0005623;[GO:0005840]; GO:0030529; GO:0043232; GO:0044444; GO:0044424; GO:1990904; GO:0043228; GO:0043229; GO:0005737; GO:0005622; GO:0044464; GO:0032991; GO:0043226; GO:0005575; GO:0005623;[GO:0006412]; GO:0010467; GO:0034645; GO:0043043; GO:0044267; GO:0043170; GO:0009059; GO:0044249; GO:0044260; GO:0006518; GO:0043604…	5418576	LBRM_32_2950	LBRM_32_2950	32	Ribosome
134064985	conserved hypothetical protein [Leishmania braziliensis MHOM/BR/75/M2904]		x	NA	NaN	NaN	NaN	NaN	NaN	NaN	0.571346	0.454744	-0.176247	-0.254624	-0.463751	-0.131469	NaN	NaN	NaN	NaN	NaN	NaN	-0.566562	0.0875156						5418582	LBRM_32_3010	LBRM_32_3010	32
134064990	putative proteasome regulatory non-ATP-ase subunit [Leishmania braziliensis MHOM/BR/75/M2904]	x	x	x	0.338595	0.253847	0.0572193	0.0155774	-0.0314365	-0.190265	0.356508	0.142359	-0.0620359	-0.0988312	-0.23794	-0.183269	0.292238	0.428811	-0.0958826	-0.170946	-0.322312	-0.492239	-0.380369	0.000246361			enzyme regulator activity;protein binding	Pf01399, Pf10602	[GO:0005515]; GO:0005488; GO:0003674;[GO:0030234]; GO:0098772; GO:0003674	5418587	LBRM_32_3060	LBRM_32_3060	32	Proteasome
134065004	nucleoside diphosphate kinase b [Leishmania braziliensis MHOM/BR/75/M2904]	x	x	x	-1.06136	-1.17626	1.26192	0.705889	0.937397	0.791525	-1.23514	-1.3065	0.418091	0.212891	0.961993	0.426301	-1.52845	-1.52794	0.668953	0.280167	0.906992	0.263508	1.21926	0.00490562	metabolic process		catalytic activity	Pf00334	[GO:0004550]; GO:0016776; GO:0019205; GO:0016772; GO:0016301; GO:0016740; GO:0003824; GO:0003674;[GO:0006165]; GO:0009132; GO:0046939; GO:0006753; GO:0009117; GO:0016310; GO:0006796; GO:0019637; GO:0055086; GO:0006793; GO:0071704; GO:0006139; GO:0044281; GO:0044237; GO:0008152; GO:0006725; GO:0034641; GO:0044238; GO:0046483; GO:1901360; GO:0009987; GO:0008150; GO:0006807;[GO:0006183]; GO:0009152;…	5418601	LBRM_32_3200	LBRM_32_3200	32	Pyrimidine metabolism; Metabolic pathways; Purine metabolism; Biosynthesis of secondary metabolites; Biosynthesis of antibiotics
134065008	ATP binding protein-like protein [Leishmania braziliensis MHOM/BR/75/M2904]	x	x	x	-0.303672	-0.632262	0.320896	0.289824	0.101844	-0.0243619	0.391274	0.443305	0.107653	0.221522	-0.244781	-0.211365	-0.766617	-0.938344	0.162169	0.449803	0.0987269	0.534386	0.270133	0.194753	transport			Pf02114, Pf02438	[GO:0019060]; GO:0030581; GO:0046719; GO:0051701; GO:0051708; GO:1902583; GO:0048878; GO:0050792; GO:0044403; GO:0044419; GO:0006886; GO:0044766; GO:0046907; GO:1902581; GO:0042592; GO:0016032; GO:0043903; GO:0051704; GO:0015031; GO:0034613; GO:0006810; GO:1902579; GO:0051641; GO:0051649; GO:0065008; GO:0043900; GO:0008150; GO:0015833; GO:0045184; GO:0008104; GO:0070727; GO:0051234; GO:0051179; G…	5418605	LBRM_32_3240	LBRM_32_3240	32
134065028	conserved hypothetical protein [Leishmania braziliensis MHOM/BR/75/M2904]	x	x	x	-0.914592	-0.691749	0.172112	0.395318	0.302768	0.259221	-0.794658	-0.651653	0.435565	1.02773	0.0859793	-0.135178	-1.10422	-0.930952	0.254858	0.811554	0.552131	0.92576	0.938952	0.00105876			protein binding	Pf12799	[GO:0005515]; GO:0005488; GO:0003674	5418626	LBRM_32_3450	LBRM_32_3450	32
134065029	putative NADH dehydrogenase subunit NI8M [Leishmania braziliensis MHOM/BR/75/M2904]		x	NA	NaN	NaN	NaN	NaN	NaN	NaN	-0.737177	-0.234523	0.320937	0.226076	0.2034	0.221288	NaN	NaN	NaN	NaN	NaN	NaN	0.433842	0.228797						5418627	LBRM_32_3460	LBRM_32_3460	32
134065031	conserved hypothetical protein [Leishmania braziliensis MHOM/BR/75/M2904]		x	x	NaN	NaN	NaN	NaN	NaN	NaN	-0.740202	-0.390379	0.552601	0.436354	-0.00682452	-0.0859715	-0.369043	-0.28115	0.44475	0.474915	0.104701	-0.139753	0.261141	0.294012	transport			Pf10392	[GO:0006891]; GO:0048193; GO:0016192; GO:0006810; GO:0051234; GO:0051179; GO:0008150;[GO:0017119]; GO:0043234; GO:0044431; GO:0099023; GO:0032991; GO:0005794; GO:0044444; GO:0044446; GO:0005575; GO:0012505; GO:0043231; GO:0005737; GO:0044424; GO:0043229; GO:0044422; GO:0044464; GO:0043227; GO:0005622; GO:0043226; GO:0005623	5418629	LBRM_32_3480	LBRM_32_3480	32
[truncated: 3,251 more rows]
