# Supplementary material for: Characterization of Differentially Abundant Proteins Among Leishmania (Viannia) braziliensis Strains Isolated From Atypical or Typical Lesions
Source: Front Cell Infect Microbiol. 2022 Feb 15;12:824968. doi: 10.3389/fcimb.2022.824968 (PMC8886221; doi:10.3389/fcimb.2022.824968)
Supplement: Supplementary Table S2 — Proteins identified by MS/MS in each run with abundance increased in Atypical (LbAL) strains compared to Typical (LbTL) strains. [file Table_2.xlsx]

## Sheet: up-regulated
Protein ID	Description	Rep.1	Rep2	Rep.3	Ratio LbAL vs LbTL	pval
2852437	acidic ribosomal P2 beta protein [Leishmania braziliensis]	x	x	x	0.7689871	0.0485035124987806
134058788	putative thioredoxin [Leishmania braziliensis MHOM/BR/75/M2904]	NA	x	x	0.983876875	0.0345383299148518
134059021	conserved hypothetical protein [Leishmania braziliensis MHOM/BR/75/M2904]	NA	x	NA	0.985902725	0.0106920633672995
134059170	trypanothione reductase [Leishmania braziliensis MHOM/BR/75/M2904]	x	x	x	2.417349	0.000434054992774546
134059213	MYND zinc finger (ZnF) domain-like protein [Leishmania braziliensis MHOM/BR/75/M2904]	NA	x	x	0.6818255625	0.0135595374403853
134059442	putative 60S ribosomal protein L7a [Leishmania braziliensis MHOM/BR/75/M2904]	x	x	x	0.623522741666667	0.000173006753237028
134059490	RNA binding protein-like protein [Leishmania braziliensis MHOM/BR/75/M2904]	x	x	x	0.78119075	0.0084371084202405
134059554	conserved hypothetical protein [Leishmania braziliensis MHOM/BR/75/M2904]	x	x	x	0.62266115	0.0451875008895543
134059820	hypothetical protein, unknown function [Leishmania braziliensis MHOM/BR/75/M2904]	x	x	NA	0.72348825	0.0191399503165605
134059980	hypothetical protein, unknown function [Leishmania braziliensis MHOM/BR/75/M2904]	x	x	x	0.6851885	0.000135029311412455
134059988	putative cytochrome b5 [Leishmania braziliensis MHOM/BR/75/M2904]	x	x	x	0.696535048333333	0.0200168434053935
134060010	conserved hypothetical protein [Leishmania braziliensis MHOM/BR/75/M2904]	x	x	x	0.677477090833333	0.00288865255579599
134060069	conserved hypothetical protein [Leishmania braziliensis MHOM/BR/75/M2904]	x	x	x	0.852302083333333	0.03899861179755
134060333	conserved hypothetical protein [Leishmania braziliensis MHOM/BR/75/M2904]	x	x	x	0.754038133333333	0.0193286554691004
134060620	conserved hypothetical protein [Leishmania braziliensis MHOM/BR/75/M2904]	NA	x	x	0.9598362625	0.0439190121715219
134060738	conserved hypothetical protein [Leishmania braziliensis MHOM/BR/75/M2904]	NA	x	x	1.149210855	0.00569555557430588
134060761	putative cytochrome c [Leishmania braziliensis MHOM/BR/75/M2904]	x	x	x	0.591252041666667	0.0115144089268988
134060814	hypothetical protein, unknown function [Leishmania braziliensis MHOM/BR/75/M2904]	x	x	x	0.705676766666667	0.00226020434861361
134060949	putative otubain [Leishmania braziliensis MHOM/BR/75/M2904]	x	x	x	0.7503933	0.00447187266493756
134061007	putative tubulin-specific chaperone [Leishmania braziliensis MHOM/BR/75/M2904]	x	x	x	0.605838171666667	0.00606662005683524
134061220	conserved hypothetical protein [Leishmania braziliensis MHOM/BR/75/M2904]	x		NA	1.17012695	0.0422663136111724
134061324	putative malate dehydrogenase [Leishmania braziliensis MHOM/BR/75/M2904]	x	x	x	0.585591275	0.0257607156356119
134061404	putative 60S ribosomal protein L13a [Leishmania braziliensis MHOM/BR/75/M2904]	x	x	x	0.712091023333333	0.0455177142590066
134061480	conserved hypothetical protein [Leishmania braziliensis MHOM/BR/75/M2904]	x	x	x	1.27755345	0.0371190006739258
134061501	putative asparaginyl-tRNA synthetase [Leishmania braziliensis MHOM/BR/75/M2904]	x	x	x	0.623454065	0.000294815881689546
134061588	conserved hypothetical protein [Leishmania braziliensis MHOM/BR/75/M2904]	NA	x	x	1.1935257125	0.000679332603701585
134061637	conserved hypothetical protein [Leishmania braziliensis MHOM/BR/75/M2904]	x	x	x	121107084833333	0.0000988668219857324
134061761	conserved hypothetical protein [Leishmania braziliensis MHOM/BR/75/M2904]	NA	x	NA	0.923213325	0.0129475844145764
134061801	vacuolar sorting-associated-like protein [Leishmania braziliensis MHOM/BR/75/M2904]	x	x	x	0.903418383333333	0.00533035267145872
134061822	putative dual specificity protein phosphatase [Leishmania braziliensis MHOM/BR/75/M2904]	NA	x	x	0.995475	0.0286105705546363
134062054	putative small nuclear ribonucleoprotein [Leishmania braziliensis MHOM/BR/75/M2904]	x	x	x	0.647054625	0.0160481844856465
134062227	hypothetical protein, unknown function [Leishmania braziliensis MHOM/BR/75/M2904]	x	x	NA	1.5416141125	0.00880734562050446
134062245	putative coronin [Leishmania braziliensis MHOM/BR/75/M2904]	x	x	x	0.653664425	0.00804169444248102
134062334	putative ATPase domain protein [Leishmania braziliensis MHOM/BR/75/M2904]	x		NA	2.27442095	0.0139630978728789
134062581	conserved hypothetical protein [Leishmania braziliensis MHOM/BR/75/M2904]	x	x	NA	0.8102286375	0.0264451264243119
134062725	conserved hypothetical protein [Leishmania braziliensis MHOM/BR/75/M2904]	x	x	x	0.707462333333333	0.0469413843288414
134062878	putative 10 kDa heat shock protein [Leishmania braziliensis MHOM/BR/75/M2904]	x	x	x	2.01764641666667	0.000287361475775116
134062953	guanine nucleotide-binding protein-like protein [Leishmania braziliensis MHOM/BR/75/M2904]	NA	x	x	0.63131385	0.00900818257496993
134063005	conserved hypothetical protein [Leishmania braziliensis MHOM/BR/75/M2904]	x	x	x	1.09241162808333	0.000747188223390422
134063058	conserved hypothetical protein [Leishmania braziliensis MHOM/BR/75/M2904]	x	x	x	1.03528433333333	0.0215976739522699
134063106	putative flap endonuclease-1 (FEN-1) [Leishmania braziliensis MHOM/BR/75/M2904]	x	x	NA	0.779983425	0.0226525224693312
134063220	putative arginyl-tRNA synthetase [Leishmania braziliensis MHOM/BR/75/M2904]	x	x	x	0.669114908333333	791374892443327
134063463	conserved hypothetical protein [Leishmania braziliensis MHOM/BR/75/M2904]	x	x	x	0.780774366666667	0.0109234195774958
134063502	putative haloacid dehalogenase-like hydrolase [Leishmania braziliensis MHOM/BR/75/M2904]	x	x	x	0.720683983333333	0.00691076812535946
134063517	conserved hypothetical protein [Leishmania braziliensis MHOM/BR/75/M2904]	x	x	x	0.762252108333333	0.0395234000626845
134063540	conserved hypothetical protein [Leishmania braziliensis MHOM/BR/75/M2904]	x	x	x	0.68638425	0.00825997149835704
134063547	conserved hypothetical protein [Leishmania braziliensis MHOM/BR/75/M2904]	x	x	x	1.20131750166667	0.046816622968159
134063561	conserved hypothetical protein [Leishmania braziliensis MHOM/BR/75/M2904]	x	x	x	0.874421491666667	0.0174743173064689
134063708	conserved hypothetical protein [Leishmania braziliensis MHOM/BR/75/M2904]	x	x	x	0.662457508333333	0.0284261834122419
134063724	conserved hypothetical protein [Leishmania braziliensis MHOM/BR/75/M2904]	x	x	x	0.93901225	0.0380282427063071
134063791	tryparedoxin [Leishmania braziliensis MHOM/BR/75/M2904]	x	x	x	1.01460908333333	0.0156864819296928
134063845	conserved hypothetical protein [Leishmania braziliensis MHOM/BR/75/M2904]	x	x	x	0.5983111	0.0231720671549515
134064035	putative 40S ribosomal protein S30 [Leishmania braziliensis MHOM/BR/75/M2904]	x	x	NA	1.040914225	0.0355783596449001
134064373	putative amino acid transporter aATP11 [Leishmania braziliensis MHOM/BR/75/M2904]	x	x	x	0.725967441666667	0.0244669969287856
134064447	conserved hypothetical protein [Leishmania braziliensis MHOM/BR/75/M2904]	x		NA	0.6720358	0.0226373359978606
134064527	amino acid permease [Leishmania braziliensis MHOM/BR/75/M2904]	x	x	x	0.7262383	0.0203692422681683
134064632	hypothetical protein, unknown function [Leishmania braziliensis MHOM/BR/75/M2904]	x	x	x	0.724753183333333	0.000131002246457799
134064815	putative histone H2A [Leishmania braziliensis MHOM/BR/75/M2904]	x	x	x	0.658787188333333	0.0322465226995489
134064979	putative ribosomal protein L27 [Leishmania braziliensis MHOM/BR/75/M2904]	x	x	x	0.609127335	0.000754122877668149
134065004	nucleoside diphosphate kinase b [Leishmania braziliensis MHOM/BR/75/M2904]	x	x	x	1.07193091666667	0.0256883313573251
134065080	putative enolase [Leishmania braziliensis MHOM/BR/75/M2904]	x		NA	1.830628825	0.00308515046855964
134065225	conserved hypothetical protein [Leishmania braziliensis MHOM/BR/75/M2904]	NA	x	x	1.413524875	0.024351229113092
134065442	conserved hypothetical protein [Leishmania braziliensis MHOM/BR/75/M2904]	NA	x	x	0.694750975	0.0254463095438615
134065575	hypothetical protein, unknown function [Leishmania braziliensis MHOM/BR/75/M2904]	NA	x	x	0.606171275	0.0200048274843597
134065724	conserved hypothetical protein [Leishmania braziliensis MHOM/BR/75/M2904]	x		NA	1.0101688	0.00421235307250361
134065851	conserved hypothetical protein [Leishmania braziliensis MHOM/BR/75/M2904]	NA	x	x	0.96848965	0.025653795129983
134065980	stress-inducible protein STI1 homolog [Leishmania braziliensis MHOM/BR/75/M2904]	x	x	x	0.668812883333333	0.00117577016871344
134065981	histone H4 [Leishmania braziliensis MHOM/BR/75/M2904]	x		x	1.03962075	0.0483585243771316
134066046	conserved hypothetical protein [Leishmania braziliensis MHOM/BR/75/M2904]	x		NA	1.00193025	0.000292401043628133
134066079	conserved hypothetical protein [Leishmania braziliensis MHOM/BR/75/M2904]	NA	x	x	1.0025238125	0.0139276226130494
134066111	putative adenylate kinase [Leishmania braziliensis MHOM/BR/75/M2904]	NA	x	x	0.63659545	0.0278812476594613
134066350	nudix hydrolase-like protein [Leishmania braziliensis MHOM/BR/75/M2904]	NA	x	x	1.08365175	0.0395377000504447
134066400	transcription factor S-II-like protein [Leishmania braziliensis MHOM/BR/75/M2904]	NA	x	x	0.732854775	0.0254241751984072
150382238	RecName: Full=Ecotin-like protein 2	x	x	x	0.796516691666667	0.0249372321524515
154331073	putative 60S ribosomal protein L19 [Leishmania braziliensis MHOM/BR/75/M2904]	x	x	x	0.708313583333333	0.0281483382968914
154331157	putative arginine N-methyltransferase, type III [Leishmania braziliensis MHOM/BR/75/M2904]	x	x	x	0.616915725	0.0000797039331330647
154331313	putative acidocalcisomal exopolyphosphatase [Leishmania braziliensis MHOM/BR/75/M2904]	x	x	x	0.9001819975	0.00964517736330896
154331337	putative ribosomal protein S7 [Leishmania braziliensis MHOM/BR/75/M2904]	x	x	x	0.624426494166667	0.0198257890730889
154331456	conserved hypothetical protein [Leishmania braziliensis MHOM/BR/75/M2904]	x	x	x	1.15762461666667	0.0114865702348623
154331494	hypothetical protein, unknown function [Leishmania braziliensis MHOM/BR/75/M2904]	x	x	x	0.7864475	0.0122550212588895
154331792	conserved hypothetical protein [Leishmania braziliensis MHOM/BR/75/M2904]	x	x	x	0.736128666666667	0.0181347632484074
154332155	putative methylthioadenosine phosphorylase [Leishmania braziliensis MHOM/BR/75/M2904]	x	x	x	0.717097866666667	0.00116311773480432
154332235	protein phosphatase type 1 regulator-like protein [Leishmania braziliensis MHOM/BR/75/M2904]	x	x	x	0.632752958333333	0.00016432771910378
154332458	putative peptidyl-prolyl cis-trans isomerase/rotamase [Leishmania braziliensis MHOM/BR/75/M2904]	x	x	x	1.1458552625	0.00119172474930682
154332555	iron superoxide dismutase [Leishmania braziliensis MHOM/BR/75/M2904]	x	x	x	1.233220665	0.000369643098806957
154332854	putative prefoldin subunit 2 [Leishmania braziliensis MHOM/BR/75/M2904]	x	x	x	0.630081666666667	0.027968601283604
154332902	conserved hypothetical protein [Leishmania braziliensis MHOM/BR/75/M2904]	x	x	x	0.891307783333333	0.00911285479347198
154333029	phosphate-Repressible Phosphate Permease-like protein [Leishmania braziliensis MHOM/BR/75/M2904]	x	x	x	1.05523711666667	0.0203032689082038
154333037	putative ribosomal protein l35a [Leishmania braziliensis MHOM/BR/75/M2904]	x	x	NA	0.61594125	0.0300124375648096
154333093	putative folate/biopterin transporter [Leishmania braziliensis MHOM/BR/75/M2904]	x	x	NA	0.825081515	0.00436103355258287
154333448	conserved hypothetical protein [Leishmania braziliensis MHOM/BR/75/M2904]	NA	x	x	1.093996625	0.0452658323710788
154333472	conserved hypothetical protein [Leishmania braziliensis MHOM/BR/75/M2904]	x	x	x	0.596678025	0.0378689074686552
154333510	adaptin-related protein-like protein [Leishmania braziliensis MHOM/BR/75/M2904]	x	x	x	0.78571775	0.00057988484717577
154334040	conserved hypothetical protein [Leishmania braziliensis MHOM/BR/75/M2904]	NA	x	x	0.94682075	0.035546256231852
154334091	conserved hypothetical protein [Leishmania braziliensis MHOM/BR/75/M2904]	x	x	NA	0.618736	0.0215267898164435
154334345	conserved hypothetical protein [Leishmania braziliensis MHOM/BR/75/M2904]	NA	x	x	0.8624168625	0.0155500300966998
154334837	conserved hypothetical protein [Leishmania braziliensis MHOM/BR/75/M2904]	NA	x	x	0.7674681875	0.0124914718027567
154335025	conserved hypothetical protein [Leishmania braziliensis MHOM/BR/75/M2904]	x	x	x	0.601410433333333	0.0180340629290798
154335479	putative uracil-DNA-glycosylase [Leishmania braziliensis MHOM/BR/75/M2904]	NA	x	x	0.751267225	0.036908203101353
154335547	putative DNA-directed RNA polymerase II [Leishmania braziliensis MHOM/BR/75/M2904]	NA	x	x	1.342053625	0.0240075924494227
154336008	conserved hypothetical protein [Leishmania braziliensis MHOM/BR/75/M2904]	NA	x	x	1.851957625	0.0263866377740013
154337772	putative NADP-dependent alcohol dehydrogenase [Leishmania braziliensis MHOM/BR/75/M2904]	x	x	x	0.69937494925	0.00537143594742319
154337912	hypothetical protein, unknown function [Leishmania braziliensis MHOM/BR/75/M2904]	x	x	x	0.922091333333333	0.0360038237493886
154338205	hypothetical protein, unknown function [Leishmania braziliensis MHOM/BR/75/M2904]	NA	x	NA	1.2126313	0.0165042760630972
154338463	hypothetical predicted multi-pass transmembrane protein [Leishmania braziliensis MHOM/BR/75/M2904]	x	x	x	0.966828383333333	0.00752031093837147
154338942	conserved hypothetical protein [Leishmania braziliensis MHOM/BR/75/M2904]	x	x	x	1.1189702375	0.000702775909346614
154339846	conserved hypothetical protein [Leishmania braziliensis MHOM/BR/75/M2904]	x	x	NA	1.002841875	0.00567840277503711
154339996	putative trypanothione synthetase [Leishmania braziliensis MHOM/BR/75/M2904]	x	x	x	0.689968966666667	0.000812209613731502
154340034	putative branched-chain amino acid aminotransferase [Leishmania braziliensis MHOM/BR/75/M2904]	x	x	x	0.639420608333333	0.00461594563199939
154340605	conserved hypothetical protein [Leishmania braziliensis MHOM/BR/75/M2904]	x	x	NA	0.940944525	0.00122907311273803
154340840	conserved hypothetical protein [Leishmania braziliensis MHOM/BR/75/M2904]	NA	x	x	0.645237475	0.0135648523309555
154340880	cofilin-like protein [Leishmania braziliensis MHOM/BR/75/M2904]	x	x	x	0.93618605	0.0014681562134359
154340892	putative thymine-7-hydroxylase [Leishmania braziliensis MHOM/BR/75/M2904]	x	x	x	1.45615136666667	0.0000413638103209208
154340988	conserved hypothetical protein [Leishmania braziliensis MHOM/BR/75/M2904]	x	x	x	0.648768416666667	0.00734739715514948
154341246	putative aspartyl aminopeptidase [Leishmania braziliensis MHOM/BR/75/M2904]	x	x	x	0.842936566666667	0.000123064354452856
154341493	putative spliceosome-associated protein [Leishmania braziliensis MHOM/BR/75/M2904]	x	x	x	0.75428825	0.00499727692990009
154341663	putative ama1 protein [Leishmania braziliensis MHOM/BR/75/M2904]	x	x	x	3.37621633333333	17890.7
154341803	conserved hypothetical protein [Leishmania braziliensis MHOM/BR/75/M2904]	x		NA	0.9462375	0.0316725129780624
154341807	hypothetical protein, unknown function [Leishmania braziliensis MHOM/BR/75/M2904]	x	x	x	1.23428616666667	0.0188664298699835
154341831	putative heat shock 70-related protein 1,mitochondrial precursor [Leishmania braziliensis MHOM/BR/75/M2904]	NA	NA	x	0.6033775	0.0330921112936998
154342122	conserved hypothetical protein [Leishmania braziliensis MHOM/BR/75/M2904]	x	x	x	1.25819966666667	0.00528649991614435
154342444	conserved hypothetical protein [Leishmania braziliensis MHOM/BR/75/M2904]	x	x	x	0.650142258333333	0.0483814464949565
154342893	putative serine/threonine-protein kinase [Leishmania braziliensis MHOM/BR/75/M2904]	NA	x	x	1.1504226375	0.0124231472776656
154342915	conserved hypothetical protein [Leishmania braziliensis MHOM/BR/75/M2904]	x	x	x	0.593352516666667	0.00388290660084368
154343205	conserved hypothetical protein [Leishmania braziliensis MHOM/BR/75/M2904]	x	x	x	0.645800091666667	0.000811577361599505
154344491	putative proteasome activator protein pa26 [Leishmania braziliensis MHOM/BR/75/M2904]	x	x	x	1.25588166666667	0.00163001643438404
154344503	putative aspartate aminotransferase [Leishmania braziliensis MHOM/BR/75/M2904]	x	x	x	0.679375733333333	0.0109467348179091
154344697	putative 60S ribosomal protein L5 [Leishmania braziliensis MHOM/BR/75/M2904]	x	x	x	0.600889833333333	0.0000162435785177047
154344699	putative ribosomal protein L15 [Leishmania braziliensis MHOM/BR/75/M2904]	NA	x	x	0.60090265	0.00756487294299439
154344715	conserved hypothetical protein [Leishmania braziliensis MHOM/BR/75/M2904]	x	x	x	0.62195785	0.00228447712824387
154344727	60S ribosomal protein L32 [Leishmania braziliensis MHOM/BR/75/M2904]	x	x	x	1.35657975	0.00900318456585742
154345113	conserved hypothetical protein [Leishmania braziliensis MHOM/BR/75/M2904]	x	x	x	0.8283673	0.00237276365121484
154345275	putative proteasome alpha 1 subunit [Leishmania braziliensis MHOM/BR/75/M2904]	x	x	x	0.799013941666667	0.00269708579973407
154345556	conserved hypothetical protein [Leishmania braziliensis MHOM/BR/75/M2904]	NA	x	NA	4.2938825	0.000137781173017506
154345724	putative poly-zinc finger protein 2 [Leishmania braziliensis MHOM/BR/75/M2904]	x	x	x	0.62164255	0.00614270766567683
154345732	putative universal minicircle sequence binding protein (UMSBP) [Leishmania braziliensis MHOM/BR/75/M2904]	x	x	x	1.35397448333333	0.0000971170316164335
154345844	putative ER--golgi transport protein erv25 precursor [Leishmania braziliensis MHOM/BR/75/M2904]	x	x	x	0.718141916666667	0.0432864121059523
154345882	tyrosine aminotransferase [Leishmania braziliensis MHOM/BR/75/M2904]	x	x	x	0.627520833333333	0.0240796013645536
154345982	40S ribosomal protein S24e [Leishmania braziliensis MHOM/BR/75/M2904]	x	x	x	1.39846841666667	0.0381272275594429
154346070	conserved hypothetical protein [Leishmania braziliensis MHOM/BR/75/M2904]	x	x	x	1.34042953333333	0.000211074353005743
154346134	conserved hypothetical protein [Leishmania braziliensis MHOM/BR/75/M2904]	x	x	x	1.17508808333333	0.0191255313549447
154346164	putative 60S ribosomal protein L10a [Leishmania braziliensis MHOM/BR/75/M2904]	x	x	x	1.80743541666667	0.0187707240191603
154346304	putative chaperone protein DNAj [Leishmania braziliensis MHOM/BR/75/M2904]	x	x	x	0.596775141666667	0.00856762467297486
154346428	conserved hypothetical protein [Leishmania braziliensis MHOM/BR/75/M2904]	x	x	x	0.618327135	0.000493767236231184
154346608	conserved hypothetical protein [Leishmania braziliensis MHOM/BR/75/M2904]	x	x	NA	0.8848635	0.0000766349499589051
154346648	putative lmgt2, partial [Leishmania braziliensis MHOM/BR/75/M2904]	x	x	x	0.818464	0.0186817234842497
289066233	70 kDa heat shock protein, partial [Leishmania braziliensis]	NA	x	x	1.126064055	0.02482658115015
322504269	putative lanosterol synthase [Leishmania braziliensis MHOM/BR/75/M2904]	x	x	x	0.614558716666667	0.00870924355679547
322504493	putative 60S acidic ribosomal protein [Leishmania braziliensis MHOM/BR/75/M2904]	x	x	x	1.04775066666667	0.00259302068318766
322504542	conserved hypothetical protein [Leishmania braziliensis MHOM/BR/75/M2904]	NA	x	x	0.79220375	0.0191910058335167
322504616	conserved hypothetical protein [Leishmania braziliensis MHOM/BR/75/M2904]	NA	x	NA	0.776861225	0.0444880050154956
322504704	conserved hypothetical protein [Leishmania braziliensis MHOM/BR/75/M2904]	x	x	x	1.04686966666667	0.0424377848788088
322504762	hypothetical protein, unknown function [Leishmania braziliensis MHOM/BR/75/M2904]	NA	x	x	1.7247529625	0.0107769903928034
322504774	hypothetical protein LBRM_20_4820 [Leishmania braziliensis MHOM/BR/75/M2904]	x	x	x	0.646201116666667	0.00396373782571571
322504796	putative ATP-dependent RNA helicase [Leishmania braziliensis MHOM/BR/75/M2904]	NA	x	NA	1.22936535	0.0289691353450049
322504826	conserved hypothetical protein [Leishmania braziliensis MHOM/BR/75/M2904]	NA	x	NA	0.70479275	0.0425327911000553
322504890	serine peptidase [Leishmania braziliensis MHOM/BR/75/M2904]	NA	x	NA	0.6161463	0.0225017406104411
322504972	putative ATP-dependent DEAD/H RNA helicase [Leishmania braziliensis MHOM/BR/75/M2904]	x	x	x	0.67813675	0.0138525740094591
322504990	conserved hypothetical protein [Leishmania braziliensis MHOM/BR/75/M2904]	x	x	x	0.608256725	0.000999422398485118
322505054	putative ubiquitin carboxyl-terminal hydrolase [Leishmania braziliensis MHOM/BR/75/M2904]	NA	x	x	1.0407740125	0.0210640114031327
322505174	putative glutaredoxin-like protein [Leishmania braziliensis MHOM/BR/75/M2904]	x	x	x	0.64912155	0.0287285229896335
322505290	conserved hypothetical protein [Leishmania braziliensis MHOM/BR/75/M2904]	NA	x	x	1.05346075	0.0341154252315286
322505360	cyclosome subunit-like protein [Leishmania braziliensis MHOM/BR/75/M2904]	x		NA	0.980689725	0.0096281491295366
322505442	conserved hypothetical protein [Leishmania braziliensis MHOM/BR/75/M2904]	x	x	x	0.820789833333333	0.00137102765322946
322505624	putative expression-site associated gene (ESAG3) [Leishmania braziliensis MHOM/BR/75/M2904]	x		NA	0.595872865	0.0366745801508082
322505694	conserved hypothetical protein [Leishmania braziliensis MHOM/BR/75/M2904]	x	x	x	0.835473775	0.0377757223513468
322505783	conserved hypothetical protein [Leishmania braziliensis MHOM/BR/75/M2904]	NA	NA	x	0.89974195	0.0498547713042843
386363685	Heat-shock protein 70 kDa, partial [Leishmania braziliensis]	x	x	x	1.82466848333333	0.0117585222750239
389600041	putative protein kinase [Leishmania braziliensis MHOM/BR/75/M2904]	x		NA	1.0012618	0.00731523443351988
389600120	conserved hypothetical protein [Leishmania braziliensis MHOM/BR/75/M2904]	NA	x	x	0.84456412	0.0195323337292567
389600239	putative CYC2-like cyclin [Leishmania braziliensis MHOM/BR/75/M2904]	NA	x	x	1.7293232875	0.0236057245822333
389600383	conserved hypothetical protein [Leishmania braziliensis MHOM/BR/75/M2904]	NA	x	x	1.2868325	0.0332971402397029
389600449	putative folate/biopterin transporter [Leishmania braziliensis MHOM/BR/75/M2904]	NA	x	x	0.8598385125	0.00532482423642175
389600481	conserved hypothetical protein [Leishmania braziliensis MHOM/BR/75/M2904]	x	x	x	0.597411499166667	0.0487717298951172
389600518	conserved hypothetical protein [Leishmania braziliensis MHOM/BR/75/M2904]	NA	x	x	1.41161729125	0.0123419334004613
389600581	conserved hypothetical protein [Leishmania braziliensis MHOM/BR/75/M2904]	NA	x	x	0.954091375	0.0346109116357965
389600748	hypothetical protein, unknown function [Leishmania braziliensis MHOM/BR/75/M2904]	NA	x	x	1.07613413375	0.00394847013990324
389601495	cyclophilin a [Leishmania braziliensis MHOM/BR/75/M2904]	x	x	x	0.805780533333333	0.00424522555043622
389601632	conserved hypothetical protein [Leishmania braziliensis MHOM/BR/75/M2904]	NA	x	NA	1.60257675	0.00583236851279937
389602072	conserved hypothetical protein [Leishmania braziliensis MHOM/BR/75/M2904]	NA	x	NA	0.765031675	0.0473493174339879
389602092	conserved hypothetical protein [Leishmania braziliensis MHOM/BR/75/M2904]	x	x	x	1.601919625	0.00338129240189232
389603012	conserved hypothetical protein [Leishmania braziliensis MHOM/BR/75/M2904]	NA	x	NA	0.5856748	0.0361867011192165
389603258	guanylate kinase-like protein [Leishmania braziliensis MHOM/BR/75/M2904]	x		NA	1.91007475	0.0140541736535513
389603260	putative sterol 24-c-methyltransferase [Leishmania braziliensis MHOM/BR/75/M2904]	x	x	x	0.81461375	0.0430473611186477
389603782	putative kinesin heavy chain [Leishmania braziliensis MHOM/BR/75/M2904]	NA	x	x	1.7560935	0.0311440863506536
389603834	conserved hypothetical protein [Leishmania braziliensis MHOM/BR/75/M2904]	NA	x	x	0.589032675	0.0327590855386789
449310630	universal minicircle sequence binding protein [Leishmania braziliensis]	x	x	x	1.7837177	0.00367396791226771
820957452	Chain B, Dihydroorotate dehydrogenase	x	x	x	1.22448741666667	0.00853234617785827
1474891757	Chain B, Glucokinase	x	x	x	0.73238	0.0107260954990264
1527124539	DNA_primase_large_subunit [Leishmania braziliensis MHOM/BR/75/M2904]	NA	x	x	1.237260625	0.0173405006063817
1527124653	Cytokine-induced_anti-apoptosis_inhibitor_1 [Leishmania braziliensis MHOM/BR/75/M2904]	x	x	x	1.059182525	0.0397203418898694
1527124698	hypothetical_protein [Leishmania braziliensis MHOM/BR/75/M2904]	x	x	x	0.595838464166667	0.0424693595623018
1527124751	peptide_methionine_sulfoxide_reductase-like [Leishmania braziliensis MHOM/BR/75/M2904]	x	x	x	1.06000191666667	0.00215697407453111
1527124805	hypothetical_protein [Leishmania braziliensis MHOM/BR/75/M2904]	NA	x	x	0.7346392875	0.00455322566468531
1527125001	hypothetical_protein [Leishmania braziliensis MHOM/BR/75/M2904]	NA	x	x	0.9452194625	0.000237221944810684
1527125084	pteridine_transporter_(truncated) [Leishmania braziliensis MHOM/BR/75/M2904]	NA	x	NA	1.52660675	0.0180665080022135
1527125176	Archaic_translocase_of_outer_membrane_12_kDa_subunit [Leishmania braziliensis MHOM/BR/75/M2904]	x	x	x	0.786779091666667	0.00252428868152631
1527125192	hypothetical_protein [Leishmania braziliensis MHOM/BR/75/M2904]	x	x	x	0.791988708333333	0.00378552278740091
1527125229	GRIP_domain_containing_protein [Leishmania braziliensis MHOM/BR/75/M2904]	x	x	x	0.834035798333333	0.0426592778043994
1527125304	hypothetical_protein [Leishmania braziliensis MHOM/BR/75/M2904]	x	x	x	0.99464975	0.012722391407578
1527125394	ornithine_decarboxylase [Leishmania braziliensis MHOM/BR/75/M2904]	x		NA	1.852566075	0.016845520098935
1527125431	Leucine_Rich_repeat [Leishmania braziliensis MHOM/BR/75/M2904]	x	x	x	0.692057941666667	0.00977096092767843
1527125479	Lipase_(class_3) [Leishmania braziliensis MHOM/BR/75/M2904]	x	x	x	1.28720805	0.0203169003769001
1527125727	hypothetical_protein [Leishmania braziliensis MHOM/BR/75/M2904]	x	x	x	0.845804358333333	0.0164983910119441
1527125731	small_myristoylated_protein-3 [Leishmania braziliensis MHOM/BR/75/M2904]	NA	x	x	0.8417889475	0.00202704979173354
1527125861	ecotin [Leishmania braziliensis MHOM/BR/75/M2904]	x		x	1.91702425	0.0400368250296816
1527125870	CRAL/TRIO_domain_containing_protein [Leishmania braziliensis MHOM/BR/75/M2904]	x	x	x	0.5882707025	0.00432684368721243
1527125886	hypothetical_protein [Leishmania braziliensis MHOM/BR/75/M2904]	x	x	x	0.873214483333333	0.0107646942908147
1527125916	tryparedoxin_peroxidase [Leishmania braziliensis MHOM/BR/75/M2904]	x	x	x	0.99389725	0.022001859620934
1527125922	60S_acidic_ribosomal_protein_P2 [Leishmania braziliensis MHOM/BR/75/M2904]	x	x	x	0.816007083333333	0.0312506333009682
1527126100	hypothetical_protein [Leishmania braziliensis MHOM/BR/75/M2904]	x	x	x	0.65005275	0.0315007964103231
1527126251	Acyltransferase [Leishmania braziliensis MHOM/BR/75/M2904]	x	x	x	0.8112631	0.030114588149683
1527126338	hypothetical_protein [Leishmania braziliensis MHOM/BR/75/M2904]	NA	x	x	2.395117625	0.0260933006047166
1527126343	protein_kinase [Leishmania braziliensis MHOM/BR/75/M2904]	NA	x	NA	0.80324575	0.0261986754633437
1527126358	prefoldin_5-like_protein [Leishmania braziliensis MHOM/BR/75/M2904]	x	x	x	0.665396201666667	0.00118966699895003
1527126369	hypothetical_protein [Leishmania braziliensis MHOM/BR/75/M2904]	x	x	x	1.22630633333333	0.00484107933173537
1527126397	hypothetical_protein [Leishmania braziliensis MHOM/BR/75/M2904]	x	x	NA	0.856685825	0.0369817026448085
1527126570	hypothetical_protein [Leishmania braziliensis MHOM/BR/75/M2904]	x	x	x	1.2509398	0.00700016094653454
1527126595	Protein_of_uncharacterised_function_(DUF3250) [Leishmania braziliensis MHOM/BR/75/M2904]	NA	NA	x	0.923625	0.0413565940103986
1527126654	WW_domain/Zinc_finger_C-x8-C-x5-C-x3-H_type_(and_similar) [Leishmania braziliensis MHOM/BR/75/M2904]	NA	x	x	0.72778075	0.0101403707950989
1527126662	Vacuolar_iron_transporter_1 [Leishmania braziliensis MHOM/BR/75/M2904]	x	x	x	1.06792925	0.0218599744982087
1527126665	hypothetical_protein [Leishmania braziliensis MHOM/BR/75/M2904]	x	x	x	0.978872298333333	0.0492272747869815
1527126781	hypothetical_protein [Leishmania braziliensis MHOM/BR/75/M2904]	x		NA	0.60672035	0.024969922979198
1527127103	Zinc_transporter_3 [Leishmania braziliensis MHOM/BR/75/M2904]	NA	x	x	1.518508575	0.017798401965666
1527127153	hypothetical_protein [Leishmania braziliensis MHOM/BR/75/M2904]	NA	x	x	0.605535475	0.0274758885316755
1527127432	hypothetical_protein [Leishmania braziliensis MHOM/BR/75/M2904]	NA	x	x	2.52596275	0.0290816692160097
1527127463	hypothetical_protein [Leishmania braziliensis MHOM/BR/75/M2904]	NA	x	x	1.94956665	0.00116567096087134
1691131665	DNA_excision/repair_protein_SNF2 [Leishmania braziliensis MHOM/BR/75/M2904]	NA	x	x	1.488565	0.0276457165910439
1691131694	long-chain-fatty-acid-CoA_ligase [Leishmania braziliensis MHOM/BR/75/M2904]	x	x	x	0.891291711666667	0.00740039797222824
1691131706	HSP70-like_protein [Leishmania braziliensis MHOM/BR/75/M2904]	NA	x	x	1.100983125	0.0379009872479668
1691131779	FtsJ-like_methyltransferase [Leishmania braziliensis MHOM/BR/75/M2904]	NA	x	x	1.28702465	0.0353175393394991
1691131866	hypothetical_protein [Leishmania braziliensis MHOM/BR/75/M2904]	x	x	x	1.26409375	0.00924284838090595
1691132001	dynein_light_chain [Leishmania braziliensis MHOM/BR/75/M2904]	x	x	x	0.633349925	0.0215196524200833
1691132039	hypothetical_protein [Leishmania braziliensis MHOM/BR/75/M2904]	NA	x	x	1.668357625	0.0265772482461874
1691132144	WD_domain [Leishmania braziliensis MHOM/BR/75/M2904]	x		x	0.813432	0.0313123651084164
1691132208	hypothetical_protein [Leishmania braziliensis MHOM/BR/75/M2904]	x	x	x	0.862992833333333	0.0141255250154281
1691132251	protein_disulfide_isomerase [Leishmania braziliensis MHOM/BR/75/M2904]	x	x	x	0.800251246666667	0.044143063587865
1691132252	deoxyribose-phosphate_aldolase [Leishmania braziliensis MHOM/BR/75/M2904]	x	x	x	0.968519576666667	0.000111669868302762
1691132264	Thioredoxin [Leishmania braziliensis MHOM/BR/75/M2904]	NA	x	NA	0.758607875	0.0451258261775455
1691132273	hypothetical_protein [Leishmania braziliensis MHOM/BR/75/M2904]	x		x	0.76998505	0.0103158769697369
1691132323	60S_ribosomal_protein_L7 [Leishmania braziliensis MHOM/BR/75/M2904]	x	x	x	0.682622861916667	0.0176257957908561
1691132352	Zn-finger_in_Ran_binding_protein_and_others/FYVE_zinc_finger_containing_protein [Leishmania braziliensis MHOM/BR/75/M2904]	x	x	x	0.750412783333333	0.00264080239835582
1691132517	Multiprotein-bridging_factor_1 [Leishmania braziliensis MHOM/BR/75/M2904]	x	x	x	0.649858241666667	0.0172765559641829
1691132520	polyprenyl_synthase [Leishmania braziliensis MHOM/BR/75/M2904]	x	x	x	0.650789141666667	0.00482820223221641
1691132748	hypothetical_protein [Leishmania braziliensis MHOM/BR/75/M2904]	NA	x	x	0.7634744	0.0192553049618805
1691132771	WD_domain [Leishmania braziliensis MHOM/BR/75/M2904]	NA	x	x	2.189232125	0.0332827445363856
1691132858	hypothetical_protein [Leishmania braziliensis MHOM/BR/75/M2904]	x		NA	0.67022585	0.00564883716597988
1691133265	hypothetical_protein [Leishmania braziliensis MHOM/BR/75/M2904]	x	x	x	0.813242616666667	0.0000165396072949711
1691133290	hypothetical_protein [Leishmania braziliensis MHOM/BR/75/M2904]	NA	x	x	1.567140375	0.0371800171323107
1691133322	RNasePH-like_protein [Leishmania braziliensis MHOM/BR/75/M2904]	x	x	x	0.765474433333333	0.0000166514413661869
1691133334	hypothetical_protein [Leishmania braziliensis MHOM/BR/75/M2904]	NA	x	x	0.746080725	0.0304468470656529
1691133462	metallo-beta-lactamase_family-like_protein [Leishmania braziliensis MHOM/BR/75/M2904]	x		x	0.919096275	0.0140445062469017
1691133490	hypothetical_protein [Leishmania braziliensis MHOM/BR/75/M2904]	NA	x	x	0.6280301625	0.0264032327282478
1691133584	hypothetical_protein [Leishmania braziliensis MHOM/BR/75/M2904]	x	x	x	0.9214695	0.0209084298506731
1691133664	ankyrin/TPR_repeat_protein [Leishmania braziliensis MHOM/BR/75/M2904]	x	x	x	0.957794566666667	0.000691329391145387
1691133709	Ribosome_60S_biogenesis_N-terminal [Leishmania braziliensis MHOM/BR/75/M2904]	x	x	x	0.61135735	0.0388380932320017
1691134147	Tetratricopeptide_repeat/TPR_repeat [Leishmania braziliensis MHOM/BR/75/M2904]	x		NA	0.677513875	0.017099742146372
1691134267	hypothetical_protein [Leishmania braziliensis MHOM/BR/75/M2904]	NA	x	x	1.15740275	0.0324273004332741
1691134366	RNA_recognition_motif_(a.k.a._RRM [Leishmania braziliensis MHOM/BR/75/M2904]	x	x	x	0.64208525	0.038249494522965
1691134436	kynureninase [Leishmania braziliensis MHOM/BR/75/M2904]	x	x	x	0.951603916666667	0.0475705013021897
1691134537	Protein_phosphatase_inhibitor_2_(IPP-2) [Leishmania braziliensis MHOM/BR/75/M2904]	x	x	x	0.768174125	0.0000124349301869265
1691134582	hypothetical_protein [Leishmania braziliensis MHOM/BR/75/M2904]	x	x	NA	1,128711	0.0188407355474221
1691134682	Nodulin-like/Major_Facilitator_Superfamily [Leishmania braziliensis MHOM/BR/75/M2904]	x		NA	0.87259825	0.0259087102334453
1691134700	histone_H2A [Leishmania braziliensis MHOM/BR/75/M2904]	x	x	x	1,54434243333333	0.0145740229576093
1691134711	hypothetical_protein [Leishmania braziliensis MHOM/BR/75/M2904]	x	x	x	1,410088	0.0302161009441914
1691134956	Prefoldin_subunit [Leishmania braziliensis MHOM/BR/75/M2904]	x	x	x	0.589264925	7.7666e+08
1691135074	hypothetical_protein [Leishmania braziliensis MHOM/BR/75/M2904]	x	x	x	0.710842166666667	0.000348811420142025
1691135186	Translocon-associated_protein_beta_(TRAPB)/Domain_of_uncharacterised_function_DUF11/CARDB [Leishmania braziliensis MHOM/BR/75/M2904]	x	x	x	0.632886083333333	0.0311128367222804
1691135309	ATP-dependent_RNA_helicase [Leishmania braziliensis MHOM/BR/75/M2904]	x	x	x	0.598677016666667	0.0000459255276723
1691135365	amino_acid_permease_3 [Leishmania braziliensis MHOM/BR/75/M2904]	x	x	NA	0.669885625	0.037696918839746
1691135512	hypothetical_protein [Leishmania braziliensis MHOM/BR/75/M2904]	x	x	x	1,01960233333333	0.0319719069924276
1691136016	hypothetical_protein [Leishmania braziliensis MHOM/BR/75/M2904]	x	x	x	1,00423025	0.0147963786668844
1691136146	thiol-dependent_reductase_1 [Leishmania braziliensis MHOM/BR/75/M2904]	x	x	x	0.708708525	0.00163194538965962
1691136184	Ras-induced_vulval_development_antagonist [Leishmania braziliensis MHOM/BR/75/M2904]	NA	x	x	1.681954625	0.0380457384449768
1691136364	kinesin [Leishmania braziliensis MHOM/BR/75/M2904]	NA	x	x	1.2055342375	0.00576868521455696
1691136425	3-oxoacyl-acyl_carrier_protein_synthase_ii [Leishmania braziliensis MHOM/BR/75/M2904]	x		NA	1.8448126425	0.0134784757147958
1691136472	hypothetical_protein [Leishmania braziliensis MHOM/BR/75/M2904]	x	x	x	0.591123041666667	804002252565929
1691136579	PUB_domain_containing_protein [Leishmania braziliensis MHOM/BR/75/M2904]	x	x	NA	0.974152075	0.0192532149158858
1691136598	20S_proteasome_subunit [Leishmania braziliensis MHOM/BR/75/M2904]	x	x	x	1.25828175	0.00523503732671039
1691136639	zinc_finger_protein_family_member [Leishmania braziliensis MHOM/BR/75/M2904]	NA	x	NA	1.255652255	0.0305495386142306
1691136769	inosine-guanosine_transporter [Leishmania braziliensis MHOM/BR/75/M2904]	x	x	x	0.769843	0.00250458915415157
1691136782	chaperonin_HSP60 [Leishmania braziliensis MHOM/BR/75/M2904]	x	x	x	0.960130083333333	0.007846396814586
1691136857	hypothetical_protein [Leishmania braziliensis MHOM/BR/75/M2904]	NA	x	x	0.71566975	0.0360911526707238
1691136873	predicted_zinc_finger_protein [Leishmania braziliensis MHOM/BR/75/M2904]	NA	x	x	1.3522503375	0.0126967439437191
1691137001	Regulator_of_chromosome_condensation_(RCC1)_repeat [Leishmania braziliensis MHOM/BR/75/M2904]	x	x	x	0.589129583333333	0.0132438550558856
1691137175	tRNA_pseudouridine_synthase_TruD [Leishmania braziliensis MHOM/BR/75/M2904]	x	x	x	0.8811388075	0.00879353780656921
1691137189	Haloacid_dehalogenase-like_hydrolase [Leishmania braziliensis MHOM/BR/75/M2904]	x	x	x	0.618138766666667	0.000105580316806757
1691137191	hypothetical_protein [Leishmania braziliensis MHOM/BR/75/M2904]	x	x	x	0.719521558333333	0.00807766332883045
1691137207	disgorgin [Leishmania braziliensis MHOM/BR/75/M2904]	x	x	NA	1.3999305325	0.0142928717576063
