# Supplementary material for: Characterization of Differentially Abundant Proteins Among Leishmania (Viannia) braziliensis Strains Isolated From Atypical or Typical Lesions
Source: Front Cell Infect Microbiol. 2022 Feb 15;12:824968. doi: 10.3389/fcimb.2022.824968 (PMC8886221; doi:10.3389/fcimb.2022.824968)
Supplement: Supplementary Table S3 — Proteins identified by MS/MS in each run with abundance decreased in Atypical (LbAL) strains compared to Typical (LbTL) strains. [file Table_3.xlsx]

## Sheet: down-regulated
Protein ID	Description	Rep.1	Rep2	Rep.3	Ratio LbAL vs LbTL	pval
2660760	surface protein amastin [Leishmania braziliensis]	NA	x	x	-0.77018384875	0.00994456272100703
2736236	kinetoplastid membrane protein-11 [Leishmania braziliensis]	NA	x	x	-2.36376375	0.0428083565136792
9864199	heat shock protein 70 [Leishmania braziliensis]	x	x	x	-2.71718016666667	0.00626874693149256
13991862	p36 LACK protein [Leishmania braziliensis]	x	x	x	-1.90007841666667	0.00474714409976589
134059037	putative adenosine monophosphate deaminase [Leishmania braziliensis MHOM/BR/75/M2904]	x	x	x	-0.770967216666667	0.000178493689982415
134059269	cyclophilin 2 [Leishmania braziliensis MHOM/BR/75/M2904]	x	x	x	-0.93738125	0.00924069230380902
134059318	putative carbonic anhydrase family protein [Leishmania braziliensis MHOM/BR/75/M2904]	x	x	x	-0.705630841666667	0.000413353125727315
134059324	conserved hypothetical protein [Leishmania braziliensis MHOM/BR/75/M2904]	x	x	NA	-0.7549433375	0.000754098321474461
134059594	phosphoribosylpyrophosphate synthetase [Leishmania braziliensis MHOM/BR/75/M2904]	x	x	NA	-0.8593645	0.00601625053397744
134059630	RNA-binding protein 5-like protein [Leishmania braziliensis MHOM/BR/75/M2904]	NA	x	x	-161214475	0.0415523020463551
134059857	putative amino acid transporter [Leishmania braziliensis MHOM/BR/75/M2904]	x	x	x	-0.61442298	0.0146326941767654
134059911	conserved hypothetical protein [Leishmania braziliensis MHOM/BR/75/M2904]	x	x	NA	-0.9574407625	0.0269264369056828
134059926	GP63, leishmanolysin [Leishmania braziliensis MHOM/BR/75/M2904]	x	x	NA	-1.869239375	0.0159189160517029
134060363	conserved hypothetical protein [Leishmania braziliensis MHOM/BR/75/M2904]	x	x	NA	-0.693849225	0.000339747258909699
134060397	conserved hypothetical protein [Leishmania braziliensis MHOM/BR/75/M2904]	NA	x	NA	-0.900192325	0.00791352310493353
134060398	RNA editing 3' terminal uridylyl transferase 1 [Leishmania braziliensis MHOM/BR/75/M2904]	x	x	NA	-0.796842375	0.00522071670366645
134060531	conserved hypothetical protein [Leishmania braziliensis MHOM/BR/75/M2904]	NA	x	x	-12876618125	0.00661215986157485
134060652	protein tyrosine phosphatase-likie protein [Leishmania braziliensis MHOM/BR/75/M2904]	x	x	NA	-167901925	0.0175321310153174
134060678	conserved hypothetical protein [Leishmania braziliensis MHOM/BR/75/M2904]	NA	x	x	-1208460849625	0.0139469792481393
134060842	conserved hypothetical protein [Leishmania braziliensis MHOM/BR/75/M2904]	NA	x	x	-0.9884387375	0.00313997050149763
134060952	conserved hypothetical protein [Leishmania braziliensis MHOM/BR/75/M2904]	NA	NA	x	-1.38675015	0.0431399326989418
134061071	protein kinase A catalytic subunit [Leishmania braziliensis MHOM/BR/75/M2904]	x	x	x	-0.676159625	0.0125203433168598
134061088	conserved hypothetical protein [Leishmania braziliensis MHOM/BR/75/M2904]	x	x	x	-0.629165316666667	0.0458234986073684
134061211	conserved hypothetical protein [Leishmania braziliensis MHOM/BR/75/M2904]	x	x	x	-0.797600065833333	0.0000375369239067063
134061232	glycosomal malate dehydrogenase [Leishmania braziliensis MHOM/BR/75/M2904]	x	x	x	-0.9440291	0.00224839879223637
134061277	putative RNA binding protein [Leishmania braziliensis MHOM/BR/75/M2904]	x		NA	-1.6014135	0.000651404374923664
134061380	putative proteasome regulatory non-ATP-ase subunit 11 [Leishmania braziliensis MHOM/BR/75/M2904]	x	x	x	-0.674717933333333	0.0000111496650359288
134061521	protein phosphatase 2C-like protein [Leishmania braziliensis MHOM/BR/75/M2904]	NA	x	x	-0.979273	0.00165930649892545
134061715	conserved hypothetical protein [Leishmania braziliensis MHOM/BR/75/M2904]	x	x	NA	-0.858175625	0.0214207410188591
134061779	putative hexokinase [Leishmania braziliensis MHOM/BR/75/M2904]	x	x	x	-1.12734046666667	0.0013241817507773
134061954	beta tubulin [Leishmania braziliensis MHOM/BR/75/M2904]	x	x	x	-1.93793925	0.000251602972974665
134062070	putative translation initiation factor IF-2 [Leishmania braziliensis MHOM/BR/75/M2904]	NA	x	NA	-0.6230396	0.0271224138390684
134062289	conserved hypothetical protein [Leishmania braziliensis MHOM/BR/75/M2904]	NA	x	x	-0.7405847625	0.00027632834673698
134062316	fatty acid desaturase [Leishmania braziliensis MHOM/BR/75/M2904]	x	x	x	-0.700427083333333	0.00301125029434309
134062465	conserved hypothetical protein [Leishmania braziliensis MHOM/BR/75/M2904]	NA	x	NA	-1.0727465	0.000969456714494805
134062500	conserved hypothetical protein [Leishmania braziliensis MHOM/BR/75/M2904]	x	x	x	-0.819516175	0.00257110315930044
134062579	conserved hypothetical protein [Leishmania braziliensis MHOM/BR/75/M2904]	x	x	x	-0.61163625	0.000830401762887901
134062648	dehydrogenase-like protein [Leishmania braziliensis MHOM/BR/75/M2904]	x		x	-0.8882705625	0.00509783294881187
134062667	putative cytochrome c oxidase VII [Leishmania braziliensis MHOM/BR/75/M2904]	x	x	x	-0.617654498333333	0.00260992337026573
134062683	conserved hypothetical protein [Leishmania braziliensis MHOM/BR/75/M2904]	x	x	x	-1.21321965	0.00025404598603747
134062758	GTP-binding protein, putative [Leishmania braziliensis MHOM/BR/75/M2904]	x	x	x	-0.900971916666667	0.000059057841013488
134062772	hypothetical protein, conserved [Leishmania braziliensis MHOM/BR/75/M2904]	x	x	NA	-0.83302	0.0193268051129797
134062836	conserved hypothetical protein [Leishmania braziliensis MHOM/BR/75/M2904]	NA	x	x	-0.789000275	0.0395831696190815
134062873	conserved hypothetical protein [Leishmania braziliensis MHOM/BR/75/M2904]	NA	x	NA	-0.9513885	0.0164689080532848
134063388	conserved hypothetical protein [Leishmania braziliensis MHOM/BR/75/M2904]	NA	x	NA	-2.1235638	0.0349510800866022
134063585	conserved hypothetical protein [Leishmania braziliensis MHOM/BR/75/M2904]	NA	x	x	-0.6676570375	0.00542522208368962
134063632	conserved hypothetical protein [Leishmania braziliensis MHOM/BR/75/M2904]	x	x	x	-0.662096675	0.0178651439622507
134064082	conserved hypothetical protein [Leishmania braziliensis MHOM/BR/75/M2904]	NA	x	x	-0.684592875	0.0340026930062511
134064168	putative endosomal trafficking protein RME-8 [Leishmania braziliensis MHOM/BR/75/M2904]	x	x	NA	-0.8802538125	0.00223297519545657
134064203	conserved hypothetical protein [Leishmania braziliensis MHOM/BR/75/M2904]	NA	x	x	-0.727725	0.0229629451946945
134064515	conserved hypothetical protein [Leishmania braziliensis MHOM/BR/75/M2904]	x	x	x	-1.03325203166667	0.00428049465806232
134064670	conserved hypothetical protein [Leishmania braziliensis MHOM/BR/75/M2904]	x	x	NA	-0.943467625	0.0240780657856204
134064736	putative 26S proteasome regulatory subunit [Leishmania braziliensis MHOM/BR/75/M2904]	x	x	x	-0.623446090833333	0.00010096416995674
134064760	conserved hypothetical protein [Leishmania braziliensis MHOM/BR/75/M2904]	x	x	x	-0.773057633333333	0.00256527420163704
134064851	conserved hypothetical protein [Leishmania braziliensis MHOM/BR/75/M2904]	x	x	NA	-1.003192275	0.00078721772421168
134065175	putative protein phosphatase 2A regulatory subunit [Leishmania braziliensis MHOM/BR/75/M2904]	NA	x	NA	-0.586820575	0.0274050340404416
134065204	beta-tubulin [Leishmania braziliensis MHOM/BR/75/M2904]	x	x	x	-1.31835683333333	0.0000131977168245602
134065243	conserved hypothetical protein [Leishmania braziliensis MHOM/BR/75/M2904]	x	x	x	-0.659187508333333	0.00194945546699063
134065390	putative mitochondrial processing peptidase alpha subunit [Leishmania braziliensis MHOM/BR/75/M2904]	x	x	x	-0.6822921	0.0000651018326813501
134065491	enoyl-CoA hydratase/isomerase family protein,conserved [Leishmania braziliensis MHOM/BR/75/M2904]	x	x	x	-0.622843429166667	0.0455554622447902
134065545	aldose 1-epimerase-like protein [Leishmania braziliensis MHOM/BR/75/M2904]	NA	x	x	-1.3298315	0.0327076926569947
134065590	conserved hypothetical protein [Leishmania braziliensis MHOM/BR/75/M2904]	x	x	NA	-0.627556475	0.00965632472415583
134065654	conserved hypothetical protein [Leishmania braziliensis MHOM/BR/75/M2904]	x		x	-0.97834075	0.0481082279291552
134065827	EF hand containing protein [Leishmania braziliensis MHOM/BR/75/M2904]	x	x	x	-0.732802941666667	0.00654189371470876
134065838	protein kinase A catalytic subunit isoform 1 [Leishmania braziliensis MHOM/BR/75/M2904]	x	x	x	-0.764946833333333	0.0214245870653477
134065866	conserved hypothetical protein [Leishmania braziliensis MHOM/BR/75/M2904]	x	x	x	-0.611735518333333	0.00106998314553283
134066059	ADP-ribosylation factor-like protein [Leishmania braziliensis MHOM/BR/75/M2904]	x	x	NA	-0.7585412125	0.0013969303438748
134066129	putative nima-related protein kinase [Leishmania braziliensis MHOM/BR/75/M2904]	x	x	x	-0.79867355	0.000229012372913895
134066142	conserved hypothetical protein [Leishmania braziliensis MHOM/BR/75/M2904]	x	x	x	-1.17081284166667	6.2367e+08
134066315	putative actin-like protein [Leishmania braziliensis MHOM/BR/75/M2904]	x	x	x	-1.32177683333333	0.00482387406258203
134066661	putative replication factor C, subunit 5 [Leishmania braziliensis MHOM/BR/75/M2904]	NA	x	NA	-0.79739795	0.0330243738270958
154331840	putative ADP-ribosylation factor [Leishmania braziliensis MHOM/BR/75/M2904]	x	x	x	-1.23652611666667	0.000391051948156203
154331958	putative cytochrome c oxidase assembly factor [Leishmania braziliensis MHOM/BR/75/M2904]	x		NA	-0.68554675	0.0299487273582307
154332161	conserved hypothetical protein [Leishmania braziliensis MHOM/BR/75/M2904]	x	x	x	-0.689992783333333	0.000011487881629524
154332714	conserved hypothetical protein [Leishmania braziliensis MHOM/BR/75/M2904]	x	x	x	-0.613926383333333	0.000709191844488897
154332786	conserved hypothetical protein [Leishmania braziliensis MHOM/BR/75/M2904]	x	x	NA	-0.7477956	0.0455462326380269
154332824	hypothetical protein, unknown function [Leishmania braziliensis MHOM/BR/75/M2904]	x		x	-0.6084773	0.00265904216898211
154332880	kinetoplast-associated protein-like protein [Leishmania braziliensis MHOM/BR/75/M2904]	x	x	NA	-1.061945875	0.0417609049461302
154333462	putative 40S ribosomal protein S21 [Leishmania braziliensis MHOM/BR/75/M2904]	x	x	x	-1.281646	0.00530657649837523
154333721	cytochrome c oxidase subunit IV [Leishmania braziliensis MHOM/BR/75/M2904]	x	x	x	-0.628773540833333	0.00012281029891148
154333930	katanin-like protein [Leishmania braziliensis MHOM/BR/75/M2904]	x		x	-1.048558125	0.0309053508653472
154333990	hypothetical protein, unknown function [Leishmania braziliensis MHOM/BR/75/M2904]	NA	NA	x	-0.772495075	0.0020564554472289
154334175	cystathionine beta-lyase-like protein [Leishmania braziliensis MHOM/BR/75/M2904]	x	x	NA	-0.8493512875	0.041317761193773
154334508	conserved hypothetical protein [Leishmania braziliensis MHOM/BR/75/M2904]	x	x	x	-0.845666016666667	0.00560293999480735
154334646	mitochondrial DNA topoisomerase II [Leishmania braziliensis MHOM/BR/75/M2904]	x	x	x	-0.609235	0.0429876681668878
154334723	conserved hypothetical protein [Leishmania braziliensis MHOM/BR/75/M2904]	x	x	x	-0.823475295	5.13042e+06
154334929	conserved hypothetical protein [Leishmania braziliensis MHOM/BR/75/M2904]	x	x	x	-0.635252475	0.0162017545848478
154335029	putative endoplasmic reticulum oxidoreductin [Leishmania braziliensis MHOM/BR/75/M2904]	x	x	x	-0.938426533333333	0.000215281802544566
154335697	conserved hypothetical protein [Leishmania braziliensis MHOM/BR/75/M2904]	x	x	x	-0.71092025	0.0135253394169034
154335884	conserved hypothetical protein [Leishmania braziliensis MHOM/BR/75/M2904]	x	x	NA	-0.92977545	0.00336900814359639
154336016	conserved hypothetical protein [Leishmania braziliensis MHOM/BR/75/M2904]	x	x	x	-0.784845583333333	0.0078475349824418
154336115	putative adenylate kinase [Leishmania braziliensis MHOM/BR/75/M2904]	x	x	x	-0.597797283333333	0.00155537284813682
154336249	conserved hypothetical protein [Leishmania braziliensis MHOM/BR/75/M2904]	NA	x	NA	-0.67887125	0.000150283859066146
154336277	conserved hypothetical protein [Leishmania braziliensis MHOM/BR/75/M2904]	x	x	x	-0.977978499166667	0.000491826654599964
154336411	putative protein kinase [Leishmania braziliensis MHOM/BR/75/M2904]	NA	x	x	-1.0286559895	0.000424302332228844
154336475	putative dolichyl-P-Man:GDP-Man1GlcNAc2-PP-dolichyl alpha-1,3-mannosyltransferase [Leishmania braziliensis MHOM/BR/75/M2904]	x	x	x	-1.22114433333333	0.00500803958304255
154337286	choline dehydrogenase, like protein [Leishmania braziliensis MHOM/BR/75/M2904]	x		x	-1.06214525	0.040209361367865
154338109	conserved hypothetical protein [Leishmania braziliensis MHOM/BR/75/M2904]	x	x	NA	-0.61846564	0.00857629334993846
154338327	putative translation factor sui1 [Leishmania braziliensis MHOM/BR/75/M2904]	x	x	x	-0.694484616666667	0.0178179060820101
154338716	putative protein kinase [Leishmania braziliensis MHOM/BR/75/M2904]	NA	x	x	-0.7029486625	0.0000699902323791388
154338764	DNAj-like protein [Leishmania braziliensis MHOM/BR/75/M2904]	x	x	x	-0.600806183333333	0.0391456657732532
154338784	aldehyde dehydrogenase, mitochondrial precursor [Leishmania braziliensis MHOM/BR/75/M2904]	x	x	x	-0.695713106666667	0.00389760553272243
154338794	putative ATPase beta subunit [Leishmania braziliensis MHOM/BR/75/M2904]	x	x	x	-0.615024191666667	0.000240756443760315
154339151	putative C-1-tetrahydrofolate synthase,cytoplasmic [Leishmania braziliensis MHOM/BR/75/M2904]	x	x	x	-0.654680808333333	0.021539077335767
154339443	conserved hypothetical protein [Leishmania braziliensis MHOM/BR/75/M2904]	x	x	NA	-0.711181875	0.00299979632349218
154339650	conserved hypothetical protein [Leishmania braziliensis MHOM/BR/75/M2904]	x	x	NA	-2.04775075	0.0326839807812454
154339886	conserved hypothetical protein [Leishmania braziliensis MHOM/BR/75/M2904]	x	x	x	-0.645881516666667	0.00109016450962067
154339936	conserved hypothetical protein [Leishmania braziliensis MHOM/BR/75/M2904]	x	x	NA	-0.778004225	0.00409509853030047
154340173	conserved hypothetical protein [Leishmania braziliensis MHOM/BR/75/M2904]	x		NA	-1.25005725	0.0122506653744435
154340281	ER lumen retaining receptor-like protein [Leishmania braziliensis MHOM/BR/75/M2904]	NA	NA	x	-1.04610835	0.0337949916051067
154340405	conserved hypothetical protein [Leishmania braziliensis MHOM/BR/75/M2904]	x	x	x	-0.698261151666667	0.00487835019347546
154340649	conserved hypothetical protein [Leishmania braziliensis MHOM/BR/75/M2904]	x	x	x	-0.599897460833333	0.0044015892713162
154340751	conserved hypothetical protein [Leishmania braziliensis MHOM/BR/75/M2904]	NA	x	NA	-0.73666185	0.0388006498773118
154341637	conserved hypothetical protein [Leishmania braziliensis MHOM/BR/75/M2904]	x		x	-0.8561336875	0.0144712073363658
154341859	formate--tetrahydrofolate ligase [Leishmania braziliensis MHOM/BR/75/M2904]	x	x	x	-0.81917725	0.0006719395243866
154342170	conserved hypothetical protein [Leishmania braziliensis MHOM/BR/75/M2904]	NA	x	x	-0.6126904375	0.0463698608975312
154343223	putative rab11B GTPase [Leishmania braziliensis MHOM/BR/75/M2904]	x	x	x	-0.8219125625	0.000358369367173382
154343734	conserved hypothetical protein [Leishmania braziliensis MHOM/BR/75/M2904]	x		NA	-1.0169484575	0.0125796941501406
154344046	conserved hypothetical protein [Leishmania braziliensis MHOM/BR/75/M2904]	NA	x	x	-0.725464705	0.0454042799578869
154344375	conserved hypothetical protein [Leishmania braziliensis MHOM/BR/75/M2904]	x	x	x	-0.721061225	0.0010991726066707
154344383	conserved hypothetical protein [Leishmania braziliensis MHOM/BR/75/M2904]	x	x	x	-0.599792158333333	0.00552815774252664
154344429	conserved hypothetical protein [Leishmania braziliensis MHOM/BR/75/M2904]	x		NA	-0.7974520825	0.011033769309492
154344567	putative short chain dehydrogenase [Leishmania braziliensis MHOM/BR/75/M2904]	x	x	x	-101719129166667	0.000119035391538515
154344621	conserved hypothetical protein [Leishmania braziliensis MHOM/BR/75/M2904]	x	x	x	-0.748970616666667	0.00442886748820672
154344893	conserved hypothetical protein [Leishmania braziliensis MHOM/BR/75/M2904]	x	x	x	-0.59839025	0.00714484262814456
154344961	putative replication factor C, subunit 3 [Leishmania braziliensis MHOM/BR/75/M2904]	NA	x	x	-0.774791125	0.0139873054555781
154345456	putative dolicholphosphate-mannose synthase [Leishmania braziliensis MHOM/BR/75/M2904]	NA	x	NA	-0.586111	0.0272216144219607
154345624	putative short chain 3-hydroxyacyl-CoA dehydrogenase [Leishmania braziliensis MHOM/BR/75/M2904]	x	x	x	-0.8253684	0.00462110860596264
154345650	conserved hypothetical protein, partial [Leishmania braziliensis MHOM/BR/75/M2904]	x	x	x	-0.934831275	0.0000975157974884976
154345708	conserved hypothetical protein [Leishmania braziliensis MHOM/BR/75/M2904]	x		NA	-0.678655	0.0266893900248142
154345788	putative T-lymphocyte triggering factor [Leishmania braziliensis MHOM/BR/75/M2904]	x	x	x	-0.607630191666667	0.00095958436521661
154345950	conserved hypothetical protein [Leishmania braziliensis MHOM/BR/75/M2904]	x	x	x	-0.807333293333333	0.0000314364804898706
154346004	conserved hypothetical protein [Leishmania braziliensis MHOM/BR/75/M2904]	x	x	x	-0.634002248333333	0.00420509622764525
322504655	mitochondrial malate dehydrogenase [Leishmania braziliensis MHOM/BR/75/M2904]	x	x	x	-114989839166667	0.000638304327983618
322504784	conserved hypothetical protein [Leishmania braziliensis MHOM/BR/75/M2904]	NA	x	x	-0.7808490575	0.0435157091943169
322505720	putative cytochrome P450 reductase [Leishmania braziliensis MHOM/BR/75/M2904]	x		NA	-1616810925	0.0121191746597581
322505841	putative adaptin [Leishmania braziliensis MHOM/BR/75/M2904]	NA	x	NA	-0.670372375	0.00267987843925353
389599899	conserved hypothetical protein [Leishmania braziliensis MHOM/BR/75/M2904]	x	x	x	-0.593351041666667	0.00116125305489502
389600023	exportin T (tRNA exportin)-like protein [Leishmania braziliensis MHOM/BR/75/M2904]	NA	x	NA	-1.34266875	0.0195478351160028
389600682	conserved hypothetical protein [Leishmania braziliensis MHOM/BR/75/M2904]	NA	x	NA	-1.821253	0.00241444605100673
389602236	conserved hypothetical protein [Leishmania braziliensis MHOM/BR/75/M2904]	NA	x	x	-0.78118755	0.0192609842346029
389602502	methylcrotonoyl-coa carboxylase biotinylated subunitprotein-like protein [Leishmania braziliensis MHOM/BR/75/M2904]	x	x	x	-0.682850858333333	0.00237777500949667
389602980	putative ADP-ribosylation factor-like 2, arl2 [Leishmania braziliensis MHOM/BR/75/M2904]	x	x	x	-2.348606	0.000907996779824139
389603029	conserved hypothetical protein [Leishmania braziliensis MHOM/BR/75/M2904]	x	x	x	-0.75860575	0.00216907933545566
389603467	putative target of rapamycin (TOR) kinase 1 [Leishmania braziliensis MHOM/BR/75/M2904]	x	x	x	-1.74392716666667	0.00993098992950784
389603632	serine palmitoyltransferase-like protein [Leishmania braziliensis MHOM/BR/75/M2904]	x	x	x	-1.82106416666667	0.00414151113775593
389603652	conserved hypothetical protein [Leishmania braziliensis MHOM/BR/75/M2904]	NA	x	NA	-0.690463775	0.0175448526070487
389603980	conserved hypothetical protein [Leishmania braziliensis MHOM/BR/75/M2904]	x	x	x	-0.892436083333333	0.00394633186860501
389603992	putative N-acyl-L-amino acid amidohydrolase [Leishmania braziliensis MHOM/BR/75/M2904]	x	x	x	-0.800549233333333	0.0260847344937432
1527124545	hypothetical_protein [Leishmania braziliensis MHOM/BR/75/M2904]	NA	x	NA	-0.9034654	0.0279821197192803
1527124625	hypothetical_protein [Leishmania braziliensis MHOM/BR/75/M2904]	NA	x	x	-0.71793575	0.00417863349091755
1527124642	Sec7_domain_containing_protein [Leishmania braziliensis MHOM/BR/75/M2904]	NA	x	x	-0.665199225	0.00410525190225312
1527124689	hypothetical_protein [Leishmania braziliensis MHOM/BR/75/M2904]	x	x	x	-0.60061865	0.00496419149522584
1527124697	vacuolar-type_Ca2+-ATPase [Leishmania braziliensis MHOM/BR/75/M2904]	x		x	-0.6647764375	0.0143277061833105
1527124729	Domain_of_uncharacterised_function_(DUF3437) [Leishmania braziliensis MHOM/BR/75/M2904]	x	x	NA	-0.75882355	0.0293399227065002
1527124771	inositol_phosphosphingolipid_phospholipase_C-Like [Leishmania braziliensis MHOM/BR/75/M2904]	x	x	x	-0.899849841666667	0.0000403498890338554
1527124980	calmodulin [Leishmania braziliensis MHOM/BR/75/M2904]	x	x	x	-0.718362783333333	0.0087436226330188
1527125196	hypothetical_protein [Leishmania braziliensis MHOM/BR/75/M2904]	x	x	x	-0.687055058333333	0.00121544821994903
1527125311	ATPase [Leishmania braziliensis MHOM/BR/75/M2904]	NA	x	x	-0.7872165	0.00181379348024396
1527125414	vacuolar_ATP_synthase_subunit [Leishmania braziliensis MHOM/BR/75/M2904]	x	x	x	-1.029400875	0.000250881425307124
1527125427	protein_phosphatase_with_EF-Hand_domains_(PPEF) [Leishmania braziliensis MHOM/BR/75/M2904]	x	x	x	-0.711697583333333	0.00175056962942867
1527125473	Kinesin-13_2 [Leishmania braziliensis MHOM/BR/75/M2904]	NA	x	x	-1.467640375	0.0180316543442881
1527125492	alpha_tubulin [Leishmania braziliensis MHOM/BR/75/M2904]	x	x	x	-0.675100191666667	0.00202221416606228
1527125502	alpha_tubulin [Leishmania braziliensis MHOM/BR/75/M2904]	x	x	x	-1.07666133333333	0.0014508179823194
1527125586	DNA-directed_RNA_polymerase_I_subunit [Leishmania braziliensis MHOM/BR/75/M2904]	NA	x	NA	-0.8169445	0.0019034114932111
1527125755	dynein_heavy_chain [Leishmania braziliensis MHOM/BR/75/M2904]	x	x	NA	-0.6956137875	0.0188098464487509
1527125783	serine_hydroxymethyltransferase_(SHMT-L) [Leishmania braziliensis MHOM/BR/75/M2904]	x	x	x	-0.810781	0.0155199507299936
1527125831	lysyl-tRNA_synthetase [Leishmania braziliensis MHOM/BR/75/M2904]	x	x	x	-0.641502908333333	0.0116304403623244
1527125840	Isoprenylcysteine_alpha-carbonyl_methylesterase [Leishmania braziliensis MHOM/BR/75/M2904]	NA	x	x	-1.4337095625	0.0126848578468092
1527125974	Phosphotransferase_enzyme_family [Leishmania braziliensis MHOM/BR/75/M2904]	x	x	x	-0.750120425	0.00192723518172757
1527125990	proteasome_26S_non-ATPase_subunit_9 [Leishmania braziliensis MHOM/BR/75/M2904]	x	x	x	-0.721912658333333	0.00156162874364591
1527126088	cytochrome_c [Leishmania braziliensis MHOM/BR/75/M2904]	x	x	x	-0.841786333333333	0.0408704865167864
1527126095	hypothetical_protein [Leishmania braziliensis MHOM/BR/75/M2904]	x	x	x	-1.47442107	0.00569996441694039
1527126109	kinesin [Leishmania braziliensis MHOM/BR/75/M2904]	x	x	x	-1.1439411275	0.0255389221116315
1527126296	IQ_calmodulin-binding_motif_containing_protein [Leishmania braziliensis MHOM/BR/75/M2904]	x		NA	-1.82612275	0.0252410384399692
1527126463	peroxidoxin [Leishmania braziliensis MHOM/BR/75/M2904]	x	x	x	-0.755017833333333	0.0246035424219255
1527126498	ATP-binding_cassette_protein_subfamily_G [Leishmania braziliensis MHOM/BR/75/M2904]	x	x	x	-0.638259125	0.01091534986848
1527126688	glycosomal_transporter_(GAT3) [Leishmania braziliensis MHOM/BR/75/M2904]	x	x	x	-0.949602975	0.00095587160774876
1527126783	CBF/Mak21_family [Leishmania braziliensis MHOM/BR/75/M2904]	x	x	x	-0.6103044	0.00628626732411525
1527126885	3-oxoacyl-ACP_reductase [Leishmania braziliensis MHOM/BR/75/M2904]	NA	NA	x	-0.757016975	0.028679586079907
1527126957	DNA_repair_protein_RAD51 [Leishmania braziliensis MHOM/BR/75/M2904]	NA	x	NA	-0.99935575	0.000270582270244361
1527127046	haloacid_dehalogenase-like_hydrolase-like_protein [Leishmania braziliensis MHOM/BR/75/M2904]	x	x	x	-0.640244891666667	0.0403351390006364
1527127130	Methyltransferase_domain_containing_protein [Leishmania braziliensis MHOM/BR/75/M2904]	NA	NA	x	-1.096463092	0.0188846949643139
1527127236	2-oxoisovalerate_dehydrogenase_beta_subunit [Leishmania braziliensis MHOM/BR/75/M2904]	x	x	x	-0.651099783333333	0.00721827566741925
1527127372	rieske_iron-sulfur_protein [Leishmania braziliensis MHOM/BR/75/M2904]	x	x	x	-0.683671045833333	0.0000226787505386732
1527127391	ubiquitin_hydrolase [Leishmania braziliensis MHOM/BR/75/M2904]	NA	x	NA	-0.949655175	0.0354986370195513
1527127413	UBX_domain_containing_protein [Leishmania braziliensis MHOM/BR/75/M2904]	x	x	x	-0.881718525	1.23204e+06
1527127462	Autophagy-related_protein_24 [Leishmania braziliensis MHOM/BR/75/M2904]	x	x	x	-0.945268333333333	0.000148921937890204
1527127490	acyl-CoA_dehydrogenase [Leishmania braziliensis MHOM/BR/75/M2904]	x	x	x	-0.861985833333333	0.00536970557245194
1691131882	beta-fructofuranosidase [Leishmania braziliensis MHOM/BR/75/M2904]	x	x	x	-0.78050425	0.0447223091066913
1691131890	Phytanoyl-CoA_dioxygenase_(PhyH) [Leishmania braziliensis MHOM/BR/75/M2904]	NA	x	NA	-0.73540325	0.02059539362662
1691131940	hypothetical_protein [Leishmania braziliensis MHOM/BR/75/M2904]	x	x	x	-0.794007308333333	0.000553895394874175
1691132038	dynein-light_chain-protein [Leishmania braziliensis MHOM/BR/75/M2904]	NA	x	NA	-1.300772675	0.0177949424677377
1691132075	Mitochondrial_glycoprotein [Leishmania braziliensis MHOM/BR/75/M2904]	x	x	x	-0.934907105	0.0222124335084189
1691132168	ribonuclease_H1 [Leishmania braziliensis MHOM/BR/75/M2904]	x		NA	-0.90893005	0.00631035127553964
1691132275	coproporphyrinogen_III_oxidase [Leishmania braziliensis MHOM/BR/75/M2904]	x	x	x	-0.730374583333333	0.00804704604149696
1691132629	SPFH_domain_/_Band_7_family [Leishmania braziliensis MHOM/BR/75/M2904]	x	x	x	-0.882487583333333	0.00140146418848425
1691132736	malate_dehydrogenase [Leishmania braziliensis MHOM/BR/75/M2904]	x		NA	-0.709281625	0.00518751814813197
1691132819	DNA-directed_RNA_polymerase_III_subunit [Leishmania braziliensis MHOM/BR/75/M2904]	x	x	x	-0.59217507	0.000450168282537645
1691133303	cysteine_peptidase [Leishmania braziliensis MHOM/BR/75/M2904]	x	x	x	-0.8517365	0.000111013862403819
1691133500	aspartyl-tRNA_synthetase [Leishmania braziliensis MHOM/BR/75/M2904]	x		x	-1.082818875	0.0122597775643086
1691133589	mitochondrial_structure_specific_endonuclease_I_(SSE-1) [Leishmania braziliensis MHOM/BR/75/M2904]	x	x	x	-0.677809533333333	0.0000348008761101231
1691133659	hypothetical_protein [Leishmania braziliensis MHOM/BR/75/M2904]	NA	x	NA	-1.37559325	0.00349824596866984
1691133740	DNA_replication_licensing_factor_MCM5 [Leishmania braziliensis MHOM/BR/75/M2904]	NA	x	x	-0.72707969375	0.00175676019351688
1691133838	lysophospholipase [Leishmania braziliensis MHOM/BR/75/M2904]	x	x	x	-0.595187270333333	0.00116556556845155
1691133878	hypothetical_protein [Leishmania braziliensis MHOM/BR/75/M2904]	x	x	NA	-0.653313825	0.0266746562583021
1691134243	hypothetical_protein [Leishmania braziliensis MHOM/BR/75/M2904]	x	x	x	-1.448780875	0.00232735393859854
1691134687	glutamamyl_carboxypeptidase [Leishmania braziliensis MHOM/BR/75/M2904]	x	x	x	-1.06255183333333	0.0359956671988874
1691134981	DREV_methyltransferase [Leishmania braziliensis MHOM/BR/75/M2904]	x	x	x	-0.866234383333333	0.00101413961951913
1691135077	hypothetical_protein [Leishmania braziliensis MHOM/BR/75/M2904]	x		x	-0.695793	0.0250538914065048
1691135204	hypothetical_protein [Leishmania braziliensis MHOM/BR/75/M2904]	x	x	x	-0.6888082	0.0347388702527933
1691135210	PAS-domain_containing_phosphoglycerate_kinase [Leishmania braziliensis MHOM/BR/75/M2904]	x	x	x	-0.789482225	0.000976497136323805
1691135386	amidohydrolase [Leishmania braziliensis MHOM/BR/75/M2904]	x	x	x	-0.912290508333333	0.00579957119383971
1691135452	nucleosome_assembly_protein-like_protein [Leishmania braziliensis MHOM/BR/75/M2904]	x	x	x	-0.622093483333333	0.00056283700228881
1691135524	hypothetical_protein [Leishmania braziliensis MHOM/BR/75/M2904]	x		NA	-0.77847675	0.00226027326375023
1691135762	small_nuclear_ribonucleoprotein [Leishmania braziliensis MHOM/BR/75/M2904]	x	x	x	-0.60743065	0.00248877899614838
1691135777	Pentatricopeptide_repeat_domain/PPR_repeat/PPR_repeat_family [Leishmania braziliensis MHOM/BR/75/M2904]	x	x	NA	-0.68310405	0.00990935541650823
1691135836	protein_kinase [Leishmania braziliensis MHOM/BR/75/M2904]	x	x	x	-0.742746216666667	0.0285578700564867
1691135851	1-acyl-sn-glycerol-3-phosphateacyltransferase-like_protein [Leishmania braziliensis MHOM/BR/75/M2904]	x	x	x	-0.640997058333333	0.0384623786765385
1691135860	Ras-related_protein_RAB2B [Leishmania braziliensis MHOM/BR/75/M2904]	x	x	x	-0.58874025	0.0299255319312522
1691135953	ubiquitin_hydrolase [Leishmania braziliensis MHOM/BR/75/M2904]	NA	x	x	-0.663252975	0.0128045718821946
1691136217	beta_tubulin [Leishmania braziliensis MHOM/BR/75/M2904]	x	x	x	-0.729724875	0.000106481013123116
1691136233	hypothetical_protein [Leishmania braziliensis MHOM/BR/75/M2904]	x	x	x	-0.749625666666667	0.0328576282011077
1691136263	hypothetical_protein [Leishmania braziliensis MHOM/BR/75/M2904]	NA	x	NA	-1.12426775	0.031705646744817
1691136287	amino_acid_permease-like_protein [Leishmania braziliensis MHOM/BR/75/M2904]	x	x	x	-0.631508716666667	0.0418360260282111
1691136297	PRA1_family_protein [Leishmania braziliensis MHOM/BR/75/M2904]	x	x	x	-1.1075841975	0.00434632622097432
1691136346	RNA_editing_complex_protein_MP46 [Leishmania braziliensis MHOM/BR/75/M2904]	x	x	NA	-0.7534441625	0.000545787403311373
1691136365	WD_domain [Leishmania braziliensis MHOM/BR/75/M2904]	x	x	x	-0.763128083333333	0.000211116161036952
1691136679	Memo-like_protein [Leishmania braziliensis MHOM/BR/75/M2904]	x	x	x	-0.620161725	0.0349566406153757
1691136916	Macro_domain_containing_protein [Leishmania braziliensis MHOM/BR/75/M2904]	x	x	x	-0.6386833	0.0266316421498997
1691137138	phosphoribosylpyrophosphate_synthetase [Leishmania braziliensis MHOM/BR/75/M2904]	x	x	x	-0.728970825	0.00488325264842101
1691137228	small_G-protein [Leishmania braziliensis MHOM/BR/75/M2904]	NA	x	x	-1.444968375	0.0260547293262544
1691137230	chaperone_protein_DNAj [Leishmania braziliensis MHOM/BR/75/M2904]	x	x	x	-0.609745975	0.00913995170582069
1691137270	Sperm_tail/Sperm_tail_C-terminal_domain_containing_protein [Leishmania braziliensis MHOM/BR/75/M2904]	x	x	x	-1.40720666666667	0.0142694998651859
